# Supplementary material for: PBK/TOPK mediates Ikaros, Aiolos and CTCF displacement from mitotic chromosomes and alters chromatin accessibility at selected C2H2-zinc finger protein binding sites
Source: Nat Commun. 2025 Sep 23;16:8348. doi: 10.1038/s41467-025-63740-4 (PMC12457614; doi:10.1038/s41467-025-63740-4)
Supplement: Supplementary file 3 — Supplementary Data 1 [file 41467_2025_63740_MOESM3_ESM.xlsx]

## Sheet: Tab1-WT_chr_vs_LP
T: Protein IDs	T: Majority protein IDs	T: Protein names	T: Gene names	T: Fasta headers	C: Only identified by site	C: Reverse	C: Potential contaminant	N: Razor + unique peptides	N: Unique peptides	N: Unique + razor sequence coverage [%]	N: Mol. weight [kDa]	N: Q-value	Intensity WT_Chr1	Intensity WT_Chr2	Intensity WT_Chr3	Intensity WT_Chr4	Intensity WT_LP2	Intensity WT_LP3	Intensity WT_LP4	LFQ intensity WT_Chr1	LFQ intensity WT_Chr2	LFQ intensity WT_Chr3	LFQ intensity WT_Chr4	LFQ intensity WT_LP2	LFQ intensity WT_LP3	LFQ intensity WT_LP4	Status
A0A087WQ44	A0A087WQ44		Srcap	tr|A0A087WQ44|A0A087WQ44_MOUSE Snf2-related CREBBP activator protein OS=Mus musculus OX=10090 GN=Srcap PE=1 SV=1				6	6	2.3	349.26	0	4208700	13382000	8862500	10939000	12632000	8313800	57133000	0	11315000	0	0	0	7867700	10762000	removed by filtering					not significantly enriched	1170
A0A087WR34	A0A087WR34		Gm20379	tr|A0A087WR34|A0A087WR34_MOUSE Predicted gene, 20379 (Fragment) OS=Mus musculus OX=10090 GN=Gm20379 PE=3 SV=1				1	1	15.1	12.741	0.0015758	8980100	4924900	22270000	20041000	34253000	75178000	133770000	0	0	0	0	0	0	30246000	removed by filtering					depleted	511
A0A0A6YVU8;Q9JKV1	A0A0A6YVU8;Q9JKV1	Proteasomal ubiquitin receptor ADRM1	Gm9774;Adrm1	tr|A0A0A6YVU8|A0A0A6YVU8_MOUSE Adhesion-regulating molecule 1B OS=Mus musculus OX=10090 GN=Adrm1b PE=3 SV=1;sp|Q9JKV1|ADRM1_MOUSE Proteasomal ubiquitin receptor ADRM1 OS=Mus musculus OX=10090 GN=Adrm1 PE=1 SV=2				2	2	8.6	42.147	0	6868700	0	7441700	5772100	30417000	32205000	27214000	7076500	0	6218700	6028000	9206600	7813800	6439800	not significantly enriched					enriched	346
A0A0A6YVV1	A0A0A6YVV1		2210017I01Rik	tr|A0A0A6YVV1|A0A0A6YVV1_MOUSE RIKEN cDNA 2210017I01 gene OS=Mus musculus OX=10090 GN=2210017I01Rik PE=3 SV=1	+			1	1	9.5	10.131	1	0	800140	0	0	0	0	0	0	902210	0	0	0	0	0	removed by filtering
A0A0G2JGH6	A0A0G2JGH6			tr|A0A0G2JGH6|A0A0G2JGH6_MOUSE Zinc finger protein 804B OS=Mus musculus OX=10090 GN=Zfp804b PE=4 SV=1	+			1	1	1.1	151.52	1	23507000	0	17432000	19613000	47728000	71708000	64613000	0	0	0	0	0	0	14609000	removed by filtering
A0A0J9YUD5	A0A0J9YUD5			tr|A0A0J9YUD5|A0A0J9YUD5_MOUSE Nucleoporin 205 OS=Mus musculus OX=10090 GN=Nup205 PE=1 SV=1				35	35	22.5	233.1	0	148420000	102450000	180470000	133710000	645270000	1088300000	861200000	154270000	139960000	151420000	151840000	200620000	206810000	208840000	depleted
A0A140LJ72	A0A140LJ72			tr|A0A140LJ72|A0A140LJ72_MOUSE Mucin 16 OS=Mus musculus OX=10090 GN=Muc16 PE=4 SV=1				2	2	0.2	908.72	0.0076246	52640000	52401000	54615000	53183000	76961000	64466000	50106000	0	0	0	0	26429000	0	0	removed by filtering
A0A1D5RLM8	A0A1D5RLM8			tr|A0A1D5RLM8|A0A1D5RLM8_MOUSE Predicted gene 11639 OS=Mus musculus OX=10090 GN=Gm11639 PE=1 SV=1				2	2	0.4	654.2	0.0041741	52443000	56684000	58958000	54079000	10714000	36304000	30106000	0	0	0	56311000	0	0	0	removed by filtering
A0A1W2P6U8	A0A1W2P6U8			tr|A0A1W2P6U8|A0A1W2P6U8_MOUSE RIKEN cDNA 4932415D10 gene OS=Mus musculus OX=10090 GN=4932415D10Rik PE=4 SV=1				4	4	1	551.85	0.00070897	48360000	59300000	71624000	68164000	55088000	91838000	59194000	41693000	61340000	46177000	55795000	53468000	23881000	0	removed by filtering
A0A1Y7VKT9;Q9EPV8	A0A1Y7VKT9;Q9EPV8	Ubiquitin-like protein 5	Ubl5	tr|A0A1Y7VKT9|A0A1Y7VKT9_MOUSE Ubiquitin-like protein 5 OS=Mus musculus OX=10090 GN=Ubl5b PE=4 SV=1;sp|Q9EPV8|UBL5_MOUSE Ubiquitin-like protein 5 OS=Mus musculus OX=10090 GN=Ubl5 PE=1 SV=1				2	2	43.8	8.5769	0	6245800	5019900	12307000	0	46784000	14508000	33349000	0	0	9720500	0	15765000	0	7714500	removed by filtering
A0A1Y7VP24;Q9QZ73	A0A1Y7VP24;Q9QZ73	DCN1-like protein 1	Dcun1d1	tr|A0A1Y7VP24|A0A1Y7VP24_MOUSE DCN1-like protein OS=Mus musculus OX=10090 GN=Tes3-ps PE=4 SV=1;sp|Q9QZ73|DCNL1_MOUSE DCN1-like protein 1 OS=Mus musculus OX=10090 GN=Dcun1d1 PE=2 SV=1				2	2	10.8	30.086	0.00072648	0	0	0	0	5704700	8075300	5736100	0	0	0	0	0	0	1297000	removed by filtering
P83882;A0A2I3BPG9;A0A0A6YW33	P83882;A0A2I3BPG9	60S ribosomal protein L36a	Rpl36a	sp|P83882|RL36A_MOUSE 60S ribosomal protein L36a OS=Mus musculus OX=10090 GN=Rpl36a PE=1 SV=2;tr|A0A2I3BPG9|A0A2I3BPG9_MOUSE Ribosomal protein L36A, pseudogene 1 OS=Mus musculus OX=10090 GN=Rpl36a-ps1 PE=3 SV=1				5	5	28.3	12.441	0	768940000	926020000	1040800000	863680000	1616800000	2351400000	2800900000	828020000	915820000	635340000	778660000	419910000	688380000	994110000	not significantly enriched
A0A2I3BQR4;A0A2I3BPU7	A0A2I3BQR4;A0A2I3BPU7			tr|A0A2I3BQR4|A0A2I3BQR4_MOUSE Olfactory receptor family 10 subfamily H member 1 OS=Mus musculus OX=10090 GN=Or10h1 PE=4 SV=1;tr|A0A2I3BPU7|A0A2I3BPU7_MOUSE Olfactory receptor family 10 subfamily H member 1B OS=Mus musculus OX=10090 GN=Or10h1b PE=4 SV=1	+			1	1	2.5	35.832	1	0	0	0	0	0	106070000	0	0	0	0	0	0	24717000	0	removed by filtering
A0A2I3BRL8;Q91VM5	A0A2I3BRL8;Q91VM5	RNA binding motif protein, X-linked-like-1	Rbmxl1	tr|A0A2I3BRL8|A0A2I3BRL8_MOUSE Predicted gene 7324 OS=Mus musculus OX=10090 GN=Gm7324 PE=4 SV=1;sp|Q91VM5|RMXL1_MOUSE RNA binding motif protein, X-linked-like-1 OS=Mus musculus OX=10090 GN=Rbmxl1 PE=2 SV=1				20	5	47.4	42.178	0	805860000	687750000	1231400000	1028300000	4494200000	6942500000	7821300000	849620000	803800000	888180000	998690000	1448400000	1614200000	1821800000	depleted
A0A494BB10	A0A494BB10			tr|A0A494BB10|A0A494BB10_MOUSE Predicted gene, 50478 OS=Mus musculus OX=10090 GN=Gm50478 PE=4 SV=1				1	1	12.1	11.148	0.0010091	1884800	5186600	0	2223700	6424100	12474000	0	0	0	0	0	0	2906800	0	removed by filtering
A0A571BF58	A0A571BF58			tr|A0A571BF58|A0A571BF58_MOUSE Nebulin OS=Mus musculus OX=10090 GN=Neb PE=1 SV=1				2	2	0.2	871.22	0.0073421	18353000	41117000	58932000	42306000	42664000	81605000	55185000	0	0	0	44052000	0	0	0	removed by filtering
A0A6I8MX03;Q921J4	A0A6I8MX03;Q921J4	Ubiquitin-conjugating enzyme E2 S	Ube2s	tr|A0A6I8MX03|A0A6I8MX03_MOUSE Predicted gene 2296 OS=Mus musculus OX=10090 GN=Gm2296 PE=3 SV=1;sp|Q921J4|UBE2S_MOUSE Ubiquitin-conjugating enzyme E2 S OS=Mus musculus OX=10090 GN=Ube2s PE=1 SV=1				4	4	24.7	24.213	0	10605000	7572700	16656000	12613000	15244000	35484000	27593000	10939000	8123700	9954300	9841200	9939800	9339100	6867000	not significantly enriched
A0A7N9VSG0	A0A7N9VSG0			sp|A0A7N9VSG0|SPA5L_MOUSE Ribosome biogenesis protein SPATA5L1 OS=Mus musculus OX=10090 GN=Spata5l1 PE=2 SV=1				4	4	6.7	80.741	0	25736000	14277000	18458000	19521000	24667000	58685000	44406000	20738000	19793000	15367000	20243000	12450000	10029000	10116000	enriched
A0A8I4SYN6	A0A8I4SYN6			tr|A0A8I4SYN6|A0A8I4SYN6_MOUSE Histone H3 OS=Mus musculus OX=10090 GN=H3f4 PE=3 SV=1				2	2	26.5	15.429	0	427190000	925620000	1156900000	1813300000	5655100000	3934500000	18876000000	0	841120000	753010000	854230000	1298700000	1055200000	2966600000	depleted
A2A432	A2A432	Cullin-4B	Cul4b	sp|A2A432|CUL4B_MOUSE Cullin-4B OS=Mus musculus OX=10090 GN=Cul4b PE=1 SV=1				17	11	20.1	110.7	0	47459000	51667000	52684000	45996000	101280000	138890000	175350000	50144000	47061000	49128000	59547000	31637000	28555000	35401000	enriched
A2A484	A2A484		Zmynd8	tr|A2A484|A2A484_MOUSE Zinc finger, MYND-type-containing 8 OS=Mus musculus OX=10090 GN=Zmynd8 PE=1 SV=1				20	20	25.1	136.94	0	61503000	66555000	83644000	69134000	118900000	185740000	267340000	60847000	71104000	63335000	79977000	40539000	45114000	57380000	enriched
A2A4P0	A2A4P0	ATP-dependent RNA helicase DHX8	Dhx8	sp|A2A4P0|DHX8_MOUSE ATP-dependent RNA helicase DHX8 OS=Mus musculus OX=10090 GN=Dhx8 PE=2 SV=1				17	17	19.9	142.57	0	17320000	20224000	37247000	24803000	316870000	423540000	486540000	20344000	38012000	40795000	38970000	86366000	86662000	101360000	depleted
A2A5R2	A2A5R2	Brefeldin A-inhibited guanine nucleotide-exchange protein 2	Arfgef2	sp|A2A5R2|BIG2_MOUSE Brefeldin A-inhibited guanine nucleotide-exchange protein 2 OS=Mus musculus OX=10090 GN=Arfgef2 PE=1 SV=1				2	2	1.1	202.24	0.0012995	1293100	0	1639200	0	2854600	3387600	0	0	0	0	0	0	789420	0	removed by filtering
A2A654	A2A654		Bptf	tr|A2A654|A2A654_MOUSE Bromodomain PHD finger transcription factor OS=Mus musculus OX=10090 GN=Bptf PE=1 SV=1				29	29	12.6	333.22	0	144710000	95561000	131140000	155380000	205650000	271850000	350620000	113870000	141140000	103670000	134490000	71515000	73807000	91239000	enriched
A2A6A1;A2AKY4	A2A6A1	G patch domain-containing protein 8	Gpatch8	sp|A2A6A1|GPTC8_MOUSE G patch domain-containing protein 8 OS=Mus musculus OX=10090 GN=Gpatch8 PE=1 SV=1				14	13	12.8	164.99	0	49829000	29939000	71758000	30009000	165500000	234120000	205340000	49588000	44665000	47039000	49012000	47991000	48892000	41406000	not significantly enriched
A2A6Q5	A2A6Q5	Cell division cycle protein 27 homolog	Cdc27	sp|A2A6Q5|CDC27_MOUSE Cell division cycle protein 27 homolog OS=Mus musculus OX=10090 GN=Cdc27 PE=1 SV=1				3	3	5.9	91.841	0	3444900	7749100	20602000	11539000	32694000	36872000	26093000	0	0	14645000	0	10256000	8608400	8270800	removed by filtering
A2A791	A2A791	Zinc finger MYM-type protein 4	Zmym4	sp|A2A791|ZMYM4_MOUSE Zinc finger MYM-type protein 4 OS=Mus musculus OX=10090 GN=Zmym4 PE=1 SV=1				18	18	15.2	172.44	0	45399000	47558000	67866000	76772000	145370000	235900000	300770000	42684000	59325000	60177000	79839000	50626000	54064000	58051000	not significantly enriched
A2A7F4	A2A7F4		Rlf	tr|A2A7F4|A2A7F4_MOUSE Rearranged L-myc fusion sequence OS=Mus musculus OX=10090 GN=Rlf PE=1 SV=1				7	7	3.9	217.39	0	1595400	1090800	4084000	9711100	27826000	38148000	54703000	0	0	0	14362000	7304200	8816800	10444000	removed by filtering
A2A8U2	A2A8U2	Transmembrane protein 201	Tmem201	sp|A2A8U2|TM201_MOUSE Transmembrane protein 201 OS=Mus musculus OX=10090 GN=Tmem201 PE=1 SV=1				2	2	3.6	72.499	0	1399200	1308300	1032500	620820	16419000	20458000	25740000	0	0	0	0	0	0	5820000	removed by filtering
A2AAJ9	A2AAJ9	Obscurin	Obscn	sp|A2AAJ9|OBSCN_MOUSE Obscurin OS=Mus musculus OX=10090 GN=Obscn PE=1 SV=3				3	3	0.3	966.58	0.00069037	10417000	11423000	22978000	13738000	58696000	65062000	45488000	0	0	0	0	20156000	0	0	removed by filtering
A2ABV5	A2ABV5	Mediator of RNA polymerase II transcription subunit 14	Med14	sp|A2ABV5|MED14_MOUSE Mediator of RNA polymerase II transcription subunit 14 OS=Mus musculus OX=10090 GN=Med14 PE=1 SV=1				4	4	4.2	160.96	0	0	0	7762200	0	33478000	42023000	31029000	0	0	8399500	0	9578800	9361800	0	removed by filtering
A2ACQ1	A2ACQ1		Dhx35	tr|A2ACQ1|A2ACQ1_MOUSE RNA helicase OS=Mus musculus OX=10090 GN=Dhx35 PE=1 SV=1				5	5	9.4	78.739	0	0	1596800	3950800	0	14546000	27146000	29153000	0	0	0	0	0	7087800	5829800	removed by filtering
A2ADY9	A2ADY9	Protein DDI1 homolog 2	Ddi2	sp|A2ADY9|DDI2_MOUSE Protein DDI1 homolog 2 OS=Mus musculus OX=10090 GN=Ddi2 PE=1 SV=1				2	2	9.8	44.59	0	4935600	1984600	3213700	5676800	15552000	16579000	9225900	0	0	0	0	5340800	0	0	removed by filtering
A2AEY4	A2AEY4	MAP7 domain-containing protein 3	Map7d3	sp|A2AEY4|MA7D3_MOUSE MAP7 domain-containing protein 3 OS=Mus musculus OX=10090 GN=Map7d3 PE=2 SV=1				2	2	2.9	98.229	0.0012825	138840000	8678900	38096000	19541000	18835000	78608000	37532000	0	0	0	0	0	0	8486300	removed by filtering
A2AF47	A2AF47	Dedicator of cytokinesis protein 11	Dock11	sp|A2AF47|DOC11_MOUSE Dedicator of cytokinesis protein 11 OS=Mus musculus OX=10090 GN=Dock11 PE=1 SV=1				4	4	2.7	237.77	0.00036751	13565000	5051600	13371000	9299300	29265000	46957000	46122000	13192000	0	12894000	0	11351000	7216600	10754000	removed by filtering
A2AFR3	A2AFR3	FERM and PDZ domain-containing protein 4	Frmpd4	sp|A2AFR3|FRPD4_MOUSE FERM and PDZ domain-containing protein 4 OS=Mus musculus OX=10090 GN=Frmpd4 PE=1 SV=1	+			1	1	1	144.98	1	50314000	29128000	52642000	89415000	35764000	81386000	139830000	0	0	0	0	0	0	31616000	removed by filtering
A2AG58	A2AG58	Uncharacterized protein CXorf23 homolog		sp|A2AG58|BCLA3_MOUSE BCLAF1 and THRAP3 family member 3 OS=Mus musculus OX=10090 GN=Bclaf3 PE=1 SV=1				10	10	17.6	90.11	0	9074200	4665600	19908000	10621000	108330000	63385000	139710000	0	16842000	15771000	18494000	23346000	18287000	21130000	not significantly enriched
A2AGD7	A2AGD7		Ccdc163	tr|A2AGD7|A2AGD7_MOUSE Coiled-coil domain-containing 163 OS=Mus musculus OX=10090 GN=Ccdc163 PE=4 SV=1	+			1	1	4.3	37.095	1	32220000	0	0	0	0	0	0	32220000	0	0	0	0	0	0	removed by filtering
A2AGH6	A2AGH6	Mediator of RNA polymerase II transcription subunit 12	Med12	sp|A2AGH6|MED12_MOUSE Mediator of RNA polymerase II transcription subunit 12 OS=Mus musculus OX=10090 GN=Med12 PE=1 SV=1				1	1	0.5	244.56	0.004752	1381300	0	1612600	0	2642000	0	3350300	0	0	0	0	0	0	757540	removed by filtering
A2AGT5	A2AGT5	Cytoskeleton-associated protein 5	Ckap5	sp|A2AGT5|CKAP5_MOUSE Cytoskeleton-associated protein 5 OS=Mus musculus OX=10090 GN=Ckap5 PE=1 SV=1				31	31	21.4	225.63	0	190760000	153380000	275580000	196140000	305630000	439290000	380880000	185410000	164470000	179660000	196850000	121090000	125410000	98966000	enriched
A2AGX3	A2AGX3	PR domain-containing protein 11	Prdm11	sp|A2AGX3|PRD11_MOUSE PR domain-containing protein 11 OS=Mus musculus OX=10090 GN=Prdm11 PE=1 SV=1	+			1	1	1.8	63.383	1	0	0	0	0	0	0	360950000	0	0	0	0	0	0	81614000	removed by filtering
A2AI08	A2AI08	Taperin	Tprn	sp|A2AI08|TPRN_MOUSE Taperin OS=Mus musculus OX=10090 GN=Tprn PE=1 SV=1				4	4	8.9	80.088	0	1675600	3197600	1932200	1099800	34156000	38869000	39389000	0	0	0	0	11263000	8773700	9656200	removed by filtering
A2AIV2	A2AIV2	Protein virilizer homolog	Kiaa1429	sp|A2AIV2|VIR_MOUSE Protein virilizer homolog OS=Mus musculus OX=10090 GN=Virma PE=1 SV=1				17	17	13.8	201.44	0	22898000	26639000	20004000	28534000	257300000	466530000	440260000	30208000	32844000	26376000	32415000	77096000	89632000	106290000	depleted
A2AJB1	A2AJB1	Coiled-coil domain-containing protein 183	Ccdc183	sp|A2AJB1|CC183_MOUSE Coiled-coil domain-containing protein 183 OS=Mus musculus OX=10090 GN=Ccdc183 PE=2 SV=1	+			1	1	2.4	62.117	1	0	0	0	0	0	0	0	0	0	0	0	0	0	0	removed by filtering
A2AJK6	A2AJK6	Chromodomain-helicase-DNA-binding protein 7	Chd7	sp|A2AJK6|CHD7_MOUSE Chromodomain-helicase-DNA-binding protein 7 OS=Mus musculus OX=10090 GN=Chd7 PE=1 SV=1				1	1	0.5	334.06	0.0027557	0	3284000	2661900	1718000	5244700	7718100	0	0	0	0	0	0	1798500	0	removed by filtering
A2AJT4	A2AJT4	Arginine/serine-rich protein PNISR	Pnisr	sp|A2AJT4|PNISR_MOUSE Arginine/serine-rich protein PNISR OS=Mus musculus OX=10090 GN=Pnisr PE=1 SV=1				5	5	9.4	92.114	0	16696000	7780500	16788000	9859500	47579000	95694000	97022000	13758000	15188000	14640000	10639000	16060000	18217000	20897000	depleted
A2AKX3	A2AKX3	Probable helicase senataxin	Setx	sp|A2AKX3|SETX_MOUSE Probable helicase senataxin OS=Mus musculus OX=10090 GN=Setx PE=1 SV=1				7	7	3.1	297.59	0	24176000	28442000	44510000	14909000	41734000	48523000	109720000	22636000	26274000	25899000	18106000	24792000	17414000	21793000	not significantly enriched
A2AL36	A2AL36	Centriolin	Cntrl	sp|A2AL36|CNTRL_MOUSE Centriolin OS=Mus musculus OX=10090 GN=Cntrl PE=1 SV=2				44	44	23.2	268.88	0	373980000	321970000	469580000	292590000	379850000	596140000	367520000	337640000	337710000	335950000	319710000	150800000	152740000	125640000	enriched
A2ALS5;Q5SVL6	A2ALS5;Q5SVL6	Rap1 GTPase-activating protein 1;Rap1 GTPase-activating protein 2	Rap1gap;Rap1gap2	sp|A2ALS5|RPGP1_MOUSE Rap1 GTPase-activating protein 1 OS=Mus musculus OX=10090 GN=Rap1gap PE=1 SV=2;sp|Q5SVL6|RPGP2_MOUSE Rap1 GTPase-activating protein 2 OS=Mus musculus OX=10090 GN=Rap1gap2 PE=1 SV=1	+			1	1	1.4	73.432	1	0	1248500	3186500	0	6371600	12740000	2907400	0	0	0	0	0	0	657390	removed by filtering
A2ALU4	A2ALU4	Protein Shroom2	Shroom2	sp|A2ALU4|SHRM2_MOUSE Protein Shroom2 OS=Mus musculus OX=10090 GN=Shroom2 PE=1 SV=1	+			1	1	0.8	164.7	1	0	0	0	0	0	14664000	13583000	0	0	0	0	0	0	3071200	removed by filtering
A2AN08	A2AN08	E3 ubiquitin-protein ligase UBR4	Ubr4	sp|A2AN08|UBR4_MOUSE E3 ubiquitin-protein ligase UBR4 OS=Mus musculus OX=10090 GN=Ubr4 PE=1 SV=1				7	7	1.7	572.28	0	9930400	9245600	13830000	11653000	33281000	51303000	45089000	10996000	10647000	12229000	11566000	10747000	11550000	9113300	not significantly enriched
A2ANY6;REV__Q04690	A2ANY6		Mdn1	tr|A2ANY6|A2ANY6_MOUSE Midasin OS=Mus musculus OX=10090 GN=Mdn1 PE=1 SV=1				64	64	16	630.33	0	238110000	151220000	257330000	136440000	925820000	1117800000	907500000	218490000	196580000	227670000	189630000	271190000	221210000	210120000	not significantly enriched
A2APB8	A2APB8	Targeting protein for Xklp2	Tpx2	sp|A2APB8|TPX2_MOUSE Targeting protein for Xklp2 OS=Mus musculus OX=10090 GN=Tpx2 PE=1 SV=1				41	41	50.6	85.893	0	797450000	1230900000	1314600000	1247800000	1631100000	2865800000	3167100000	808320000	1299600000	995250000	1147400000	606560000	720770000	869950000	enriched
A2AQ14	A2AQ14	Protein Mis18-beta	Oip5	sp|A2AQ14|MS18B_MOUSE Protein Mis18-beta OS=Mus musculus OX=10090 GN=Oip5 PE=2 SV=1				3	3	11.2	26.861	0.00070053	1176700	1816900	3370300	2781400	10775000	15755000	28405000	0	0	0	0	3200400	4259900	6334000	removed by filtering
A2AQ19	A2AQ19	RNA polymerase-associated protein RTF1 homolog	Rtf1	sp|A2AQ19|RTF1_MOUSE RNA polymerase-associated protein RTF1 homolog OS=Mus musculus OX=10090 GN=Rtf1 PE=1 SV=1				2	2	3.1	80.796	0.00037078	0	0	0	0	12694000	11630000	0	0	0	0	0	0	2710200	0	removed by filtering
A2AQP0	A2AQP0	Myosin-7B	Myh7b	sp|A2AQP0|MYH7B_MOUSE Myosin-7B OS=Mus musculus OX=10090 GN=Myh7b PE=3 SV=1	+			1	1	0.5	221.49	1	0	0	0	0	0	0	11827000	0	0	0	0	0	0	2674200	removed by filtering
A2AR02	A2AR02	Peptidyl-prolyl cis-trans isomerase G	Ppig	sp|A2AR02|PPIG_MOUSE Peptidyl-prolyl cis-trans isomerase G OS=Mus musculus OX=10090 GN=Ppig PE=1 SV=1				12	12	19.7	88.324	0	78977000	57795000	73300000	42611000	516770000	652460000	703460000	89862000	83465000	79168000	71961000	140520000	127470000	122030000	depleted
A2ASS6	A2ASS6	Titin	Ttn	sp|A2ASS6|TITIN_MOUSE Titin OS=Mus musculus OX=10090 GN=Ttn PE=1 SV=1				3	3	0.1	3906.4	0.00070348	10764000	7973400	19577000	43289000	13675000	13662000	7453300	0	0	0	39687000	0	0	0	removed by filtering
A2AT37	A2AT37		Upf2	sp|A2AT37|RENT2_MOUSE Regulator of nonsense transcripts 2 OS=Mus musculus OX=10090 GN=Upf2 PE=1 SV=1				4	4	4.3	147.55	0	0	4284700	12719000	6037300	23579000	55370000	40114000	0	7284900	8991600	0	7734800	12195000	8609500	removed by filtering
A2AUM9	A2AUM9	Centrosomal protein of 152 kDa	Cep152	sp|A2AUM9|CE152_MOUSE Centrosomal protein of 152 kDa OS=Mus musculus OX=10090 GN=Cep152 PE=1 SV=1				50	50	34.4	196.53	0	422150000	355830000	457980000	303600000	355700000	556880000	450050000	364160000	374660000	332010000	307270000	155050000	163960000	137830000	enriched
A2AUY4	A2AUY4		Baz2b	sp|A2AUY4|BAZ2B_MOUSE Bromodomain adjacent to zinc finger domain protein 2B OS=Mus musculus OX=10090 GN=Baz2b PE=1 SV=1				10	10	6.3	234	0	10537000	20392000	27369000	25471000	36398000	60836000	108720000	18120000	25247000	20718000	21445000	14099000	14349000	18668000	enriched
A2AWA9	A2AWA9	Rab GTPase-activating protein 1	Rabgap1	sp|A2AWA9|RBGP1_MOUSE Rab GTPase-activating protein 1 OS=Mus musculus OX=10090 GN=Rabgap1 PE=1 SV=1				1	1	1.1	120.8	0.0027314	1638800	0	1468700	1067200	0	5129100	0	0	0	0	0	0	1195200	0	removed by filtering
A2AWL7	A2AWL7	MAX gene-associated protein	Mga	sp|A2AWL7|MGAP_MOUSE MAX gene-associated protein OS=Mus musculus OX=10090 GN=Mga PE=2 SV=1				10	10	4.3	328.8	0	12915000	18336000	22306000	12379000	37747000	58366000	97581000	12296000	16254000	19545000	21570000	13710000	14850000	14271000	not significantly enriched
A2BDX3	A2BDX3	Adenylyltransferase and sulfurtransferase MOCS3;Molybdopterin-synthase adenylyltransferase;Molybdopterin-synthase sulfurtransferase	Mocs3	sp|A2BDX3|MOCS3_MOUSE Adenylyltransferase and sulfurtransferase MOCS3 OS=Mus musculus OX=10090 GN=Mocs3 PE=1 SV=1				4	4	8.9	49.374	0	57041000	47096000	69464000	0	14324000	7387600	24956000	28131000	0	29591000	0	41306000	0	22725000	removed by filtering
A2BE28	A2BE28	Ribosomal biogenesis protein LAS1L	Las1l	sp|A2BE28|LAS1L_MOUSE Ribosomal biogenesis protein LAS1L OS=Mus musculus OX=10090 GN=Las1l PE=1 SV=1				13	13	23.1	89.413	0	59405000	69903000	101560000	74525000	354060000	464280000	353200000	78358000	82056000	77917000	89019000	99239000	89285000	88763000	not significantly enriched
A2BH40;E9Q4N7;P10107	A2BH40	AT-rich interactive domain-containing protein 1A	Arid1a	sp|A2BH40|ARI1A_MOUSE AT-rich interactive domain-containing protein 1A OS=Mus musculus OX=10090 GN=Arid1a PE=1 SV=1				24	24	15.4	242.09	0	83286000	66592000	132490000	85351000	208820000	494290000	657990000	78215000	92360000	104960000	106470000	70876000	103820000	129500000	not significantly enriched
A2RSY1	A2RSY1	KAT8 regulatory NSL complex subunit 3	Kansl3	sp|A2RSY1|KANL3_MOUSE KAT8 regulatory NSL complex subunit 3 OS=Mus musculus OX=10090 GN=Kansl3 PE=1 SV=1				4	4	7.1	96.134	0	6790000	3787000	7360200	3498900	11177000	34184000	40516000	6131400	5869100	6714200	0	6443000	6069300	6535900	not significantly enriched
A2RSY6	A2RSY6	TRMT1-like protein	Trmt1l	sp|A2RSY6|TRM1L_MOUSE TRMT1-like protein OS=Mus musculus OX=10090 GN=Trmt1l PE=1 SV=1				9	9	18.1	80.86	0	33038000	20308000	31635000	27662000	68499000	160620000	142170000	25480000	28597000	26380000	29919000	26548000	29381000	36192000	not significantly enriched
A2RTL5	A2RTL5	Arginine/serine-rich coiled-coil protein 2	Rsrc2	sp|A2RTL5|RSRC2_MOUSE Arginine/serine-rich coiled-coil protein 2 OS=Mus musculus OX=10090 GN=Rsrc2 PE=2 SV=1				5	5	18.9	43.876	0	19973000	17055000	21932000	8842200	97840000	119870000	134980000	20296000	18604000	18018000	18772000	29235000	26953000	25681000	depleted
A2VDH3	A2VDH3	Leucine-rich repeat-containing protein 38	Lrrc38	sp|A2VDH3|LRC38_MOUSE Leucine-rich repeat-containing protein 38 OS=Mus musculus OX=10090 GN=Lrrc38 PE=2 SV=2				1	1	3.7	32.342	0.0097842	3622800	5115900	5658300	4825900	5926600	8733600	11746000	0	0	0	0	0	0	2655900	removed by filtering
A3KGF7	A3KGF7	1-phosphatidylinositol 4,5-bisphosphate phosphodiesterase beta-2	Plcb2	sp|A3KGF7|PLCB2_MOUSE 1-phosphatidylinositol 4,5-bisphosphate phosphodiesterase beta-2 OS=Mus musculus OX=10090 GN=Plcb2 PE=1 SV=1	+			1	1	0.8	134.54	1	0	0	0	0	0	0	2912700	0	0	0	0	0	0	658590	removed by filtering
A3KGV1	A3KGV1	Outer dense fiber protein 2	Odf2	sp|A3KGV1|ODFP2_MOUSE Outer dense fiber protein 2 OS=Mus musculus OX=10090 GN=Odf2 PE=1 SV=1				14	14	21.8	95.54	0	92593000	88567000	124570000	93248000	130350000	203030000	157850000	95052000	103870000	85379000	87212000	46183000	45822000	43744000	enriched
A3KMP2	A3KMP2	Tetratricopeptide repeat protein 38	Ttc38	sp|A3KMP2|TTC38_MOUSE Tetratricopeptide repeat protein 38 OS=Mus musculus OX=10090 GN=Ttc38 PE=1 SV=2	+			1	1	2.2	52.223	1	5513700	2955700	0	4627100	7620600	10793000	12653000	0	0	0	0	0	0	2861000	removed by filtering
A6BLY7	A6BLY7	Keratin, type I cytoskeletal 28	Krt28	sp|A6BLY7|K1C28_MOUSE Keratin, type I cytoskeletal 28 OS=Mus musculus OX=10090 GN=Krt28 PE=1 SV=1				1	1	1.9	50.346	0.0036079	0	0	0	0	0	0	50970000	0	0	0	0	0	0	11525000	removed by filtering
A6H619	A6H619	PHD and RING finger domain-containing protein 1	Phrf1	sp|A6H619|PHRF1_MOUSE PHD and RING finger domain-containing protein 1 OS=Mus musculus OX=10090 GN=Phrf1 PE=1 SV=2				6	6	4.7	184.08	0	14234000	12445000	15232000	4063100	49640000	72807000	32504000	13229000	14904000	15738000	0	14432000	13448000	9751500	not significantly enriched
Q9CZI1;Q8C7R2;L7N2C5;L7N2B9;L7N2D9;E9Q5P1;L7N465;E9QAJ8;E9PW72;E9PUT9;E9Q501;Q5FWC9;L7N2C2;K7N757;A6NAS7;A6NAS6;A6NAS4;K7N692;K7N6X2;K7N721;K7N6T7;E9Q9Z8;L7N281;E9PZN8	Q9CZI1;Q8C7R2;L7N2C5;L7N2B9;L7N2D9;E9Q5P1;L7N465;E9QAJ8;E9PW72;E9PUT9;E9Q501;Q5FWC9;L7N2C2;K7N757;A6NAS7;A6NAS6;A6NAS4;K7N692;K7N6X2;K7N721;K7N6T7;E9Q9Z8;L7N281;E9PZN8		Gm10409;Gm3411;Gm3264;Gm3164;Gm3239;Gm3636;Gm10413;Gm3468;Gm3002;Gm3252;Gm2237;Gm3558;Gm2974;Gm3667;Gm3373;Gm3383;Gm10406;Gm10338;Gm3591;Gm3248;Gm2897;Gm3173;Gm3298;Gm5795	tr|Q9CZI1|Q9CZI1_MOUSE Alpha13-takusan OS=Mus musculus OX=10090 GN=Gm3020 PE=2 SV=1;tr|Q8C7R2|Q8C7R2_MOUSE Predicted gene 3411 OS=Mus musculus OX=10090 GN=Gm3411 PE=2 SV=1;tr|L7N2C5|L7N2C5_MOUSE Predicted gene 3264 OS=Mus musculus OX=10090 GN=Gm3264 PE=4 S	+			1	1	8	17.796	1	0	0	0	646660	0	0	0	0	0	0	673350	0	0	0	removed by filtering
A6PWY4	A6PWY4	WD repeat-containing protein 76	Wdr76	sp|A6PWY4|WDR76_MOUSE WD repeat-containing protein 76 OS=Mus musculus OX=10090 GN=Wdr76 PE=1 SV=1				13	13	29.6	69.007	0	45966000	39396000	63729000	31673000	285920000	326480000	443340000	48271000	62918000	47152000	50001000	72299000	77664000	89252000	depleted
A7UAK5	A7UAK5		Pfkfb3	tr|A7UAK5|A7UAK5_MOUSE 6-phosphofructo-2-kinase/fructose-2, 6-biphosphatase 3 splice variant 2 OS=Mus musculus OX=10090 GN=Pfkfb3 PE=1 SV=1				2	2	4.3	63.652	0	8604900	1621700	2680600	1429100	21412000	28106000	18328000	7175700	0	0	0	8209100	6738500	4528500	removed by filtering
A8C756	A8C756	Thyroid adenoma-associated protein homolog	Thada	sp|A8C756|THADA_MOUSE Thyroid adenoma-associated protein homolog OS=Mus musculus OX=10090 GN=Thada PE=1 SV=1				3	3	1.7	217.29	0.00036832	9938100	1375800	10475000	5995800	27406000	26662000	30357000	9153900	0	8619400	7355300	8804600	5983600	6918600	not significantly enriched
B1AQJ2	B1AQJ2	Ubiquitin carboxyl-terminal hydrolase 36	Usp36	sp|B1AQJ2|UBP36_MOUSE Ubiquitin carboxyl-terminal hydrolase 36 OS=Mus musculus OX=10090 GN=Usp36 PE=1 SV=1				15	15	19.7	119.91	0	28555000	28966000	26209000	35645000	128810000	153280000	186210000	32516000	34596000	31342000	28870000	37883000	38200000	37410000	depleted
B1AR17	B1AR17		Chd3	tr|B1AR17|B1AR17_MOUSE DNA helicase OS=Mus musculus OX=10090 GN=Chd3 PE=1 SV=1				2	2	1.8	232.74	0.0007286	19863000	18077000	24752000	16070000	57896000	101500000	49734000	18614000	19653000	18984000	17520000	20718000	24321000	0	removed by filtering
B1AR69	B1AR69		Myh13	tr|B1AR69|B1AR69_MOUSE Myosin, heavy polypeptide 13, skeletal muscle OS=Mus musculus OX=10090 GN=Myh13 PE=1 SV=1	+			1	1	0.7	223.56	1	1328100	1950300	3021800	1631700	6803700	7472900	0	0	0	0	0	0	1741400	0	removed by filtering
B1AUN2	B1AUN2		Eif2b3	tr|B1AUN2|B1AUN2_MOUSE Eukaryotic translation initiation factor 2B, subunit 3 OS=Mus musculus OX=10090 GN=Eif2b3 PE=1 SV=1				4	4	12.6	50.488	0.00037189	13852000	4643100	16419000	6610100	52586000	51925000	30617000	11071000	0	14090000	12068000	15964000	9409700	8013800	not significantly enriched
B1AUY3	B1AUY3		Arhgap4	tr|B1AUY3|B1AUY3_MOUSE Rho GTPase-activating protein 4 OS=Mus musculus OX=10090 GN=Arhgap4 PE=1 SV=1				6	6	7.4	107.6	0	9082800	15564000	21199000	11241000	56271000	54146000	37637000	14161000	14078000	15783000	11466000	17923000	12518000	9386100	not significantly enriched
B1AX39	B1AX39	Zinc finger CCHC domain-containing protein 7	Zcchc7	sp|B1AX39|ZCHC7_MOUSE Zinc finger CCHC domain-containing protein 7 OS=Mus musculus OX=10090 GN=Zcchc7 PE=2 SV=1				3	3	6.1	63	0.00037133	1817200	0	2815900	0	11575000	19570000	26271000	0	0	0	0	0	4444200	6056300	removed by filtering
B1AY10	B1AY10	Transcriptional repressor NF-X1	Nfx1	sp|B1AY10|NFX1_MOUSE Transcriptional repressor NF-X1 OS=Mus musculus OX=10090 GN=Nfx1 PE=1 SV=1				6	6	7.6	123.81	0	15165000	2068000	15226000	11932000	38252000	73368000	61854000	13505000	0	13312000	18825000	10501000	14750000	12784000	not significantly enriched
B1AZI6;E9Q5E2	B1AZI6	THO complex subunit 2	Thoc2	sp|B1AZI6|THOC2_MOUSE THO complex subunit 2 OS=Mus musculus OX=10090 GN=Thoc2 PE=1 SV=1				24	24	18.5	182.77	0	10282000	6188300	50047000	20801000	152800000	495120000	617260000	17734000	7952000	40052000	20108000	51812000	103190000	144510000	depleted
B2RPU8;Q9D1L0	B2RPU8;Q9D1L0	Coiled-coil-helix-coiled-coil-helix domain-containing protein 2	Zbed5;Chchd2	tr|B2RPU8|B2RPU8_MOUSE Coiled-coil-helix-coiled-coil-helix domain-containing 2-like OS=Mus musculus OX=10090 GN=Chchd2l PE=1 SV=1;sp|Q9D1L0|CHCH2_MOUSE Coiled-coil-helix-coiled-coil-helix domain-containing protein 2 OS=Mus musculus OX=10090 GN=Chchd2 PE=2				1	1	1.7	84.266	0	5139000	2149900	6991100	3030300	21631000	48696000	34813000	0	0	0	0	0	0	7871600	removed by filtering
B2RQC2	B2RQC2	Ubiquitin carboxyl-terminal hydrolase 42	Usp42	sp|B2RQC2|UBP42_MOUSE Ubiquitin carboxyl-terminal hydrolase 42 OS=Mus musculus OX=10090 GN=Usp42 PE=1 SV=1	+			1	1	0.7	146.22	1	0	0	0	0	0	4370700	0	0	0	0	0	0	1018500	0	removed by filtering
B2RQC6;Q8C196	B2RQC6	CAD protein;Glutamine-dependent carbamoyl-phosphate synthase;Aspartate carbamoyltransferase;Dihydroorotase	Cad	sp|B2RQC6|PYR1_MOUSE CAD protein OS=Mus musculus OX=10090 GN=Cad PE=1 SV=1				59	59	41.6	243.24	0	1235300000	802050000	1195100000	766240000	3269900000	3424200000	2639700000	1100400000	989810000	938940000	830380000	1064800000	838710000	610540000	not significantly enriched
B2RQG2	B2RQG2		Phf3	tr|B2RQG2|B2RQG2_MOUSE PHD finger protein 3 OS=Mus musculus OX=10090 GN=Phf3 PE=1 SV=1				5	5	3	225.54	0	0	1783900	0	4210900	13611000	45535000	57709000	0	0	0	0	7055500	8980000	12298000	removed by filtering
B2RR83	B2RR83	Probable ATP-dependent RNA helicase YTHDC2	Ythdc2	sp|B2RR83|YTDC2_MOUSE 3-5 RNA helicase YTHDC2 OS=Mus musculus OX=10090 GN=Ythdc2 PE=1 SV=1				12	12	10.2	161.09	0	16442000	11284000	12271000	15147000	64336000	94955000	80895000	17236000	15804000	14609000	19538000	17100000	16104000	16624000	not significantly enriched
B2RRD7;B2KF05	B2RRD7		Brpf1	sp|B2RRD7|BRPF1_MOUSE Peregrin OS=Mus musculus OX=10090 GN=Brpf1 PE=1 SV=1				13	13	11.9	137.31	0	48067000	41602000	42157000	52641000	91415000	148300000	138040000	43730000	54676000	40228000	48825000	27335000	30806000	34215000	enriched
B2RRE7	B2RRE7	OTU domain-containing protein 4	Otud4	sp|B2RRE7|OTUD4_MOUSE OTU domain-containing protein 4 OS=Mus musculus OX=10090 GN=Otud4 PE=1 SV=1				5	5	5.9	123.05	0	8474000	0	0	0	3656200	22724000	0	0	0	0	0	0	5295400	0	removed by filtering
B2RUK9;Q7M6X9	B2RUK9;Q7M6X9		Zfp456;Zfp455	tr|B2RUK9|B2RUK9_MOUSE Zinc finger protein 456 OS=Mus musculus OX=10090 GN=Zfp456 PE=1 SV=1;tr|Q7M6X9|Q7M6X9_MOUSE Zinc finger protein 455 OS=Mus musculus OX=10090 GN=Zfp455 PE=2 SV=1				2	2	5.2	53.555	0.0027607	221640	0	460870	319590	3854600	4826800	5361300	0	0	0	0	0	0	1212200	removed by filtering
B2RX14	B2RX14	Terminal uridylyltransferase 4	Zcchc11	sp|B2RX14|TUT4_MOUSE Terminal uridylyltransferase 4 OS=Mus musculus OX=10090 GN=Tut4 PE=1 SV=2				7	7	5.4	184.65	0	21974000	21653000	28234000	29009000	76562000	96342000	78891000	20198000	23589000	29069000	29846000	22100000	23043000	17342000	not significantly enriched
B2RXR6	B2RXR6	Serine/threonine-protein phosphatase 6 regulatory ankyrin repeat subunit B	Ankrd44	sp|B2RXR6|ANR44_MOUSE Serine/threonine-protein phosphatase 6 regulatory ankyrin repeat subunit B OS=Mus musculus OX=10090 GN=Ankrd44 PE=1 SV=1				1	1	1.3	107.38	0	2901800	1782700	2995300	1862400	7068200	8129500	8338100	0	0	0	0	0	0	1885300	removed by filtering
B2RXS4	B2RXS4	Plexin-B2	Plxnb2	sp|B2RXS4|PLXB2_MOUSE Plexin-B2 OS=Mus musculus OX=10090 GN=Plxnb2 PE=1 SV=1				2	2	1.4	206.23	0.0009849	0	0	0	705500	32511000	4572500	28585000	0	0	0	0	10876000	0	6751400	removed by filtering
B2RY56	B2RY56	RNA-binding protein 25	Rbm25	sp|B2RY56|RBM25_MOUSE RNA-binding protein 25 OS=Mus musculus OX=10090 GN=Rbm25 PE=1 SV=2				30	30	41.4	99.551	0	397090000	349360000	528390000	342160000	1532800000	2576900000	2702600000	435610000	429760000	418660000	380130000	521850000	515620000	529960000	depleted
B7ZWJ3;Q3V0M1	B7ZWJ3;Q3V0M1		Gm8765;Gm906	tr|B7ZWJ3|B7ZWJ3_MOUSE Predicted gene 8765 OS=Mus musculus OX=10090 GN=Gm8765 PE=2 SV=1;tr|Q3V0M1|Q3V0M1_MOUSE Gene model 906, (NCBI) OS=Mus musculus OX=10090 GN=Gm906 PE=2 SV=1				3	3	2.7	114.36	0.0010081	87754000	101150000	144720000	87235000	134020000	217480000	194010000	66758000	65762000	99966000	81555000	75999000	68147000	87839000	not significantly enriched
Q8CHZ9;B9EJ57	Q8CHZ9;B9EJ57	Transcription termination factor 1a, mitochondrial;Transcription termination factor 1b, mitochondrial	Mterf1a;Mterf1b	sp|Q8CHZ9|MTF1A_MOUSE Transcription termination factor 1a, mitochondrial OS=Mus musculus OX=10090 GN=Mterf1a PE=2 SV=1;sp|B9EJ57|MTF1B_MOUSE Transcription termination factor 1b, mitochondrial OS=Mus musculus OX=10090 GN=Mterf1b PE=2 SV=1	+			1	1	3.2	43.814	1	0	0	3655700	0	0	10653000	9185900	0	0	0	0	0	0	2077000	removed by filtering
B9EJ86;Q9ER64	B9EJ86	Oxysterol-binding protein	Osbpl8	sp|B9EJ86|OSBL8_MOUSE Oxysterol-binding protein-related protein 8 OS=Mus musculus OX=10090 GN=Osbpl8 PE=1 SV=1				11	11	16.2	101.27	0	29363000	19070000	27600000	32855000	169420000	170440000	155150000	33599000	27877000	32449000	31627000	48768000	34600000	30650000	not significantly enriched
B9EJR8	B9EJR8	Dynein assembly factor 5, axonemal	Dnaaf5	sp|B9EJR8|DAAF5_MOUSE Dynein axonemal assembly factor 5 OS=Mus musculus OX=10090 GN=Dnaaf5 PE=1 SV=1				4	4	6.3	93.85	0	1086500	8202600	7516700	6911300	23763000	14007000	24526000	0	0	0	0	0	0	5545600	removed by filtering
C0HKD9;C0HKD8	C0HKD9;C0HKD8			sp|C0HKD9|MFA1B_MOUSE Microfibrillar-associated protein 1B OS=Mus musculus OX=10090 GN=Mfap1b PE=1 SV=1;sp|C0HKD8|MFA1A_MOUSE Microfibrillar-associated protein 1A OS=Mus musculus OX=10090 GN=Mfap1a PE=1 SV=1				15	15	44.4	51.954	0	56312000	32467000	94737000	59416000	420550000	747370000	708740000	68261000	65596000	75280000	70411000	127760000	147330000	152840000	depleted
C0HKE9;C0HKE8;C0HKE7;C0HKE6;C0HKE5;C0HKE4;C0HKE3;C0HKE2;C0HKE1;Q8CGP6;Q8R1M2;Q8CGP7;Q8CGP5;Q8BFU2;Q8CGP4	C0HKE9;C0HKE8;C0HKE7;C0HKE6;C0HKE5;C0HKE4;C0HKE3;C0HKE2;C0HKE1;Q8CGP6;Q8R1M2;Q8CGP7;Q8CGP5;Q8BFU2;Q8CGP4	Histone H2A type 1-H;Histone H2A.J;Histone H2A type 1-K;Histone H2A type 1-F;Histone H2A type 3;Histone H2A	Hist1h2ah;H2afj;Hist1h2ak;Hist1h2af;Hist3h2a;Hist1h2aa	sp|C0HKE9|H2A1P_MOUSE Histone H2A type 1-P OS=Mus musculus OX=10090 GN=Hist1h2ap PE=1 SV=1;sp|C0HKE8|H2A1O_MOUSE Histone H2A type 1-O OS=Mus musculus OX=10090 GN=Hist1h2ao PE=1 SV=1;sp|C0HKE7|H2A1N_MOUSE Histone H2A type 1-N OS=Mus musculus OX=10090 GN=His				6	4	53.1	14.135	0	1137600000	92512000	143670000	314460000	1120400000	472870000	1028600000	718660000	160940000	166020000	436020000	263360000	149060000	502190000	not significantly enriched
Cont_A2I7N3;Cont_Q9TTE1;Cont_A2I7N1	Cont_A2I7N3;Cont_Q9TTE1;Cont_A2I7N1			sp|Cont_A2I7N3|SPA37_BOVIN Serpin A3-7 OS=Bos taurus OX=9913 GN=SERPINA3-7 PE=3 SV=1;sp|Cont_Q9TTE1|SPA31_BOVIN Serpin A3-1 OS=Bos taurus OX=9913 GN=SERPINA3-1 PE=1 SV=3;sp|Cont_A2I7N1|SPA35_BOVIN Serpin A3-5 OS=Bos taurus OX=9913 GN=SERPINA3-5 PE=3 SV=1				2	2	4.8	46.941	0.0036123	0	495240	0	0	58256000	105420000	95409000	0	0	0	0	0	0	21573000	removed by filtering
Cont_P00735;P19221	Cont_P00735			sp|Cont_P00735|THRB_BOVIN Prothrombin OS=Bos taurus OX=9913 GN=F2 PE=1 SV=2				4	4	7.2	70.505	0	18187000	8965900	8019100	9386200	64528000	65207000	83254000	19108000	11146000	0	15251000	20292000	12848000	15605000	not significantly enriched
Cont_P00761	Cont_P00761			sp|Cont_P00761|TRYP_PIG Trypsin OS=Sus scrofa OX=9823 PE=1 SV=1				11	11	52.8	24.409	0	206130000000	194720000000	191510000000	201570000000	149910000000	136320000000	131850000000	128420000000	168440000000	121130000000	164690000000	49466000000	30733000000	28949000000	enriched
Cont_P00978	Cont_P00978			sp|Cont_P00978|AMBP_BOVIN Protein AMBP OS=Bos taurus OX=9913 GN=AMBP PE=1 SV=2				1	1	3.4	39.234	0.0018639	0	0	1592600	0	9684300	0	7704000	0	0	0	0	0	0	1741900	removed by filtering
Cont_P01017	Cont_P01017			sp|Cont_P01017|ANGT_BOVIN Angiotensinogen OS=Bos taurus OX=9913 GN=AGT PE=1 SV=2				6	6	19.3	51.424	0	27562000	17703000	19254000	18158000	133580000	137580000	128210000	33359000	0	0	0	41038000	29335000	30751000	removed by filtering
Cont_P01966;P06467	Cont_P01966			sp|Cont_P01966|HBA_BOVIN Hemoglobin subunit alpha OS=Bos taurus OX=9913 GN=HBA PE=1 SV=2				9	7	83.1	15.184	0	846060000	557510000	592850000	616050000	5835100000	6397600000	7767800000	713700000	584380000	442630000	656630000	1921100000	1539400000	1819900000	depleted
Cont_P02081;A8DUK4;P02089;P02088	Cont_P02081			sp|Cont_P02081|HBBF_BOVIN Hemoglobin fetal subunit beta OS=Bos taurus OX=9913 PE=1 SV=1				12	9	88.3	15.859	0	209290000	148130000	170150000	191400000	2594000000	3047900000	3145800000	208410000	193910000	151130000	186960000	891010000	686350000	702840000	depleted
Cont_P02533;Cont_P35900;Cont_Q8N1A0;Q8CCX5	Cont_P02533			sp|Cont_P02533|K1C14_HUMAN Keratin, type I cytoskeletal 14 OS=Homo sapiens OX=9606 GN=KRT14 PE=1 SV=4				17	3	40.5	51.561	0	172610000	1425200000	393130000	115110000	4209600	255060000	1885800000	236760000	1442400000	277470000	163090000	0	79433000	431970000	removed by filtering
Cont_P02538;Cont_O95678;Cont_Q8VED5;Q8VED5;Q99M73	Cont_P02538			sp|Cont_P02538|K2C6A_HUMAN Keratin, type II cytoskeletal 6A OS=Homo sapiens OX=9606 GN=KRT6A PE=1 SV=3				4	1	8.2	60.044	0	11154000	332330000	33206000	8713500	0	32573000	438370000	11062000	380170000	15632000	0	0	8814100	102800000	removed by filtering
Cont_P02672	Cont_P02672			sp|Cont_P02672|FIBA_BOVIN Fibrinogen alpha chain OS=Bos taurus OX=9913 GN=FGA PE=1 SV=5				3	3	5.9	67.011	0	10054000	3228000	3362200	4288000	16662000	18922000	19880000	12124000	3746000	0	4141300	4546300	4080600	4146900	not significantly enriched
Cont_P02676	Cont_P02676			sp|Cont_P02676|FIBB_BOVIN Fibrinogen beta chain OS=Bos taurus OX=9913 GN=FGB PE=1 SV=2				1	1	2.1	53.339	0.0012775	0	0	0	0	0	0	0	0	0	0	0	0	0	0	removed by filtering
Cont_P02769	Cont_P02769			sp|Cont_P02769|ALBU_BOVIN Albumin OS=Bos taurus OX=9913 GN=ALB PE=1 SV=4				19	19	39.4	69.293	0	91456000	71731000	101150000	58763000	408670000	552990000	816150000	97981000	85274000	83241000	99458000	129720000	117040000	153400000	depleted
Cont_P04259	Cont_P04259			sp|Cont_P04259|K2C6B_HUMAN Keratin, type II cytoskeletal 6B OS=Homo sapiens OX=9606 GN=KRT6B PE=1 SV=5				23	2	40.6	60.066	0	114500000	1733900000	110050000	30760000	997020	172140000	1387500000	109530000	1944500000	99776000	30198000	0	42082000	302360000	removed by filtering
Cont_P04264	Cont_P04264			sp|Cont_P04264|K2C1_HUMAN Keratin, type II cytoskeletal 1 OS=Homo sapiens OX=9606 GN=KRT1 PE=1 SV=6				46	27	61.5	66.038	0	6273100000	10966000000	14031000000	4618600000	1657000000	6667800000	70976000000	6551400000	13146000000	11086000000	5049000000	664630000	1529100000	12213000000	enriched
Cont_P05787;P11679;Cont_Q9DCV7;Q9DCV7;Cont_Q9NSB2;Cont_Q6KB66	Cont_P05787;P11679	Keratin, type II cytoskeletal 8	Krt8	sp|Cont_P05787|K2C8_HUMAN Keratin, type II cytoskeletal 8 OS=Homo sapiens OX=9606 GN=KRT8 PE=1 SV=7;sp|P11679|K2C8_MOUSE Keratin, type II cytoskeletal 8 OS=Mus musculus OX=10090 GN=Krt8 PE=1 SV=4				1	1	3.7	53.704	0.0012739	0	17956000	0	0	0	0	0	0	20246000	0	0	0	0	0	removed by filtering
Cont_P06868;P20918	Cont_P06868			sp|Cont_P06868|PLMN_BOVIN Plasminogen OS=Bos taurus OX=9913 GN=PLG PE=1 SV=2				31	31	48	91.215	0	134350000	51646000	97937000	53470000	1179100000	1418600000	1068200000	171880000	107980000	90972000	86036000	324490000	295920000	220660000	depleted
Cont_P07589;P11276	Cont_P07589			sp|Cont_P07589|FINC_BOVIN Fibronectin OS=Bos taurus OX=9913 GN=FN1 PE=1 SV=4				3	3	1.7	272.15	0.0013042	10517000	0	0	3716800	12005000	13234000	18648000	10517000	0	0	0	0	0	0	removed by filtering
Cont_P08727	Cont_P08727			sp|Cont_P08727|K1C19_HUMAN Keratin, type I cytoskeletal 19 OS=Homo sapiens OX=9606 GN=KRT19 PE=1 SV=4	+			1	1	3.2	44.105	1	0	0	1649500	0	7304300	12819000	0	0	0	0	0	0	2987300	0	removed by filtering
Cont_P08779;Cont_Q9Z2K1;Q9Z2K1;Q9WTL4	Cont_P08779			sp|Cont_P08779|K1C16_HUMAN Keratin, type I cytoskeletal 16 OS=Homo sapiens OX=9606 GN=KRT16 PE=1 SV=4				27	17	59.4	51.267	0	84367000	3249100000	188270000	34966000	3051000	320760000	2271700000	81779000	3481900000	158350000	52876000	0	98258000	537800000	removed by filtering
Cont_P12035;E9Q1Y9;Cont_O43790;Cont_P15241;Cont_P78385;Cont_P25691;Cont_Q14533;Cont_P78386;Q9ERE2;P97861;Q6IMF0;Q9Z2T6	Cont_P12035			sp|Cont_P12035|K2C3_HUMAN Keratin, type II cytoskeletal 3 OS=Homo sapiens OX=9606 GN=KRT3 PE=1 SV=3				2	0	3	64.416	0.00068283	13532000	49137000	0	0	0	0	33270000	0	0	0	0	0	0	7522700	removed by filtering
Cont_P12763	Cont_P12763			sp|Cont_P12763|FETUA_BOVIN Alpha-2-HS-glycoprotein OS=Bos taurus OX=9913 GN=AHSG PE=1 SV=2				10	10	44.8	38.418	0	609120000	497160000	539160000	421140000	1931200000	2233700000	2023300000	505090000	608770000	450130000	458120000	648920000	474130000	349590000	not significantly enriched
Cont_P13645;Cont_Q2M2I5;Cont_Q7Z3Y7;P05784;Cont_P05784;Cont_Q14532;Cont_Q99456;Cont_Q7Z3Y8;Cont_Q92764;Cont_Q497I4;Cont_Q7Z3Z0;Cont_P05783;Cont_Q14525;Cont_Q15323;Cont_Q61765;Cont_P02534;Q6IFX3;Q497I4;Q61765;A1L317;Q61897	Cont_P13645			sp|Cont_P13645|K1C10_HUMAN Keratin, type I cytoskeletal 10 OS=Homo sapiens OX=9606 GN=KRT10 PE=1 SV=6				33	20	53.8	58.826	0	2338500000	4527300000	4923800000	2613100000	719280000	4407000000	33847000000	2415100000	4556300000	4055800000	2717200000	304240000	982680000	6796900000	not significantly enriched
Cont_P13646	Cont_P13646			sp|Cont_P13646|K1C13_HUMAN Keratin, type I cytoskeletal 13 OS=Homo sapiens OX=9606 GN=KRT13 PE=1 SV=4				5	3	12	49.588	0	21011000	6313100	0	0	0	0	153220000	15943000	0	0	0	0	0	39712000	removed by filtering
Cont_P13647	Cont_P13647			sp|Cont_P13647|K2C5_HUMAN Keratin, type II cytoskeletal 5 OS=Homo sapiens OX=9606 GN=KRT5 PE=1 SV=3				16	9	31.7	62.378	0	161170000	566290000	341950000	135680000	24933000	201760000	1386000000	177740000	565040000	230480000	169690000	13842000	49028000	300940000	enriched
Cont_P15497	Cont_P15497			sp|Cont_P15497|APOA1_BOVIN Apolipoprotein A-I OS=Bos taurus OX=9913 GN=APOA1 PE=1 SV=3				12	12	44.2	30.276	0	58090000	21373000	25269000	41601000	178430000	219860000	453830000	52570000	26241000	43059000	66893000	47937000	40682000	82945000	not significantly enriched
Cont_P15636	Cont_P15636			sp|Cont_P15636|API_ACHLY Protease 1 OS=Achromobacter lyticus OX=224 PE=1 SV=1				11	11	22.1	68.124	0	69546000000	66363000000	66548000000	72609000000	72875000000	65118000000	60384000000	66747000000	64014000000	47249000000	62471000000	26605000000	26937000000	24102000000	enriched
Cont_P19013	Cont_P19013			sp|Cont_P19013|K2C4_HUMAN Keratin, type II cytoskeletal 4 OS=Homo sapiens OX=9606 GN=KRT4 PE=1 SV=5				9	5	19.4	56.143	0	75560000	12020000	0	0	0	0	247000000	81920000	18405000	0	0	0	0	44636000	removed by filtering
Cont_P20930	Cont_P20930			sp|Cont_P20930|FILA_HUMAN Filaggrin OS=Homo sapiens OX=9606 GN=FLG PE=1 SV=3				2	2	2.7	435.16	0.0076179	0	167980	487920	0	0	0	9451100	0	0	0	0	0	0	2137000	removed by filtering
Cont_P34955	Cont_P34955			sp|Cont_P34955|A1AT_BOVIN Alpha-1-antiproteinase OS=Bos taurus OX=9913 GN=SERPINA1 PE=1 SV=1				10	10	24.8	46.103	0	32541000	35031000	40508000	22764000	445980000	437170000	413040000	39322000	60287000	36059000	31583000	134350000	89547000	79155000	depleted
Cont_P35527	Cont_P35527			sp|Cont_P35527|K1C9_HUMAN Keratin, type I cytoskeletal 9 OS=Homo sapiens OX=9606 GN=KRT9 PE=1 SV=3				37	36	64.2	62.064	0	4428900000	5851400000	11790000000	2774000000	1143700000	3413900000	33838000000	4346600000	6048700000	8401400000	2835400000	392000000	914250000	7207200000	enriched
Cont_P35908	Cont_P35908			sp|Cont_P35908|K22E_HUMAN Keratin, type II cytoskeletal 2 epidermal OS=Homo sapiens OX=9606 GN=KRT2 PE=1 SV=2				37	26	64.6	65.432	0	1678200000	2434400000	3683200000	1467100000	302900000	3274800000	19068000000	1789300000	1789100000	3061100000	1696300000	162140000	786580000	4158200000	not significantly enriched
Cont_P56652	Cont_P56652			sp|Cont_P56652|ITIH3_BOVIN Inter-alpha-trypsin inhibitor heavy chain H3 OS=Bos taurus OX=9913 GN=ITIH3 PE=1 SV=2				1	1	1.2	99.55	0.0039062	0	0	0	0	0	0	0	0	0	0	0	0	0	0	removed by filtering
Cont_P60712;P60710;E9Q3M9	Cont_P60712;P60710	Actin, cytoplasmic 1;Actin, cytoplasmic 1, N-terminally processed	Actb	sp|Cont_P60712|ACTB_BOVIN Actin, cytoplasmic 1 OS=Bos taurus OX=9913 GN=ACTB PE=1 SV=1;sp|P60710|ACTB_MOUSE Actin, cytoplasmic 1 OS=Mus musculus OX=10090 GN=Actb PE=1 SV=1				32	1	88.8	41.736	0	41497000000	31738000000	54194000000	37285000000	141170000000	181780000000	134250000000	35218000000	30697000000	36855000000	34963000000	47401000000	40757000000	34289000000	not significantly enriched
Cont_P68138;P68134;P68033;P63268;P62737	Cont_P68138;P68134;P68033;P63268;P62737	Actin, alpha skeletal muscle;Actin, alpha cardiac muscle 1;Actin, gamma-enteric smooth muscle;Actin, aortic smooth muscle	Acta1;Actc1;Actg2;Acta2	sp|Cont_P68138|ACTS_BOVIN Actin, alpha skeletal muscle OS=Bos taurus OX=9913 GN=ACTA1 PE=1 SV=1;sp|P68134|ACTS_MOUSE Actin, alpha skeletal muscle OS=Mus musculus OX=10090 GN=Acta1 PE=1 SV=1;sp|P68033|ACTC_MOUSE Actin, alpha cardiac muscle 1 OS=Mus musculus				2	2	5.8	42.051	0	2395400000	124410000	3114200000	1818200000	9741500000	15136000000	13392000000	1649500000	607900000	1603100000	1731300000	2311900000	2324000000	5113700000	depleted
Cont_P81187	Cont_P81187			sp|Cont_P81187|CFAB_BOVIN Complement factor B OS=Bos taurus OX=9913 GN=CFB PE=1 SV=2				3	3	5.1	85.365	0	1979300	0	0	0	48574000	53545000	51100000	0	0	0	0	16970000	10524000	13219000	removed by filtering
Cont_P81644	Cont_P81644			sp|Cont_P81644|APOA2_BOVIN Apolipoprotein A-II OS=Bos taurus OX=9913 GN=APOA2 PE=1 SV=2				1	1	16	11.202	0.0007148	0	0	0	0	161170000	90645000	78300000	0	0	0	0	0	0	17704000	removed by filtering
Cont_P81948;P68368;Q3UX10	Cont_P81948;P68368	Tubulin alpha-4A chain	Tuba4a	sp|Cont_P81948|TBA4A_BOVIN Tubulin alpha-4A chain OS=Bos taurus OX=9913 GN=TUBA4A PE=1 SV=2;sp|P68368|TBA4A_MOUSE Tubulin alpha-4A chain OS=Mus musculus OX=10090 GN=Tuba4a PE=1 SV=1				7	7	20.8	49.924	0	156790000	86446000	177580000	133870000	337660000	270880000	267930000	125020000	111150000	121230000	119190000	101580000	85578000	95745000	enriched
Cont_Q03247	Cont_Q03247			sp|Cont_Q03247|APOE_BOVIN Apolipoprotein E OS=Bos taurus OX=9913 GN=APOE PE=1 SV=1				4	4	16.1	35.979	0	2470300	0	0	0	25007000	34469000	9396300	0	0	0	0	0	8032300	0	removed by filtering
Cont_Q04695;Cont_P19001;P19001	Cont_Q04695			sp|Cont_Q04695|K1C17_HUMAN Keratin, type I cytoskeletal 17 OS=Homo sapiens OX=9606 GN=KRT17 PE=1 SV=2				11	5	31.9	48.105	0	5888200	281210000	16775000	7623100	38243000	12809000	286770000	0	352010000	9928100	0	6655800	3173100	25040000	removed by filtering
Cont_Q2HJ86	Cont_Q2HJ86			sp|Cont_Q2HJ86|TBA1D_BOVIN Tubulin alpha-1D chain OS=Bos taurus OX=9913 GN=TUBA1D PE=1 SV=1				2	2	2.4	50.282	0	1065500000	706270000	1195700000	831420000	1986200000	1860900000	1440500000	837750000	673160000	636160000	751540000	870470000	589740000	742270000	not significantly enriched
Cont_Q2KJD0;P99024;Cont_E1BJK2;A2AQ07	Cont_Q2KJD0;P99024	Tubulin beta-5 chain	Tubb5	sp|Cont_Q2KJD0|TBB5_BOVIN Tubulin beta-5 chain OS=Bos taurus OX=9913 GN=TUBB5 PE=2 SV=1;sp|P99024|TBB5_MOUSE Tubulin beta-5 chain OS=Mus musculus OX=10090 GN=Tubb5 PE=1 SV=1				27	6	78.6	49.67	0	17707000000	11400000000	19309000000	11841000000	42451000000	50101000000	40445000000	15103000000	11910000000	13273000000	11045000000	13644000000	11760000000	8912000000	not significantly enriched
Cont_Q2UVX4	Cont_Q2UVX4			sp|Cont_Q2UVX4|CO3_BOVIN Complement C3 OS=Bos taurus OX=9913 GN=C3 PE=1 SV=2				9	9	8	187.25	0	6957700	4469900	3229100	8737200	50356000	61127000	75718000	9288300	9049600	6425500	8705400	14613000	9082000	15107000	depleted
Cont_Q3T052	Cont_Q3T052			sp|Cont_Q3T052|ITIH4_BOVIN Inter-alpha-trypsin inhibitor heavy chain H4 OS=Bos taurus OX=9913 GN=ITIH4 PE=1 SV=1				3	3	5.6	101.51	0.0012804	0	0	0	0	10403000	30449000	24419000	0	0	0	0	5672400	5670300	4846900	removed by filtering
Cont_Q3ZBD7;P06745	Cont_Q3ZBD7;P06745	Glucose-6-phosphate isomerase	Gpi	sp|Cont_Q3ZBD7|G6PI_BOVIN Glucose-6-phosphate isomerase OS=Bos taurus OX=9913 GN=GPI PE=2 SV=4;sp|P06745|G6PI_MOUSE Glucose-6-phosphate isomerase OS=Mus musculus OX=10090 GN=Gpi PE=1 SV=4				2	2	5.2	62.854	0	0	0	0	0	12191000	22117000	12718000	0	0	0	0	4185900	5154300	0	removed by filtering
Cont_Q3ZBS7;P29788	Cont_Q3ZBS7			tr|Cont_Q3ZBS7|Q3ZBS7_BOVIN Vitronectin OS=Bos taurus OX=9913 GN=VTN PE=1 SV=1				8	8	19.5	53.575	0	42668000	23985000	31894000	18789000	604760000	531440000	444730000	38410000	42793000	30771000	22806000	194070000	118260000	99113000	depleted
Cont_Q5D862	Cont_Q5D862			sp|Cont_Q5D862|FILA2_HUMAN Filaggrin-2 OS=Homo sapiens OX=9606 GN=FLG2 PE=1 SV=1				6	6	2.9	248.07	0	32288000	38294000	61275000	16830000	4228700	22985000	371820000	28999000	46672000	45287000	17112000	0	7126100	84989000	removed by filtering
Cont_Q5E9Z2	Cont_Q5E9Z2			sp|Cont_Q5E9Z2|HABP2_BOVIN Hyaluronan-binding protein 2 OS=Bos taurus OX=9913 GN=HABP2 PE=2 SV=1				3	3	7.3	62.44	0.00068074	0	0	0	0	42843000	29705000	11994000	0	0	0	0	11854000	9780900	0	removed by filtering
Cont_Q6IFZ6;Q6IFZ6;Q6IFZ9	Cont_Q6IFZ6;Q6IFZ6	Keratin, type II cytoskeletal 1b	Krt77	sp|Cont_Q6IFZ6|K2C1B_MOUSE Keratin, type II cytoskeletal 1b OS=Mus musculus OX=10090 GN=Krt77 PE=1 SV=1;sp|Q6IFZ6|K2C1B_MOUSE Keratin, type II cytoskeletal 1b OS=Mus musculus OX=10090 GN=Krt77 PE=1 SV=1	+			1	1	3.5	61.358	1	0	0	0	0	0	0	18925000	0	0	0	0	0	0	4279000	removed by filtering
Cont_Q86Y46;Cont_Q7RTS7;Cont_Q3SY84	Cont_Q86Y46;Cont_Q7RTS7;Cont_Q3SY84			sp|Cont_Q86Y46|K2C73_HUMAN Keratin, type II cytoskeletal 73 OS=Homo sapiens OX=9606 GN=KRT73 PE=1 SV=1;sp|Cont_Q7RTS7|K2C74_HUMAN Keratin, type II cytoskeletal 74 OS=Homo sapiens OX=9606 GN=KRT74 PE=1 SV=2;sp|Cont_Q3SY84|K2C71_HUMAN Keratin, type II cytosk				1	0	2.2	58.923	0.0097785	0	3231000	6099800	0	0	0	21988000	0	0	0	0	0	0	4971700	removed by filtering
Cont_Q7Z794	Cont_Q7Z794			sp|Cont_Q7Z794|K2C1B_HUMAN Keratin, type II cytoskeletal 1b OS=Homo sapiens OX=9606 GN=KRT77 PE=1 SV=3				6	4	14.4	61.901	0	0	0	12981000	0	3476300	0	154800000	0	0	14226000	0	0	0	30895000	removed by filtering
Cont_Q86YZ3	Cont_Q86YZ3			sp|Cont_Q86YZ3|HORN_HUMAN Hornerin OS=Homo sapiens OX=9606 GN=HRNR PE=1 SV=2				10	10	13.1	282.39	0	52594000	61379000	183100000	23696000	759740	60155000	619630000	69979000	66060000	124100000	28150000	0	14973000	140070000	removed by filtering
Cont_Q8N1N4	Cont_Q8N1N4			sp|Cont_Q8N1N4|K2C78_HUMAN Keratin, type II cytoskeletal 78 OS=Homo sapiens OX=9606 GN=KRT78 PE=1 SV=2				5	5	15.2	56.865	0	0	0	7022300	0	0	0	92676000	0	0	10402000	0	0	0	16027000	removed by filtering
Cont_Q95121	Cont_Q95121			sp|Cont_Q95121|PEDF_BOVIN Pigment epithelium-derived factor OS=Bos taurus OX=9913 GN=SERPINF1 PE=1 SV=1				3	3	9.9	46.228	0	3958200	832350	6706300	7559800	48104000	59734000	68105000	8341500	0	8204500	8100200	15554000	11267000	11430000	depleted
Cont_Q9XSJ4;P21550	Cont_Q9XSJ4			sp|Cont_Q9XSJ4|ENOA_BOVIN Alpha-enolase OS=Bos taurus OX=9913 GN=ENO1 PE=1 SV=4	+			1	1	1.6	47.326	1	2623100	0	0	2434500	6965400	0	0	0	0	0	0	2392000	0	0	removed by filtering
D0QMC3	D0QMC3	Myeloid cell nuclear differentiation antigen-like protein	Mndal	sp|D0QMC3|MNDAL_MOUSE Myeloid cell nuclear differentiation antigen-like protein OS=Mus musculus OX=10090 GN=Mndal PE=1 SV=1				26	16	52.6	60.526	0	734160000	737770000	1007400000	714360000	1264900000	1978800000	2216200000	707830000	776130000	742600000	738170000	462480000	463650000	496380000	enriched
D3YV10	D3YV10	Coiled-coil domain-containing protein 13	Ccdc13	sp|D3YV10|CCD13_MOUSE Coiled-coil domain-containing protein 13 OS=Mus musculus OX=10090 GN=Ccdc13 PE=1 SV=1	+			1	1	1.8	79.749	1	0	4679500	5726700	0	0	0	11561000	0	0	0	0	0	0	2614000	removed by filtering
D3YXG0	D3YXG0		Hmcn1	sp|D3YXG0|HMCN1_MOUSE Hemicentin-1 OS=Mus musculus OX=10090 GN=Hmcn1 PE=1 SV=1	+			1	1	0.2	611.55	1	0	12884000	13644000	14187000	17652000	0	0	0	0	0	0	6061900	0	0	removed by filtering
D3YXK1	D3YXK1	Atherin	Samd1	sp|D3YXK1|SAMD1_MOUSE Sterile alpha motif domain-containing protein 1 OS=Mus musculus OX=10090 GN=Samd1 PE=1 SV=1				2	2	3.5	54.532	0.0012928	5048300	5978600	6695000	4010700	15560000	20189000	15195000	4945100	5942700	5347700	4456200	5552600	4633300	3791000	not significantly enriched
D3YXK2	D3YXK2	Scaffold attachment factor B1	Safb	sp|D3YXK2|SAFB1_MOUSE Scaffold attachment factor B1 OS=Mus musculus OX=10090 GN=Safb PE=1 SV=2				15	15	20.8	105.1	0	39466000	38738000	41083000	37547000	511780000	752650000	913720000	35763000	46035000	32820000	32136000	163800000	204390000	181670000	depleted
D3YXL0	D3YXL0		Ccdc170	tr|D3YXL0|D3YXL0_MOUSE Coiled-coil domain-containing 170 OS=Mus musculus OX=10090 GN=Ccdc170 PE=1 SV=1				2	2	2.2	82.797	0.0027439	12971000	12869000	13785000	13749000	14471000	17104000	0	0	0	0	0	0	3985800	0	removed by filtering
D3Z0K6	D3Z0K6		Rsbn1l	tr|D3Z0K6|D3Z0K6_MOUSE Round spermatid basic protein 1-like OS=Mus musculus OX=10090 GN=Rsbn1l PE=1 SV=1				1	1	3.4	91.745	0.00069517	3487900	0	4145700	2992300	3797900	12413000	12087000	0	0	0	0	0	0	2733000	removed by filtering
D3Z0M9	D3Z0M9		Ddx23	tr|D3Z0M9|D3Z0M9_MOUSE RNA helicase OS=Mus musculus OX=10090 GN=Ddx23 PE=1 SV=1				20	20	28.9	95.493	0	50407000	42793000	74532000	52284000	340000000	469890000	579290000	62350000	58127000	72066000	61633000	99389000	103210000	111660000	depleted
D3Z2H9	D3Z2H9		Tpm3-rs7	tr|D3Z2H9|D3Z2H9_MOUSE Tropomyosin 3, related sequence 7 OS=Mus musculus OX=10090 GN=Tpm3-rs7 PE=3 SV=1				26	11	58.9	28.991	0	475750000	243490000	1366700000	801830000	1628600000	8493300000	6927900000	543450000	331780000	1003100000	918830000	564980000	1845100000	1545600000	not significantly enriched
D3Z3H0	D3Z3H0		Ino80e	tr|D3Z3H0|D3Z3H0_MOUSE INO80 complex subunit E OS=Mus musculus OX=10090 GN=Ino80e PE=1 SV=1				1	1	7.8	26.416	0	0	0	4010000	0	6258400	13834000	14398000	0	0	0	0	0	0	3255500	removed by filtering
D3Z3L3	D3Z3L3		Trim12c	tr|D3Z3L3|D3Z3L3_MOUSE Tripartite motif-containing 12C OS=Mus musculus OX=10090 GN=Trim12c PE=1 SV=2				1	1	2.6	57.792	0	3298800	0	0	1995900	10076000	27305000	16841000	3219600	0	0	2686300	3471300	5604400	4026300	removed by filtering
D3Z3N4	D3Z3N4		Hnrnph3	tr|D3Z3N4|D3Z3N4_MOUSE Heterogeneous nuclear ribonucleoprotein H3 OS=Mus musculus OX=10090 GN=Hnrnph3 PE=1 SV=1				8	8	35.3	36.869	0	50267000	52473000	62189000	36430000	432250000	642720000	606260000	48942000	52904000	47698000	40172000	150860000	150870000	130370000	depleted
D3Z497;Q9WTZ1	D3Z497;Q9WTZ1	RING-box protein 2	Gm7075;Rnf7	tr|D3Z497|D3Z497_MOUSE Ring finger protein 7-like OS=Mus musculus OX=10090 GN=Rnf7l PE=3 SV=1;sp|Q9WTZ1|RBX2_MOUSE RING-box protein 2 OS=Mus musculus OX=10090 GN=Rnf7 PE=1 SV=1				1	1	10.7	12.652	0.0018686	0	0	0	0	0	0	0	0	0	0	0	0	0	0	removed by filtering
D3Z7P3	D3Z7P3	Glutaminase kidney isoform, mitochondrial	Gls	sp|D3Z7P3|GLSK_MOUSE Glutaminase kidney isoform, mitochondrial OS=Mus musculus OX=10090 GN=Gls PE=1 SV=1				7	7	14.7	73.963	0	6151700	1338500	10718000	5666900	58000000	96723000	61997000	10687000	0	10092000	12358000	16616000	14109000	13020000	depleted
D4AFX7	D4AFX7		Dnajc13	tr|D4AFX7|D4AFX7_MOUSE DnaJ heat shock protein family (Hsp40) member C13 OS=Mus musculus OX=10090 GN=Dnajc13 PE=1 SV=1				40	40	24.4	255.06	0	127100000	152150000	164740000	136080000	298500000	659490000	757070000	144160000	160730000	158210000	163580000	106300000	134140000	129020000	enriched
E9PUA5;REV__E9PUA5	E9PUA5	Kinesin-like protein	Kifc5b	tr|E9PUA5|E9PUA5_MOUSE Kinesin-like protein OS=Mus musculus OX=10090 GN=Kifc5b PE=1 SV=1				3	3	4.2	73.681	0.0003667	2955200	5477000	2906000	0	21879000	23739000	9108500	0	8514600	0	0	6371800	4334500	0	removed by filtering
E9PUQ3	E9PUQ3		AU019823	tr|E9PUQ3|E9PUQ3_MOUSE NKAP domain-containing 1 OS=Mus musculus OX=10090 GN=Nkapd1 PE=1 SV=1				4	4	17.8	33.954	0	6874000	3382200	4001600	3468800	26823000	31867000	21624000	6955000	0	0	0	0	0	4808300	removed by filtering
E9PVA8	E9PVA8		Gcn1l1	sp|E9PVA8|GCN1_MOUSE eIF-2-alpha kinase activator GCN1 OS=Mus musculus OX=10090 GN=Gcn1 PE=1 SV=1				62	62	29.5	293.02	0	427490000	282130000	469540000	343690000	1267300000	1672800000	1415800000	439000000	364040000	415640000	373940000	426130000	314320000	263150000	not significantly enriched
E9PVX6	E9PVX6		Mki67	sp|E9PVX6|KI67_MOUSE Proliferation marker protein Ki-67 OS=Mus musculus OX=10090 GN=Mki67 PE=1 SV=1				187	187	64.8	350.86	0	13960000000	14349000000	18147000000	19163000000	19978000000	30138000000	39171000000	12628000000	16624000000	13291000000	17976000000	7004600000	7282800000	9422000000	enriched
E9PW43;Q9CQS8	E9PW43;Q9CQS8	Protein transport protein Sec61 subunit beta	Gm10320;Sec61b	tr|E9PW43|E9PW43_MOUSE Predicted pseudogene 10320 OS=Mus musculus OX=10090 GN=Gm10320 PE=3 SV=1;sp|Q9CQS8|SC61B_MOUSE Protein transport protein Sec61 subunit beta OS=Mus musculus OX=10090 GN=Sec61b PE=1 SV=3				1	1	8.8	11.788	0.0073335	27406000	0	32446000	24536000	0	89272000	0	0	0	0	0	0	20803000	0	removed by filtering
E9PWG6	E9PWG6		Ncapg	tr|E9PWG6|E9PWG6_MOUSE Non-SMC condensin I complex, subunit G OS=Mus musculus OX=10090 GN=Ncapg PE=1 SV=1				34	34	40.4	112.87	0	936800000	991390000	1145400000	1159800000	1382300000	1928800000	2517500000	837200000	1059000000	890190000	1155700000	474100000	460380000	599140000	enriched
E9PWW9	E9PWW9		Rsf1	tr|E9PWW9|E9PWW9_MOUSE Remodeling and spacing factor 1 OS=Mus musculus OX=10090 GN=Rsf1 PE=1 SV=2				43	43	37.4	161.75	0	395690000	390500000	573030000	572860000	678450000	1076400000	1344100000	388950000	475250000	399400000	513990000	258890000	277420000	334790000	enriched
E9PX68	E9PX68		Slc4a1ap	tr|E9PX68|E9PX68_MOUSE Solute carrier family 4 (anion exchanger), member 1, adaptor protein OS=Mus musculus OX=10090 GN=Slc4a1ap PE=1 SV=1				1	1	1.2	82.886	0.0027356	0	0	0	0	6238500	6562600	6678500	0	0	0	0	0	0	1510100	removed by filtering
E9PXC0;P14576	E9PXC0;P14576	Signal recognition particle 54 kDa protein	Srp54c;Srp54	tr|E9PXC0|E9PXC0_MOUSE Signal recognition particle 54 kDa protein OS=Mus musculus OX=10090 GN=Srp54c PE=1 SV=1;sp|P14576|SRP54_MOUSE Signal recognition particle 54 kDa protein OS=Mus musculus OX=10090 GN=Srp54 PE=1 SV=2				7	7	20.6	55.815	0	24041000	15289000	36421000	15532000	109910000	84181000	81756000	23722000	21564000	26705000	22784000	28003000	23957000	14956000	not significantly enriched
E9PYH6	E9PYH6	Histone-lysine N-methyltransferase	Setd1a	sp|E9PYH6|SET1A_MOUSE Histone-lysine N-methyltransferase SETD1A OS=Mus musculus OX=10090 GN=Setd1a PE=1 SV=1				1	1	0.8	186.06	0.0018715	2661100	1936300	2654400	2159100	7210600	8231300	7299800	0	0	0	0	0	0	1650500	removed by filtering
E9PYL2	E9PYL2		Prr12	sp|E9PYL2|PRR12_MOUSE Proline-rich protein 12 OS=Mus musculus OX=10090 GN=Prr12 PE=1 SV=1				5	5	3.8	211.87	0	2274200	5699500	4085800	0	12284000	29818000	25278000	0	6420400	0	0	4224500	0	0	removed by filtering
E9PZJ8	E9PZJ8	Activating signal cointegrator 1 complex subunit 3	Ascc3	sp|E9PZJ8|ASCC3_MOUSE Activating signal cointegrator 1 complex subunit 3 OS=Mus musculus OX=10090 GN=Ascc3 PE=1 SV=1				6	6	2.9	250.55	0	4030400	1626700	3143400	4991300	24593000	22235000	32126000	6491700	0	0	5459500	5912000	0	7073900	removed by filtering
E9PZM4	E9PZM4	Chromodomain-helicase-DNA-binding protein 2	Chd2	sp|E9PZM4|CHD2_MOUSE Chromodomain-helicase-DNA-binding protein 2 OS=Mus musculus OX=10090 GN=Chd2 PE=1 SV=1				14	14	9.1	210.8	0	10724000000	11358000000	11772000000	9070600000	11623000000	18295000000	17774000000	8787600000	11914000000	6531000000	10608000000	5992400000	5325900000	5267200000	enriched
E9PZM7	E9PZM7		Scaf11	tr|E9PZM7|E9PZM7_MOUSE SR-related CTD-associated factor 11 OS=Mus musculus OX=10090 GN=Scaf11 PE=1 SV=1				13	13	11.3	162.1	0	52667000	53510000	72895000	51446000	232130000	260380000	403480000	48701000	71349000	55825000	65602000	71750000	61154000	80634000	not significantly enriched
E9Q166	E9Q166		Atad2b	tr|E9Q166|E9Q166_MOUSE ATPase family, AAA domain-containing 2B OS=Mus musculus OX=10090 GN=Atad2b PE=1 SV=1				25	25	22.1	164.72	0	137910000	155710000	162470000	151720000	269320000	400350000	381560000	125190000	158400000	134870000	142840000	92712000	102280000	107490000	enriched
E9Q1A5	E9Q1A5		Zfp384	tr|E9Q1A5|E9Q1A5_MOUSE Zinc finger protein 384 OS=Mus musculus OX=10090 GN=Zfp384 PE=1 SV=1				2	1	5.8	63.562	0.0010128	4202000	4589500	7059700	3986600	0	28382000	0	0	0	0	0	0	6613900	0	removed by filtering
E9Q1P8	E9Q1P8	Interferon regulatory factor 2-binding protein 2	Irf2bp2	sp|E9Q1P8|I2BP2_MOUSE Interferon regulatory factor 2-binding protein 2 OS=Mus musculus OX=10090 GN=Irf2bp2 PE=1 SV=1				1	1	4.4	59.291	0.00099502	0	1956600	3740200	1618800	7907300	12745000	14801000	0	0	0	0	0	0	3346700	removed by filtering
E9Q286	E9Q286	Little elongation complex subunit 1	Ice1	sp|E9Q286|ICE1_MOUSE Little elongation complex subunit 1 OS=Mus musculus OX=10090 GN=Ice1 PE=1 SV=1				1	1	0.6	242.25	0.00734	0	0	0	0	0	0	0	0	0	0	0	0	0	0	removed by filtering
E9Q2I4	E9Q2I4		Elmsan1	tr|E9Q2I4|E9Q2I4_MOUSE Mitotic deacetylase-associated SANT domain protein OS=Mus musculus OX=10090 GN=Mideas PE=1 SV=1				8	8	11.3	119.72	0	28829000	44641000	16450000	35395000	18784000	88034000	68889000	27316000	41394000	26486000	32686000	14598000	13710000	15196000	enriched
E9Q2M9	E9Q2M9		Wdfy4	sp|E9Q2M9|WDFY4_MOUSE WD repeat- and FYVE domain-containing protein 4 OS=Mus musculus OX=10090 GN=Wdfy4 PE=1 SV=2				53	53	22.7	354.33	0	550750000	251140000	576670000	311370000	981550000	1605400000	1031800000	481900000	369880000	423260000	363500000	348940000	311800000	252850000	enriched
E9Q2Z1	E9Q2Z1		Cecr2	sp|E9Q2Z1|CECR2_MOUSE Chromatin remodeling regulator CECR2 OS=Mus musculus OX=10090 GN=Cecr2 PE=1 SV=1				19	19	16.2	161.53	0	81402000	100970000	210250000	203330000	311220000	402100000	540810000	103960000	131740000	152730000	182070000	73329000	95851000	147360000	not significantly enriched
E9Q309	E9Q309		Cep350	sp|E9Q309|CE350_MOUSE Centrosome-associated protein 350 OS=Mus musculus OX=10090 GN=Cep350 PE=1 SV=1				34	34	14.4	346.45	0	113090000	151110000	170480000	132980000	92604000	264340000	150030000	131190000	128170000	132510000	124760000	59758000	56396000	49390000	enriched
E9Q368	E9Q368		Gm17296	tr|E9Q368|E9Q368_MOUSE TAR RNA-binding protein 1 OS=Mus musculus OX=10090 GN=Tarbp1 PE=1 SV=1				27	27	23.6	175.69	0	211740000	128290000	254520000	134000000	592940000	761120000	423200000	188460000	151250000	181060000	160730000	174650000	145090000	111360000	not significantly enriched
E9Q394	E9Q394		Akap13	sp|E9Q394|AKP13_MOUSE A-kinase anchor protein 13 OS=Mus musculus OX=10090 GN=Akap13 PE=1 SV=1				4	4	1.4	303.97	0	8060700	0	7958800	6534600	24512000	33957000	21846000	9202900	0	8302200	6489500	6821600	6626500	4896500	not significantly enriched
E9Q3G8	E9Q3G8		Nup153	tr|E9Q3G8|E9Q3G8_MOUSE Nucleoporin 153 OS=Mus musculus OX=10090 GN=Nup153 PE=1 SV=1				18	18	18.6	152.01	0	18927000	23397000	42882000	33664000	224980000	402630000	446830000	38147000	33182000	41624000	38771000	76261000	73630000	84291000	depleted
E9Q3L2	E9Q3L2		Pi4ka	sp|E9Q3L2|PI4KA_MOUSE Phosphatidylinositol 4-kinase alpha OS=Mus musculus OX=10090 GN=Pi4ka PE=1 SV=2				8	8	4.7	237.04	0	8148500	4367500	18777000	8171500	59458000	105660000	56723000	13281000	13120000	15396000	14306000	13323000	13160000	11500000	not significantly enriched
E9Q3P4	E9Q3P4		Cenpf	tr|E9Q3P4|E9Q3P4_MOUSE Centromere protein F OS=Mus musculus OX=10090 GN=Cenpf PE=1 SV=1				20	20	7.9	342.47	0	41451000	18787000	62183000	23757000	65816000	118180000	90291000	31120000	32064000	37013000	29792000	22894000	27961000	25558000	enriched
E9Q411	E9Q411		Nbas	tr|E9Q411|E9Q411_MOUSE Neuroblastoma-amplified sequence OS=Mus musculus OX=10090 GN=Nbas PE=1 SV=1				1	1	0.4	265.77	0.0041841	0	0	1060600	0	2849600	2364500	0	0	0	0	0	0	551000	0	removed by filtering
E9Q4F7	E9Q4F7		Ankrd11	sp|E9Q4F7|ANR11_MOUSE Ankyrin repeat domain-containing protein 11 OS=Mus musculus OX=10090 GN=Ankrd11 PE=1 SV=1				3	3	1.6	296.18	0.00036523	0	1759400	0	947810	7842300	24219000	26897000	0	3265000	0	0	0	5064000	5380500	removed by filtering
E9Q4T4	E9Q4T4		Ccdc71l	tr|E9Q4T4|E9Q4T4_MOUSE Coiled-coil domain-containing 71-like OS=Mus musculus OX=10090 GN=Ccdc71l PE=1 SV=1				1	1	7.8	24.212	0.00068004	7005900	7689200	10460000	0	19967000	21648000	0	0	0	0	0	0	5044600	0	removed by filtering
E9Q4Y4	E9Q4Y4		Cep192	tr|E9Q4Y4|E9Q4Y4_MOUSE Centrosomal protein 192 OS=Mus musculus OX=10090 GN=Cep192 PE=1 SV=1				57	57	34.2	276.34	0	477640000	436360000	565650000	402570000	608220000	791190000	573190000	441690000	465160000	433750000	405860000	197020000	211840000	197310000	enriched
E9Q512	E9Q512		Trip11	tr|E9Q512|E9Q512_MOUSE Thyroid hormone receptor interactor 11 OS=Mus musculus OX=10090 GN=Trip11 PE=1 SV=1				2	2	0.8	226.45	0.0015808	148850000	138490000	241710000	162680000	675720000	1200300000	1075800000	0	0	0	0	0	0	243250000	removed by filtering
E9Q557	E9Q557	Desmoplakin	Dsp	sp|E9Q557|DESP_MOUSE Desmoplakin OS=Mus musculus OX=10090 GN=Dsp PE=1 SV=1				11	11	5.2	332.91	0	4054800	37298000	18971000	7424800	8363700	14800000	237960000	0	34253000	25399000	0	0	0	50997000	removed by filtering
E9Q5C9	E9Q5C9		Nolc1	sp|E9Q5C9|NOLC1_MOUSE Nucleolar and coiled-body phosphoprotein 1 OS=Mus musculus OX=10090 GN=Nolc1 PE=1 SV=1				31	31	50.7	73.697	0	1046000000	1289200000	1591700000	1117200000	3465200000	3688000000	4733800000	1001500000	1222400000	1475800000	1374500000	943860000	824650000	1126300000	not significantly enriched
E9Q5F9	E9Q5F9	Histone-lysine N-methyltransferase SETD2	Setd2	sp|E9Q5F9|SETD2_MOUSE Histone-lysine N-methyltransferase SETD2 OS=Mus musculus OX=10090 GN=Setd2 PE=1 SV=1				18	18	9.5	285.66	0	14758000	12492000	20394000	15667000	98900000	186230000	158080000	18346000	14560000	22143000	20328000	32330000	38187000	28267000	depleted
E9Q5G3	E9Q5G3	Kinesin-like protein KIF23	Kif23	sp|E9Q5G3|KIF23_MOUSE Kinesin-like protein KIF23 OS=Mus musculus OX=10090 GN=Kif23 PE=1 SV=1				28	28	41.6	108.77	0	303230000	218040000	265990000	230430000	779560000	1033900000	775390000	288780000	252820000	229320000	231190000	244960000	237970000	192420000	not significantly enriched
E9Q5K9	E9Q5K9	YTH domain-containing protein 1	Ythdc1	sp|E9Q5K9|YTDC1_MOUSE YTH domain-containing protein 1 OS=Mus musculus OX=10090 GN=Ythdc1 PE=1 SV=2				12	12	17.7	85.648	0	114190000	72978000	129640000	98667000	352670000	617100000	523340000	106960000	107750000	98187000	90116000	115670000	134280000	113330000	not significantly enriched
E9Q5M6	E9Q5M6		Cfap44	sp|E9Q5M6|CFA44_MOUSE Cilia- and flagella-associated protein 44 OS=Mus musculus OX=10090 GN=Cfap44 PE=2 SV=1	+			1	1	0.4	211.54	1	50094000	0	43319000	33517000	74101000	193170000	209680000	0	0	0	0	0	0	47410000	removed by filtering
E9Q6E5	E9Q6E5		Srsf11	tr|E9Q6E5|E9Q6E5_MOUSE Serine and arginine-rich-splicing factor 11 OS=Mus musculus OX=10090 GN=Srsf11 PE=1 SV=1				9	9	21.5	56.697	0	126890000	133540000	187110000	135080000	533330000	698410000	617690000	157900000	143780000	137210000	138590000	175110000	160990000	135960000	not significantly enriched
E9Q6K3	E9Q6K3		Pibf1	tr|E9Q6K3|E9Q6K3_MOUSE Progesterone immunomodulatory-binding factor 1 OS=Mus musculus OX=10090 GN=Pibf1 PE=1 SV=1				15	15	20.8	89.559	0	72110000	69213000	80127000	47303000	142850000	201260000	187740000	62600000	74717000	60482000	46299000	40215000	37228000	33853000	enriched
E9Q784	E9Q784		Zc3h13	sp|E9Q784|ZC3HD_MOUSE Zinc finger CCCH domain-containing protein 13 OS=Mus musculus OX=10090 GN=Zc3h13 PE=1 SV=1				16	16	12.6	203.75	0	24798000	31478000	27522000	34812000	169800000	247150000	246320000	22922000	40590000	27770000	24665000	50223000	59211000	64213000	depleted
E9Q7E2	E9Q7E2		Arid2	sp|E9Q7E2|ARID2_MOUSE AT-rich interactive domain-containing protein 2 OS=Mus musculus OX=10090 GN=Arid2 PE=1 SV=1				17	17	14.3	195.99	0	68849000	59545000	115970000	87303000	213170000	408570000	417930000	72575000	91952000	85938000	94877000	66287000	69821000	81805000	not significantly enriched
E9Q7F2	E9Q7F2	E3 ubiquitin-protein ligase RNF169	Rnf169	sp|E9Q7F2|RN169_MOUSE E3 ubiquitin-protein ligase RNF169 OS=Mus musculus OX=10090 GN=Rnf169 PE=1 SV=1				12	12	23.2	75.795	0	23201000	41560000	50154000	37457000	105870000	167220000	142700000	32284000	53115000	36727000	39481000	33279000	29296000	31566000	not significantly enriched
E9Q7G0	E9Q7G0		Numa1	sp|E9Q7G0|NUMA1_MOUSE Nuclear mitotic apparatus protein 1 OS=Mus musculus OX=10090 GN=Numa1 PE=1 SV=1				89	89	51.1	235.63	0	689130000	1070200000	1105300000	890960000	3339200000	4118000000	5210200000	726590000	1156400000	896140000	971980000	1013100000	989920000	1203300000	not significantly enriched
E9Q7L1	E9Q7L1		Urb2	tr|E9Q7L1|E9Q7L1_MOUSE URB2 ribosome biogenesis 2 homolog (S. cerevisiae) OS=Mus musculus OX=10090 GN=Urb2 PE=1 SV=1				23	23	19	171.62	0	101030000	98678000	154200000	132330000	287820000	412850000	520100000	99358000	127840000	114320000	125280000	99675000	100430000	110350000	not significantly enriched
E9Q8D0	E9Q8D0		Dnajc21	sp|E9Q8D0|DJC21_MOUSE DnaJ homolog subfamily C member 21 OS=Mus musculus OX=10090 GN=Dnajc21 PE=1 SV=1				9	9	22.4	61.734	0	4185300	79317000	10866000	7326500	75395000	66253000	97514000	23372000	20645000	18932000	21274000	28167000	25019000	35689000	depleted
E9Q8V6	E9Q8V6		Dennd4a	tr|E9Q8V6|E9Q8V6_MOUSE DENN/MADD domain-containing 4A OS=Mus musculus OX=10090 GN=Dennd4a PE=1 SV=1				1	1	0.6	209.3	0.0084302	0	0	0	0	5404700	6490300	0	0	0	0	0	0	1512400	0	removed by filtering
E9Q912	E9Q912		Rap1gds1	sp|E9Q912|GDS1_MOUSE Rap1 GTPase-GDP dissociation stimulator 1 OS=Mus musculus OX=10090 GN=Rap1gds1 PE=2 SV=1				5	5	11.9	66.076	0	4976200	5877000	7078200	5055300	55951000	30661000	32761000	6109400	7123500	6472800	5668500	15838000	6570400	8368200	not significantly enriched
E9Q9B7	E9Q9B7		Kidins220	tr|E9Q9B7|E9Q9B7_MOUSE Kinase D-interacting substrate 220 OS=Mus musculus OX=10090 GN=Kidins220 PE=1 SV=1				1	1	0.5	199.18	0	0	0	0	0	0	0	0	0	0	0	0	0	0	0	removed by filtering
E9Q9Q2	E9Q9Q2		R3hdm1	tr|E9Q9Q2|E9Q9Q2_MOUSE R3H domain-containing 1 OS=Mus musculus OX=10090 GN=R3hdm1 PE=1 SV=1				1	1	1.1	124.39	0.0041716	0	0	0	0	0	1069800000	0	0	0	0	0	0	249290000	0	removed by filtering
E9QA22	E9QA22		Zfp644	tr|E9QA22|E9QA22_MOUSE Zinc finger protein 644 OS=Mus musculus OX=10090 GN=Zfp644 PE=1 SV=1				7	7	7.4	148.44	0	4498300	2876000	7124300	11814000	26804000	42747000	77237000	7864500	0	8832100	8660000	10088000	9857600	13681000	not significantly enriched
E9QAE3	E9QAE3		Btaf1	tr|E9QAE3|E9QAE3_MOUSE B-TFIID TATA-box-binding protein-associated factor 1 OS=Mus musculus OX=10090 GN=Btaf1 PE=1 SV=1				4	4	3.5	207.05	0.00037936	4918800	3010400	0	3475500	23846000	21901000	7276500	0	0	0	0	6735900	6556800	0	removed by filtering
E9QAM5	E9QAM5	Helicase with zinc finger domain 2	Helz2	sp|E9QAM5|HELZ2_MOUSE Helicase with zinc finger domain 2 OS=Mus musculus OX=10090 GN=Helz2 PE=1 SV=1				2	2	1	331.56	0.00036657	0	0	0	0	6622300	27929000	21639000	0	0	0	0	0	6448200	4952900	removed by filtering
E9QAP7	E9QAP7		Taf4a	tr|E9QAP7|E9QAP7_MOUSE TATA-box-binding protein-associated factor 4 OS=Mus musculus OX=10090 GN=Taf4 PE=1 SV=1				3	2	3.6	105.31	0	2250400	2299500	5150100	2390500	11976000	24547000	23521000	0	0	4014800	0	4114500	5732200	5304300	removed by filtering
E9QAT4	E9QAT4		Sec16a	sp|E9QAT4|SC16A_MOUSE Protein transport protein Sec16A OS=Mus musculus OX=10090 GN=Sec16a PE=1 SV=1				11	11	7.6	254.2	0	20908000	7819300	19307000	9046300	33182000	69782000	15034000	0	11315000	0	0	9853800	11311000	7393100	removed by filtering
P62270;F6YVP7;A0A1Y7VKY1	P62270;F6YVP7;A0A1Y7VKY1	40S ribosomal protein S18	Rps18;Gm10260	sp|P62270|RS18_MOUSE 40S ribosomal protein S18 OS=Mus musculus OX=10090 GN=Rps18 PE=1 SV=3;tr|F6YVP7|F6YVP7_MOUSE 40S ribosomal protein S18 OS=Mus musculus OX=10090 GN=Rps18-ps6 PE=3 SV=2;tr|A0A1Y7VKY1|A0A1Y7VKY1_MOUSE 40S ribosomal protein S18 OS=Mus musc				15	15	65.1	17.718	0	2977000000	2681100000	3892500000	2939300000	10101000000	12532000000	13004000000	2948300000	2901200000	2649900000	2954400000	3048900000	2776800000	2705400000	not significantly enriched
F6ZDS4	F6ZDS4	Nucleoprotein TPR	Tpr	sp|F6ZDS4|TPR_MOUSE Nucleoprotein TPR OS=Mus musculus OX=10090 GN=Tpr PE=1 SV=1				38	38	19.1	273.99	0	13829000	7974500	31400000	12379000	532050000	932510000	957400000	8952400	6138100	14997000	6956000	219410000	173200000	218890000	depleted
F7BJB9	F7BJB9		Morc3	sp|F7BJB9|MORC3_MOUSE MORC family CW-type zinc finger protein 3 OS=Mus musculus OX=10090 GN=Morc3 PE=1 SV=1				14	14	21.7	106.52	0	14476000	13334000	8379700	5708000	80931000	133690000	125980000	15624000	15835000	8871100	13705000	22679000	24551000	28152000	depleted
F8VPK0	F8VPK0		Ttc37	tr|F8VPK0|F8VPK0_MOUSE Tetratricopeptide repeat domain 37 OS=Mus musculus OX=10090 GN=Ttc37 PE=1 SV=1				1	1	0.6	173.94	0.0027498	1834500	0	3018500	1841700	6110600	8944200	0	0	0	0	0	0	2084300	0	removed by filtering
F8VPP8	F8VPP8		Zc3h7b	tr|F8VPP8|F8VPP8_MOUSE Zinc finger CCCH type-containing 7B OS=Mus musculus OX=10090 GN=Zc3h7b PE=1 SV=1				3	3	3.8	110.29	0	1156200	0	1643000	0	3598400	22757000	15873000	0	0	0	0	0	5117200	3774800	removed by filtering
F8VPQ2	F8VPQ2		Arid4a	sp|F8VPQ2|ARI4A_MOUSE AT-rich interactive domain-containing protein 4A OS=Mus musculus OX=10090 GN=Arid4a PE=1 SV=1				8	7	9.8	142.05	0	721660	2400800	3075100	2277300	44492000	50230000	68425000	0	8504500	8080200	7232400	9585100	7045900	9482700	not significantly enriched
F8VPZ5	F8VPZ5		Ercc6	sp|F8VPZ5|ERCC6_MOUSE DNA excision repair protein ERCC-6 OS=Mus musculus OX=10090 GN=Ercc6 PE=1 SV=1				1	1	0.7	165.96	0.0087159	0	0	0	0	0	6449700	0	0	0	0	0	0	1503000	0	removed by filtering
F8VPZ9	F8VPZ9		Gltscr1	sp|F8VPZ9|BICRA_MOUSE BRD4-interacting chromatin-remodeling complex-associated protein OS=Mus musculus OX=10090 GN=Bicra PE=1 SV=1				1	1	0.8	161.35	0.00069132	0	0	0	1364700	0	5545000	4815200	0	0	0	0	0	0	1088800	removed by filtering
F8VQ05	F8VQ05		Fryl	tr|F8VQ05|F8VQ05_MOUSE FRY-like transcription coactivator OS=Mus musculus OX=10090 GN=Fryl PE=1 SV=1				6	6	2.8	337.82	0	9791600	5808800	21060000	9468000	50825000	53721000	58535000	18430000	0	15129000	0	11249000	11333000	13275000	removed by filtering
F8VQC1	F8VQC1	Signal recognition particle subunit SRP72	Srp72	tr|F8VQC1|F8VQC1_MOUSE Signal recognition particle subunit SRP72 OS=Mus musculus OX=10090 GN=Srp72 PE=1 SV=1				16	16	29.2	74.656	0	202460000	177670000	229790000	161800000	338460000	639750000	514010000	185230000	183820000	167690000	155210000	176750000	132860000	118560000	not significantly enriched
F8VQG7	F8VQG7		N4bp2	tr|F8VQG7|F8VQG7_MOUSE NEDD4-binding protein 2 OS=Mus musculus OX=10090 GN=N4bp2 PE=1 SV=1				13	13	13.1	184.7	0	31184000	29208000	58890000	21047000	144970000	202990000	97545000	35408000	34041000	44238000	34529000	33359000	40699000	28808000	not significantly enriched
G3UXL2;Q9D7G0	G3UXL2;Q9D7G0	Ribose-phosphate pyrophosphokinase 1	Prps1l3;Prps1	tr|G3UXL2|G3UXL2_MOUSE ribose-phosphate diphosphokinase OS=Mus musculus OX=10090 GN=Prps1l3 PE=3 SV=1;sp|Q9D7G0|PRPS1_MOUSE Ribose-phosphate pyrophosphokinase 1 OS=Mus musculus OX=10090 GN=Prps1 PE=1 SV=4				5	3	21.7	34.824	0	27946000	17754000	30989000	19837000	109980000	98481000	86241000	31588000	22329000	23125000	22906000	31743000	22721000	18583000	not significantly enriched
G3X8Q1	G3X8Q1		Cabin1	tr|G3X8Q1|G3X8Q1_MOUSE Calcineurin-binding protein 1 OS=Mus musculus OX=10090 GN=Cabin1 PE=1 SV=1				10	10	5.9	243.17	0	13768000	9491600	4566300	9087900	39556000	64276000	53529000	12464000	12205000	8830000	13365000	9403600	10056000	11834000	not significantly enriched
G3X8X0	G3X8X0		Dhx16	tr|G3X8X0|G3X8X0_MOUSE RNA helicase OS=Mus musculus OX=10090 GN=Dhx16 PE=1 SV=1				10	10	13.1	119.07	0	114110000	2153800	6202400	4269100	62257000	126430000	120050000	0	0	11503000	11303000	18755000	17762000	27111000	removed by filtering
G3X987	G3X987		Gimap9	sp|G3X987|GIMA9_MOUSE GTPase IMAP family member 9 OS=Mus musculus OX=10090 GN=Gimap9 PE=1 SV=1				3	3	17.2	33.298	0	16901000	13569000	8359500	5669800	41396000	46581000	22163000	17737000	13262000	0	0	15034000	11237000	0	removed by filtering
G3X9B1	G3X9B1		Heatr1	tr|G3X9B1|G3X9B1_MOUSE HEAT repeat-containing protein 1 OS=Mus musculus OX=10090 GN=Heatr1 PE=1 SV=1				82	82	49.5	242.07	0	1361200000	1372000000	1709900000	1437800000	3642800000	5445900000	7091600000	1284500000	1663900000	1348300000	1604700000	1211500000	1135000000	1543000000	not significantly enriched
G3X9K3	G3X9K3	Brefeldin A-inhibited guanine nucleotide-exchange protein 1	Arfgef1	sp|G3X9K3|BIG1_MOUSE Brefeldin A-inhibited guanine nucleotide-exchange protein 1 OS=Mus musculus OX=10090 GN=Arfgef1 PE=1 SV=1				5	4	3	208.5	0	13748000	11446000	21841000	11185000	52303000	55232000	32838000	16658000	0	14620000	11803000	15603000	13549000	8444000	not significantly enriched
G3X9K7	G3X9K7		Apol10b	tr|G3X9K7|G3X9K7_MOUSE Apolipoprotein L 10B OS=Mus musculus OX=10090 GN=Apol10b PE=3 SV=1	+			1	1	2.1	37.05	1	0	7989900	7065500	6043000	16462000	19696000	6313600	0	0	0	0	0	0	1427600	removed by filtering
G3X9T1	G3X9T1		Zfp715	tr|G3X9T1|G3X9T1_MOUSE Zinc finger protein 715 OS=Mus musculus OX=10090 GN=Zfp715 PE=1 SV=1				3	3	3	100.73	0	788910	611080	0	544160	3772500	5995600	10114000	0	0	0	0	0	0	2286900	removed by filtering
G3X9Z4	G3X9Z4		Pcf11	tr|G3X9Z4|G3X9Z4_MOUSE PCF11 cleavage and polyadenylation factor subunit OS=Mus musculus OX=10090 GN=Pcf11 PE=1 SV=1				8	8	5.9	172.72	0	12528000	8508300	17432000	5541800	55844000	82110000	62370000	10994000	11813000	13267000	10010000	16348000	17467000	13996000	depleted
G3XA30	G3XA30		Nsmce4a	tr|G3XA30|G3XA30_MOUSE Non-structural maintenance of chromosomes element 4 OS=Mus musculus OX=10090 GN=Nsmce4a PE=1 SV=1				4	4	14.7	43.752	0	16238000	10725000	27036000	21173000	14641000	0	38268000	16526000	21451000	11208000	14777000	12519000	0	0	removed by filtering
G5E870	G5E870	E3 ubiquitin-protein ligase TRIP12	Trip12	sp|G5E870|TRIPC_MOUSE E3 ubiquitin-protein ligase TRIP12 OS=Mus musculus OX=10090 GN=Trip12 PE=1 SV=1				43	43	28.8	224.13	0	195630000	346910000	316250000	242070000	603090000	835130000	1179300000	204820000	383180000	239520000	276200000	216180000	192610000	241240000	not significantly enriched
G5E8B9	G5E8B9		Zbtb11	sp|G5E8B9|ZBT11_MOUSE Zinc finger and BTB domain-containing protein 11 OS=Mus musculus OX=10090 GN=Zbtb11 PE=2 SV=1				4	4	5.5	118.56	0	0	5953500	4170000	5935700	21029000	30423000	36935000	0	7120400	0	7738100	7300500	5929800	7467100	removed by filtering
G5E8L9	G5E8L9		Mroh9	tr|G5E8L9|G5E8L9_MOUSE Maestro heat-like repeat family member 9 OS=Mus musculus OX=10090 GN=Mroh9 PE=4 SV=1				1	1	1.3	101.68	0.0097898	27130000	26641000	28312000	25621000	29561000	36872000	52499000	0	0	0	0	0	0	11870000	removed by filtering
G5E8P0	G5E8P0		Tubgcp6	sp|G5E8P0|GCP6_MOUSE Gamma-tubulin complex component 6 OS=Mus musculus OX=10090 GN=Tubgcp6 PE=1 SV=1				2	2	1.5	197.19	0	4128900	4713900	4701600	2656700	4957300	7156700	4929000	0	0	3665000	0	0	0	0	removed by filtering
G5E8P1	G5E8P1		Brd1	sp|G5E8P1|BRD1_MOUSE Bromodomain-containing protein 1 OS=Mus musculus OX=10090 GN=Brd1 PE=1 SV=1				18	18	18.9	119.71	0	53560000	54112000	62946000	47665000	143640000	165250000	267030000	45794000	68909000	56083000	66175000	37247000	34399000	52883000	enriched
G5E8V9	G5E8V9		Arfip1	sp|G5E8V9|ARFP1_MOUSE Arfaptin-1 OS=Mus musculus OX=10090 GN=Arfip1 PE=1 SV=1				1	1	6.2	41.518	0	4110300	0	3953500	0	12158000	17306000	16118000	0	0	0	0	0	0	3644500	removed by filtering
G5E905	G5E905		Zfp871	tr|G5E905|G5E905_MOUSE Zinc finger protein 871 OS=Mus musculus OX=10090 GN=Zfp871 PE=1 SV=1				2	2	4.9	71.499	0	0	0	6185200	0	25040000	36631000	38415000	0	0	0	0	8466900	9113500	8240600	removed by filtering
J3QN89	J3QN89		Aamp	tr|J3QN89|J3QN89_MOUSE Angio-associated migratory protein OS=Mus musculus OX=10090 GN=Aamp PE=1 SV=1				2	2	6.9	46.966	0.00072228	0	3330500	2894200	0	27860000	29044000	21679000	0	0	0	0	9541800	6793600	0	removed by filtering
J3QPW6	J3QPW6		1700122O11Rik	tr|J3QPW6|J3QPW6_MOUSE RIKEN cDNA 1700122O11 gene OS=Mus musculus OX=10090 GN=1700122O11Rik PE=4 SV=1	+			1	1	7.1	27.288	1	0	0	12431000	0	0	0	0	0	0	9690000	0	0	0	0	removed by filtering
K7N5T5	K7N5T5	Olfactory receptor	Olfr190	tr|K7N5T5|K7N5T5_MOUSE Olfactory receptor OS=Mus musculus OX=10090 GN=Or5h22 PE=3 SV=1	+			1	1	2.3	34.564	1	0	5081500	4492600	0	4386700	0	0	0	0	0	0	1506400	0	0	removed by filtering
L7N221;K7N674	L7N221;K7N674		Vmn2r112;Vmn2r111	tr|L7N221|L7N221_MOUSE Vomeronasal 2, receptor 112 OS=Mus musculus OX=10090 GN=Vmn2r112 PE=4 SV=1;tr|K7N674|K7N674_MOUSE Vomeronasal 2, receptor 111 OS=Mus musculus OX=10090 GN=Vmn2r111 PE=4 SV=1	+			1	1	2.5	97.768	1	15918000	12512000	13883000	8042300	0	0	0	0	0	0	8374200	0	0	0	removed by filtering
L0N7N1	L0N7N1	Kinesin-like protein KIF14	Kif14	sp|L0N7N1|KIF14_MOUSE Kinesin-like protein KIF14 OS=Mus musculus OX=10090 GN=Kif14 PE=1 SV=1				27	27	19.7	186.44	0	116270000	97296000	116090000	88185000	201190000	288110000	236760000	106590000	102660000	90915000	91280000	70440000	75188000	60986000	enriched
L7N213	L7N213		Vmn1r86	tr|L7N213|L7N213_MOUSE Vomeronasal type-1 receptor OS=Mus musculus OX=10090 GN=Vmn1r86 PE=3 SV=1				1	1	7.3	36.417	0.0036112	13252000	0	14913000	0	0	0	0	0	0	11625000	0	0	0	0	removed by filtering
O08523	O08523	Alpha-tectorin	Tecta	sp|O08523|TECTA_MOUSE Alpha-tectorin OS=Mus musculus OX=10090 GN=Tecta PE=1 SV=2				1	1	1.2	239.43	0.00098717	0	0	0	0	0	0	41105000	0	0	0	0	0	0	9294300	removed by filtering
O08528;Q3TRM8	O08528	Hexokinase-2	Hk2	sp|O08528|HXK2_MOUSE Hexokinase-2 OS=Mus musculus OX=10090 GN=Hk2 PE=1 SV=1				7	7	8.8	102.53	0	9043200	3044200	1779400	8472500	55313000	88007000	26402000	12605000	0	0	11104000	12832000	17109000	9686900	removed by filtering
O08539	O08539	Myc box-dependent-interacting protein 1	Bin1	sp|O08539|BIN1_MOUSE Myc box-dependent-interacting protein 1 OS=Mus musculus OX=10090 GN=Bin1 PE=1 SV=1				8	8	22.8	64.469	0	29357000	18122000	53987000	32816000	181750000	244430000	232400000	40320000	36466000	39078000	34747000	50997000	45261000	51101000	depleted
O08547	O08547	Vesicle-trafficking protein SEC22b	Sec22b	sp|O08547|SC22B_MOUSE Vesicle-trafficking protein SEC22b OS=Mus musculus OX=10090 GN=Sec22b PE=1 SV=3				4	4	24.2	24.74	0	85836000	125190000	131680000	124990000	205880000	298500000	324660000	89972000	0	95798000	94373000	106980000	82205000	62972000	not significantly enriched
O08550	O08550	Histone-lysine N-methyltransferase 2B	Kmt2b	sp|O08550|KMT2B_MOUSE Histone-lysine N-methyltransferase 2B OS=Mus musculus OX=10090 GN=Kmt2b PE=1 SV=3				5	5	2.8	294.82	0	5461300	22584000	18019000	6940200	14266000	22780000	37219000	10589000	10332000	11037000	12471000	6830400	9134000	10429000	not significantly enriched
O08553	O08553	Dihydropyrimidinase-related protein 2	Dpysl2	sp|O08553|DPYL2_MOUSE Dihydropyrimidinase-related protein 2 OS=Mus musculus OX=10090 GN=Dpysl2 PE=1 SV=2				10	9	29.5	62.277	0	4089400	2444000	10055000	957870	129130000	115520000	152480000	10159000	0	12256000	0	39564000	28505000	27185000	removed by filtering
O08573	O08573	Galectin-9	Lgals9	sp|O08573|LEG9_MOUSE Galectin-9 OS=Mus musculus OX=10090 GN=Lgals9 PE=1 SV=1				21	21	57.2	40.035	0	8722800000	6251700000	11337000000	9376300000	37315000000	57667000000	54170000000	7519500000	5465400000	7036000000	7751300000	11895000000	13667000000	11669000000	depleted
O08579	O08579	Emerin	Emd	sp|O08579|EMD_MOUSE Emerin OS=Mus musculus OX=10090 GN=Emd PE=1 SV=1				8	8	32.8	29.435	0	98533000	55829000	185070000	116300000	229810000	419740000	337600000	100210000	107350000	123890000	120080000	74758000	80639000	72986000	enriched
O08582	O08582	GTP-binding protein 1	Gtpbp1	sp|O08582|GTPB1_MOUSE GTP-binding protein 1 OS=Mus musculus OX=10090 GN=Gtpbp1 PE=1 SV=2				11	11	25.6	72.3	0	131210000	99373000	139230000	103370000	293200000	179680000	203960000	88963000	93049000	96552000	80210000	101140000	106100000	82088000	not significantly enriched
O08583;Q9JJW6	O08583	THO complex subunit 4	Alyref	sp|O08583|THOC4_MOUSE THO complex subunit 4 OS=Mus musculus OX=10090 GN=Alyref PE=1 SV=3				11	11	48.6	26.94	0	1551300000	1757600000	2358700000	1859100000	3858500000	5899400000	6265200000	1456600000	1975000000	1818400000	1729700000	1249600000	1226900000	1360800000	enriched
O08585	O08585	Clathrin light chain A	Clta	sp|O08585|CLCA_MOUSE Clathrin light chain A OS=Mus musculus OX=10090 GN=Clta PE=1 SV=2				7	7	17.9	25.604	0	168580000	133000000	179510000	108390000	595920000	971550000	747190000	165590000	141600000	126350000	108640000	233700000	220610000	174850000	depleted
O08586	O08586	Phosphatidylinositol 3,4,5-trisphosphate 3-phosphatase and dual-specificity protein phosphatase PTEN	Pten	sp|O08586|PTEN_MOUSE Phosphatidylinositol 3,4,5-trisphosphate 3-phosphatase and dual-specificity protein phosphatase PTEN OS=Mus musculus OX=10090 GN=Pten PE=1 SV=1				3	3	8.7	47.152	0.00068517	17049000	11564000	15127000	8302800	47439000	66959000	57726000	0	12879000	11340000	0	0	16873000	12395000	removed by filtering
O08599	O08599	Syntaxin-binding protein 1	Stxbp1	sp|O08599|STXB1_MOUSE Syntaxin-binding protein 1 OS=Mus musculus OX=10090 GN=Stxbp1 PE=1 SV=2				2	2	3.4	67.568	0.0012682	13051000	14683000	11777000	7614500	14363000	16515000	4917800	0	0	9180600	0	0	0	0	removed by filtering
O08663	O08663	Methionine aminopeptidase 2	Metap2	sp|O08663|MAP2_MOUSE Methionine aminopeptidase 2 OS=Mus musculus OX=10090 GN=Metap2 PE=1 SV=1				8	8	20.7	52.921	0	20829000	19746000	42105000	31767000	51688000	137130000	128570000	26876000	37009000	35412000	33885000	19025000	17720000	17845000	enriched
O08664	O08664	B-cell CLL/lymphoma 7 protein family member C	Bcl7c	sp|O08664|BCL7C_MOUSE B-cell CLL/lymphoma 7 protein family member C OS=Mus musculus OX=10090 GN=Bcl7c PE=1 SV=1				1	1	12.4	23.445	0	0	11323000	17877000	17885000	18493000	0	35572000	0	0	0	0	0	0	8043000	removed by filtering
O08709;Q8BG37	O08709	Peroxiredoxin-6	Prdx6	sp|O08709|PRDX6_MOUSE Peroxiredoxin-6 OS=Mus musculus OX=10090 GN=Prdx6 PE=1 SV=3				7	7	33.5	24.87	0	2232200	3322000	9115600	0	123940000	146430000	137710000	0	16387000	0	0	40476000	27903000	24492000	removed by filtering
O08734	O08734	Bcl-2 homologous antagonist/killer	Bak1	sp|O08734|BAK_MOUSE Bcl-2 homologous antagonist/killer OS=Mus musculus OX=10090 GN=Bak1 PE=1 SV=3				1	1	11	23.294	0	8570000	3080700	3029100	5191600	13144000	14095000	0	0	0	0	0	0	3284600	0	removed by filtering
O08740	O08740	DNA-directed RNA polymerase II subunit RPB11	Polr2j	sp|O08740|RPB11_MOUSE DNA-directed RNA polymerase II subunit RPB11 OS=Mus musculus OX=10090 GN=Polr2j PE=1 SV=1				4	4	33.3	13.251	0	11102000	17855000	29556000	16203000	125410000	162820000	129250000	12931000	19518000	23102000	15150000	39639000	40780000	30259000	depleted
O08749	O08749	Dihydrolipoyl dehydrogenase, mitochondrial	Dld	sp|O08749|DLDH_MOUSE Dihydrolipoyl dehydrogenase, mitochondrial OS=Mus musculus OX=10090 GN=Dld PE=1 SV=2				7	7	20.6	54.272	0	21805000	9492500	23520000	23537000	117580000	131830000	105610000	22580000	18082000	22871000	25120000	23783000	29852000	28041000	not significantly enriched
O08756	O08756	3-hydroxyacyl-CoA dehydrogenase type-2	Hsd17b10	sp|O08756|HCD2_MOUSE 3-hydroxyacyl-CoA dehydrogenase type-2 OS=Mus musculus OX=10090 GN=Hsd17b10 PE=1 SV=4				3	3	18	27.418	0	13865000	0	23380000	20204000	94413000	102340000	100720000	16014000	0	0	19722000	34821000	0	19541000	removed by filtering
O08784	O08784	Treacle protein	Tcof1	sp|O08784|TCOF_MOUSE Treacle protein OS=Mus musculus OX=10090 GN=Tcof1 PE=1 SV=1				38	38	41.4	135	0	700370000	645840000	662760000	616830000	918490000	1378800000	2482700000	616210000	743030000	555890000	685760000	321150000	322450000	537180000	enriched
O08788	O08788	Dynactin subunit 1	Dctn1	sp|O08788|DCTN1_MOUSE Dynactin subunit 1 OS=Mus musculus OX=10090 GN=Dctn1 PE=1 SV=3				13	13	12.8	141.67	0	28589000	12975000	48430000	46879000	43974000	112590000	108460000	28938000	25487000	40039000	37546000	17149000	23506000	22981000	enriched
O08789	O08789	Max-binding protein MNT	Mnt	sp|O08789|MNT_MOUSE Max-binding protein MNT OS=Mus musculus OX=10090 GN=Mnt PE=2 SV=2				2	2	3.7	63.273	0.00037836	1419600	0	2376400	3324200	7419100	19367000	23854000	0	0	0	0	0	4624300	5282500	removed by filtering
O08795	O08795	Glucosidase 2 subunit beta	Prkcsh	sp|O08795|GLU2B_MOUSE Glucosidase 2 subunit beta OS=Mus musculus OX=10090 GN=Prkcsh PE=1 SV=1				2	2	4.8	58.792	0.0006782	0	0	0	0	0	3832800	0	0	0	0	0	0	893150	0	removed by filtering
O08796	O08796	Eukaryotic elongation factor 2 kinase	Eef2k	sp|O08796|EF2K_MOUSE Eukaryotic elongation factor 2 kinase OS=Mus musculus OX=10090 GN=Eef2k PE=1 SV=1				8	8	14.6	81.738	0	6349100	8802600	17104000	1635500	74492000	58832000	46783000	14628000	12583000	12572000	0	15329000	11037000	13327000	not significantly enriched
O08807	O08807	Peroxiredoxin-4	Prdx4	sp|O08807|PRDX4_MOUSE Peroxiredoxin-4 OS=Mus musculus OX=10090 GN=Prdx4 PE=1 SV=1				4	4	17.2	31.052	0	34242000	21630000	42923000	27198000	75626000	89143000	92666000	28441000	27248000	24043000	26330000	28070000	23457000	20310000	not significantly enriched
O08810	O08810	116 kDa U5 small nuclear ribonucleoprotein component	Eftud2	sp|O08810|U5S1_MOUSE 116 kDa U5 small nuclear ribonucleoprotein component OS=Mus musculus OX=10090 GN=Eftud2 PE=1 SV=1				47	46	65.7	109.36	0	604410000	464180000	894240000	550270000	3958400000	6027000000	6931000000	692580000	608870000	725150000	621530000	1218900000	1259800000	1375800000	depleted
O08811	O08811	TFIIH basal transcription factor complex helicase XPD subunit	Ercc2	sp|O08811|ERCC2_MOUSE General transcription and DNA repair factor IIH helicase subunit XPD OS=Mus musculus OX=10090 GN=Ercc2 PE=1 SV=2				3	3	4.5	86.841	0.00069324	0	0	0	0	0	6389200	0	0	0	0	0	0	1488900	0	removed by filtering
O08842	O08842	GDNF family receptor alpha-2	Gfra2	sp|O08842|GFRA2_MOUSE GDNF family receptor alpha-2 OS=Mus musculus OX=10090 GN=Gfra2 PE=1 SV=2				2	2	4.5	51.726	0.00070922	0	0	846500	1512500	8089400	16876000	24205000	0	0	0	0	2776000	3927800	5479900	removed by filtering
O08856	O08856	RNA polymerase II elongation factor ELL	Ell	sp|O08856|ELL_MOUSE RNA polymerase II elongation factor ELL OS=Mus musculus OX=10090 GN=Ell PE=2 SV=2				2	2	4	67.146	0.0012731	3715000	2099100	2618500	2479700	2924500	3048000	4094200	3715000	0	0	0	0	0	0	removed by filtering
O08900;P81183;Q8C208	O08900	Zinc finger protein Aiolos	Ikzf3	sp|O08900|IKZF3_MOUSE Zinc finger protein Aiolos OS=Mus musculus OX=10090 GN=Ikzf3 PE=1 SV=2				5	5	15.4	57.967	0	13012000	14111000	32832000	23938000	79652000	127320000	124700000	15895000	21201000	25326000	23521000	24659000	27492000	26566000	not significantly enriched
O08915	O08915	AH receptor-interacting protein	Aip	sp|O08915|AIP_MOUSE AH receptor-interacting protein OS=Mus musculus OX=10090 GN=Aip PE=1 SV=1				5	5	23	37.605	0	19599000	14073000	34616000	9620300	89256000	90888000	46602000	25760000	19376000	27125000	0	22578000	17611000	12369000	not significantly enriched
O08992	O08992	Syntenin-1	Sdcbp	sp|O08992|SDCB1_MOUSE Syntenin-1 OS=Mus musculus OX=10090 GN=Sdcbp PE=1 SV=1				1	1	3.7	32.379	0.0013008	2688200	0	2464900	0	7369600	11339000	0	0	0	0	0	0	2642300	0	removed by filtering
O09044	O09044	Synaptosomal-associated protein 23	Snap23	sp|O09044|SNP23_MOUSE Synaptosomal-associated protein 23 OS=Mus musculus OX=10090 GN=Snap23 PE=1 SV=1				1	1	6.7	23.261	0.0027531	0	0	0	2414100	6241800	11148000	0	0	0	0	0	0	2597800	0	removed by filtering
O09061	O09061	Proteasome subunit beta type-1	Psmb1	sp|O09061|PSB1_MOUSE Proteasome subunit beta type-1 OS=Mus musculus OX=10090 GN=Psmb1 PE=1 SV=1				4	4	22.1	26.372	0	4224900	0	2749900	0	49397000	80055000	103100000	0	0	0	0	17616000	18380000	22935000	removed by filtering
O09106;O88895	O09106	Histone deacetylase 1	Hdac1	sp|O09106|HDAC1_MOUSE Histone deacetylase 1 OS=Mus musculus OX=10090 GN=Hdac1 PE=1 SV=1				21	15	53.9	55.074	0	394130000	457100000	592910000	409160000	1120100000	2369800000	3000100000	405740000	537300000	460420000	452630000	404610000	502470000	592300000	not significantly enriched
O09110;P70236	O09110	Dual specificity mitogen-activated protein kinase kinase 3	Map2k3	sp|O09110|MP2K3_MOUSE Dual specificity mitogen-activated protein kinase kinase 3 OS=Mus musculus OX=10090 GN=Map2k3 PE=1 SV=2				8	8	26.5	39.296	0	49915000	55911000	80314000	45545000	147760000	153290000	198790000	48690000	60486000	58148000	43764000	48097000	51190000	34576000	not significantly enriched
O09131;Q8K2Q2	O09131;Q8K2Q2	Glutathione S-transferase omega-1;Glutathione S-transferase omega-2	Gsto1;Gsto2	sp|O09131|GSTO1_MOUSE Glutathione S-transferase omega-1 OS=Mus musculus OX=10090 GN=Gsto1 PE=1 SV=2;sp|Q8K2Q2|GSTO2_MOUSE Glutathione S-transferase omega-2 OS=Mus musculus OX=10090 GN=Gsto2 PE=1 SV=1				1	1	3.8	27.497	0.0033223	0	0	0	0	4478300	5497700	3608700	0	0	0	0	0	0	815960	removed by filtering
O09167	O09167	60S ribosomal protein L21	Rpl21	sp|O09167|RL21_MOUSE 60S ribosomal protein L21 OS=Mus musculus OX=10090 GN=Rpl21 PE=1 SV=4				5	5	33.1	18.579	0	313160000	217190000	390440000	334570000	704540000	1086400000	2039700000	195790000	175510000	169450000	214190000	199430000	232430000	425460000	not significantly enriched
O35127	O35127	Protein C10	Grcc10	sp|O35127|C10_MOUSE Protein C10 OS=Mus musculus OX=10090 GN=Grcc10 PE=1 SV=1				3	3	36.5	13.194	0	4994400	7123200	10092000	6432500	19313000	19266000	33203000	6379300	5307900	5554600	7403800	9126800	6788200	5659600	not significantly enriched
O35129	O35129	Prohibitin-2	Phb2	sp|O35129|PHB2_MOUSE Prohibitin-2 OS=Mus musculus OX=10090 GN=Phb2 PE=1 SV=1				10	10	39.8	33.296	0	201620000	147320000	413560000	244520000	196160000	367200000	434110000	203240000	173690000	290290000	233290000	80158000	92288000	118640000	enriched
O35130	O35130	Ribosomal RNA small subunit methyltransferase NEP1	Emg1	sp|O35130|NEP1_MOUSE Ribosomal RNA small subunit methyltransferase NEP1 OS=Mus musculus OX=10090 GN=Emg1 PE=1 SV=1				13	13	68.4	26.974	0	189910000	212880000	273380000	283920000	593750000	881570000	1118600000	188260000	243430000	212260000	252010000	216300000	218650000	270020000	not significantly enriched
O35134	O35134	DNA-directed RNA polymerase I subunit RPA1	Polr1a	sp|O35134|RPA1_MOUSE DNA-directed RNA polymerase I subunit RPA1 OS=Mus musculus OX=10090 GN=Polr1a PE=1 SV=2				15	15	12.3	194.11	0	25386000	16070000	32916000	24714000	101100000	119660000	151560000	30647000	27244000	26358000	30802000	26183000	25968000	24570000	not significantly enriched
O35143	O35143	ATPase inhibitor, mitochondrial	Atpif1	sp|O35143|ATIF1_MOUSE ATPase inhibitor, mitochondrial OS=Mus musculus OX=10090 GN=Atp5if1 PE=1 SV=2				1	1	10.4	12.159	0.0092807	201470	0	0	0	7576200	15697000	22491000	0	0	0	0	0	0	5085500	removed by filtering
O35144	O35144	Telomeric repeat-binding factor 2	Terf2	sp|O35144|TERF2_MOUSE Telomeric repeat-binding factor 2 OS=Mus musculus OX=10090 GN=Terf2 PE=1 SV=3				8	8	19.2	60.263	0	14693000	25029000	30926000	16965000	54393000	99261000	102200000	25421000	30503000	21590000	19711000	17829000	17493000	17059000	enriched
O35207;Q9CPY4	O35207;Q9CPY4	Cyclin-dependent kinase 2-associated protein 1;Cyclin-dependent kinase 2-associated protein 2	Cdk2ap1;Cdk2ap2	sp|O35207|CDKA1_MOUSE Cyclin-dependent kinase 2-associated protein 1 OS=Mus musculus OX=10090 GN=Cdk2ap1 PE=1 SV=2;sp|Q9CPY4|CDKA2_MOUSE Cyclin-dependent kinase 2-associated protein 2 OS=Mus musculus OX=10090 GN=Cdk2ap2 PE=1 SV=1				2	2	20.2	12.354	0	29127000	10304000	109490000	48069000	0	146680000	79226000	0	0	68715000	48244000	0	0	0	removed by filtering
O35218	O35218	Cleavage and polyadenylation specificity factor subunit 2	Cpsf2	sp|O35218|CPSF2_MOUSE Cleavage and polyadenylation specificity factor subunit 2 OS=Mus musculus OX=10090 GN=Cpsf2 PE=1 SV=1				27	27	51.4	88.382	0	122750000	76456000	145790000	61244000	563620000	790340000	871600000	125420000	136850000	114980000	124700000	154870000	147640000	156720000	depleted
O35226	O35226	26S proteasome non-ATPase regulatory subunit 4	Psmd4	sp|O35226|PSMD4_MOUSE 26S proteasome non-ATPase regulatory subunit 4 OS=Mus musculus OX=10090 GN=Psmd4 PE=1 SV=1				9	9	31.9	40.703	0	34621000	51497000	86064000	29373000	253550000	305910000	266450000	60228000	49323000	57879000	44096000	74241000	61268000	50786000	not significantly enriched
O35250	O35250	Exocyst complex component 7	Exoc7	sp|O35250|EXOC7_MOUSE Exocyst complex component 7 OS=Mus musculus OX=10090 GN=Exoc7 PE=1 SV=2				3	3	5.9	79.959	0.00070497	2794800	6533200	15238000	1206900	8645800	64551000	9072800	0	9180300	0	0	0	13229000	0	removed by filtering
O35280	O35280	Serine/threonine-protein kinase Chk1	Chek1	sp|O35280|CHK1_MOUSE Serine/threonine-protein kinase Chk1 OS=Mus musculus OX=10090 GN=Chek1 PE=1 SV=2				2	2	4.6	54.381	0.00098168	0	6788400	0	2360700	21508000	25479000	26218000	0	0	0	0	0	0	5928100	removed by filtering
O35286	O35286	Pre-mRNA-splicing factor ATP-dependent RNA helicase DHX15	Dhx15	sp|O35286|DHX15_MOUSE ATP-dependent RNA helicase DHX15 OS=Mus musculus OX=10090 GN=Dhx15 PE=1 SV=2				33	32	49.4	91.006	0	343760000	272390000	613960000	439440000	2250400000	3942800000	4618400000	399620000	384220000	498430000	457520000	689020000	840340000	946950000	depleted
O35295	O35295	Transcriptional activator protein Pur-beta	Purb	sp|O35295|PURB_MOUSE Transcriptional activator protein Pur-beta OS=Mus musculus OX=10090 GN=Purb PE=1 SV=3				5	5	34.3	33.901	0	15692000	8171900	18538000	12590000	77616000	140880000	114910000	18506000	14371000	17283000	15959000	18911000	29950000	22953000	depleted
O35326	O35326	Serine/arginine-rich splicing factor 5	Srsf5	sp|O35326|SRSF5_MOUSE Serine/arginine-rich splicing factor 5 OS=Mus musculus OX=10090 GN=Srsf5 PE=1 SV=2				7	7	24.9	30.891	0	1307800000	1253700000	1406500000	611280000	3146400000	4155600000	3835000000	1287100000	1282100000	1037600000	840890000	1073300000	937430000	812400000	not significantly enriched
O35343	O35343	Importin subunit alpha-3	Kpna4	sp|O35343|IMA3_MOUSE Importin subunit alpha-3 OS=Mus musculus OX=10090 GN=Kpna4 PE=1 SV=1				4	4	13.4	57.922	0	70442000	37323000	96684000	89608000	285060000	470360000	187310000	91648000	39747000	63945000	101460000	64801000	90947000	78512000	not significantly enriched
O35344	O35344	Importin subunit alpha-4	Kpna3	sp|O35344|IMA4_MOUSE Importin subunit alpha-4 OS=Mus musculus OX=10090 GN=Kpna3 PE=1 SV=1				11	7	33.4	57.772	0	117880000	97887000	139370000	133070000	352970000	577170000	553630000	116290000	115260000	132680000	148140000	106950000	112550000	124480000	not significantly enriched
O35345	O35345	Importin subunit alpha-7	Kpna6	sp|O35345|IMA7_MOUSE Importin subunit alpha-7 OS=Mus musculus OX=10090 GN=Kpna6 PE=1 SV=2				2	2	5.8	59.964	0	0	0	0	0	5575600	6946600	27324000	0	0	0	0	0	0	6178200	removed by filtering
O35368;E9Q3L4;G3UZV2	O35368	Interferon-activable protein 203	Ifi203	sp|O35368|IFI3_MOUSE Interferon-activable protein 203 OS=Mus musculus OX=10090 GN=Ifi203 PE=1 SV=1				14	13	36.5	46.299	0	79767000	71957000	111940000	77755000	238900000	456230000	454300000	80176000	90364000	90804000	82357000	72867000	95333000	104070000	not significantly enriched
O35381;Q64G17	O35381	Acidic leucine-rich nuclear phosphoprotein 32 family member A	Anp32a	sp|O35381|AN32A_MOUSE Acidic leucine-rich nuclear phosphoprotein 32 family member A OS=Mus musculus OX=10090 GN=Anp32a PE=1 SV=1				8	6	34.4	28.537	0	293190000	288630000	329940000	181070000	1664500000	754930000	1139400000	240170000	257280000	208360000	151190000	528370000	408980000	234060000	depleted
O35382	O35382	Exocyst complex component 4	Exoc4	sp|O35382|EXOC4_MOUSE Exocyst complex component 4 OS=Mus musculus OX=10090 GN=Exoc4 PE=1 SV=2				11	11	14.7	110.54	0	31421000	10665000	24941000	14944000	86702000	95417000	55551000	26786000	20490000	27891000	18529000	20643000	14635000	12138000	enriched
O35387	O35387	HCLS1-associated protein X-1	Hax1	sp|O35387|HAX1_MOUSE HCLS1-associated protein X-1 OS=Mus musculus OX=10090 GN=Hax1 PE=1 SV=1				7	7	38.6	31.654	0	18857000	9831600	40687000	18692000	80301000	112230000	105750000	23179000	22978000	24499000	22379000	22864000	22392000	20474000	not significantly enriched
O35465	O35465	Peptidyl-prolyl cis-trans isomerase FKBP8	Fkbp8	sp|O35465|FKBP8_MOUSE Peptidyl-prolyl cis-trans isomerase FKBP8 OS=Mus musculus OX=10090 GN=Fkbp8 PE=1 SV=2				8	8	24.6	43.528	0	122930000	116460000	159290000	109270000	436370000	402990000	324170000	126330000	125000000	121680000	118210000	138450000	97315000	82272000	not significantly enriched
O35491;O35493;P22518	O35491	Dual specificity protein kinase CLK2	Clk2	sp|O35491|CLK2_MOUSE Dual specificity protein kinase CLK2 OS=Mus musculus OX=10090 GN=Clk2 PE=1 SV=2				4	4	8.6	59.986	0	3537900	4074600	9222600	4653400	27394000	12743000	19712000	6694400	7549000	5237200	5307000	4786800	0	0	removed by filtering
O35492	O35492	Dual specificity protein kinase CLK3	Clk3	sp|O35492|CLK3_MOUSE Dual specificity protein kinase CLK3 OS=Mus musculus OX=10090 GN=Clk3 PE=1 SV=2				10	10	16.8	73.797	0	41461000	33291000	44039000	20388000	142190000	206460000	209810000	41394000	40330000	38000000	35580000	46041000	37789000	39802000	not significantly enriched
O35593	O35593	26S proteasome non-ATPase regulatory subunit 14	Psmd14	sp|O35593|PSDE_MOUSE 26S proteasome non-ATPase regulatory subunit 14 OS=Mus musculus OX=10090 GN=Psmd14 PE=1 SV=2				6	6	31.6	34.577	0	27364000	22310000	30179000	24872000	107920000	134920000	87995000	27115000	29984000	25797000	29859000	33307000	24159000	20120000	not significantly enriched
O35613	O35613	Death domain-associated protein 6	Daxx	sp|O35613|DAXX_MOUSE Death domain-associated protein 6 OS=Mus musculus OX=10090 GN=Daxx PE=1 SV=1				2	2	3.4	81.488	0.00068799	4679300	1326400	0	1450200	9225700	11927000	15388000	4072800	0	0	0	3371300	3205300	3456600	removed by filtering
O35623	O35623	BET1 homolog	Bet1	sp|O35623|BET1_MOUSE BET1 homolog OS=Mus musculus OX=10090 GN=Bet1 PE=1 SV=1				1	1	9.3	13.274	0.0027523	1236900	1124600	2047000	1479500	4103000	5638900	0	0	0	0	0	0	1314000	0	removed by filtering
O35638	O35638	Cohesin subunit SA-2	Stag2	sp|O35638|STAG2_MOUSE Cohesin subunit SA-2 OS=Mus musculus OX=10090 GN=Stag2 PE=1 SV=3				22	17	23.6	141.28	0	37178000	49820000	82426000	67436000	428610000	619980000	770080000	54567000	79760000	81635000	74676000	124560000	116200000	145890000	depleted
O35643	O35643	AP-1 complex subunit beta-1	Ap1b1	sp|O35643|AP1B1_MOUSE AP-1 complex subunit beta-1 OS=Mus musculus OX=10090 GN=Ap1b1 PE=1 SV=2				3	3	4.1	103.93	0.00038153	20533000	14769000	29485000	15105000	31245000	55953000	19112000	20203000	0	21026000	0	0	15328000	0	removed by filtering
O35648	O35648	Centrin-3	Cetn3	sp|O35648|CETN3_MOUSE Centrin-3 OS=Mus musculus OX=10090 GN=Cetn3 PE=1 SV=1				6	6	44.3	19.519	0	127570000	136470000	178630000	129030000	185810000	492830000	447570000	136680000	165670000	154500000	142020000	79767000	78739000	75378000	enriched
O35654	O35654	DNA polymerase delta subunit 2	Pold2	sp|O35654|DPOD2_MOUSE DNA polymerase delta subunit 2 OS=Mus musculus OX=10090 GN=Pold2 PE=1 SV=2				2	2	6.8	51.354	0.0012796	0	0	19421000	0	12010000	30043000	45158000	0	0	0	0	0	0	10211000	removed by filtering
O35658	O35658	Complement component 1 Q subcomponent-binding protein, mitochondrial	C1qbp	sp|O35658|C1QBP_MOUSE Complement component 1 Q subcomponent-binding protein, mitochondrial OS=Mus musculus OX=10090 GN=C1qbp PE=1 SV=1				7	7	34.5	31.013	0	541950000	498700000	753790000	493520000	1411800000	2120400000	1949200000	453320000	498180000	588260000	484240000	451980000	451730000	425510000	not significantly enriched
O35680	O35680	28S ribosomal protein S12, mitochondrial	Mrps12	sp|O35680|RT12_MOUSE 28S ribosomal protein S12, mitochondrial OS=Mus musculus OX=10090 GN=Mrps12 PE=1 SV=1				2	2	23.7	15.437	0.0012694	1855300	0	0	0	5388900	20857000	15327000	0	0	0	0	0	4767500	3558400	removed by filtering
O35683	O35683	NADH dehydrogenase [ubiquinone] 1 alpha subcomplex subunit 1	Ndufa1	sp|O35683|NDUA1_MOUSE NADH dehydrogenase [ubiquinone] 1 alpha subcomplex subunit 1 OS=Mus musculus OX=10090 GN=Ndufa1 PE=1 SV=1				1	1	14.3	8.1384	0.0084376	0	0	3146000	2892100	8522400	6424200	9653900	0	0	0	0	0	0	2182800	removed by filtering
O35685	O35685	Nuclear migration protein nudC	Nudc	sp|O35685|NUDC_MOUSE Nuclear migration protein nudC OS=Mus musculus OX=10090 GN=Nudc PE=1 SV=1				12	12	38.6	38.358	0	52535000	39246000	60623000	48458000	84987000	103030000	170610000	46441000	35269000	51138000	53115000	30109000	34413000	35789000	enriched
O35691	O35691	Pinin	Pnn	sp|O35691|PININ_MOUSE Pinin OS=Mus musculus OX=10090 GN=Pnn PE=1 SV=4				30	30	43.7	82.435	0	623480000	777120000	1077600000	641120000	2714800000	3893600000	3300900000	756860000	814890000	808370000	683220000	837900000	834340000	752170000	not significantly enriched
O35730	O35730	E3 ubiquitin-protein ligase RING1	Ring1	sp|O35730|RING1_MOUSE E3 ubiquitin-protein ligase RING1 OS=Mus musculus OX=10090 GN=Ring1 PE=1 SV=2				2	2	7.4	42.63	0.00068493	1770300	12459000	5177000	0	8109100	13887000	13910000	0	14048000	0	0	0	0	0	removed by filtering
O35737	O35737	Heterogeneous nuclear ribonucleoprotein H;Heterogeneous nuclear ribonucleoprotein H, N-terminally processed	Hnrnph1	sp|O35737|HNRH1_MOUSE Heterogeneous nuclear ribonucleoprotein H OS=Mus musculus OX=10090 GN=Hnrnph1 PE=1 SV=3				18	9	59.2	49.199	0	2465700000	2027900000	3067500000	1933100000	9287900000	13085000000	10892000000	2313500000	2080800000	2185900000	1761300000	3085200000	3232200000	2621100000	depleted
O35841	O35841	Apoptosis inhibitor 5	Api5	sp|O35841|API5_MOUSE Apoptosis inhibitor 5 OS=Mus musculus OX=10090 GN=Api5 PE=1 SV=2				5	5	12.5	56.784	0	5078800	9746600	26450000	15106000	27984000	18638000	23709000	0	11982000	14093000	15962000	7760500	7990200	8864100	enriched
O35857	O35857	Mitochondrial import inner membrane translocase subunit TIM44	Timm44	sp|O35857|TIM44_MOUSE Mitochondrial import inner membrane translocase subunit TIM44 OS=Mus musculus OX=10090 GN=Timm44 PE=1 SV=2				10	10	27.2	51.091	0	23752000	13494000	43603000	10418000	74482000	74777000	67878000	21921000	17270000	23504000	20023000	24397000	18863000	16178000	not significantly enriched
O35874	O35874	Neutral amino acid transporter A	Slc1a4	sp|O35874|SATT_MOUSE Neutral amino acid transporter A OS=Mus musculus OX=10090 GN=Slc1a4 PE=1 SV=1				4	4	13.3	56.061	0	20412000	8049100	20572000	18660000	70205000	130760000	75488000	19805000	13470000	23934000	20497000	19093000	22204000	17599000	not significantly enriched
O35887	O35887	Calumenin	Calu	sp|O35887|CALU_MOUSE Calumenin OS=Mus musculus OX=10090 GN=Calu PE=1 SV=1				14	14	52.7	37.063	0	111920000	87275000	152130000	126960000	370870000	518100000	473410000	118070000	109950000	121570000	122140000	105670000	104950000	97529000	not significantly enriched
O35900	O35900	U6 snRNA-associated Sm-like protein LSm2	Lsm2	sp|O35900|LSM2_MOUSE U6 snRNA-associated Sm-like protein LSm2 OS=Mus musculus OX=10090 GN=Lsm2 PE=1 SV=1				4	4	60	10.834	0	20496000	18252000	26915000	23226000	167890000	235000000	166250000	19903000	19484000	20615000	21407000	49685000	47599000	54508000	depleted
O35904;Q8BTI9	O35904	Phosphatidylinositol 4,5-bisphosphate 3-kinase catalytic subunit delta isoform	Pik3cd	sp|O35904|PK3CD_MOUSE Phosphatidylinositol 4,5-bisphosphate 3-kinase catalytic subunit delta isoform OS=Mus musculus OX=10090 GN=Pik3cd PE=1 SV=2				7	7	7.4	119.71	0	17195000	7435100	24393000	8496900	36086000	68665000	54813000	14169000	10073000	14610000	15325000	15480000	12833000	11737000	not significantly enriched
O35955	O35955	Proteasome subunit beta type-10	Psmb10	sp|O35955|PSB10_MOUSE Proteasome subunit beta type-10 OS=Mus musculus OX=10090 GN=Psmb10 PE=1 SV=1				3	3	14.3	29.063	0.00038329	5944900	14285000	23840000	10276000	58536000	84756000	31193000	0	0	18059000	0	18308000	22070000	0	removed by filtering
O35972	O35972	39S ribosomal protein L23, mitochondrial	Mrpl23	sp|O35972|RM23_MOUSE 39S ribosomal protein L23, mitochondrial OS=Mus musculus OX=10090 GN=Mrpl23 PE=1 SV=1				1	1	10.3	17.121	0	0	0	6376800	0	20225000	25408000	0	0	0	0	0	0	5920700	0	removed by filtering
O35988	O35988	Syndecan-4	Sdc4	sp|O35988|SDC4_MOUSE Syndecan-4 OS=Mus musculus OX=10090 GN=Sdc4 PE=1 SV=1				3	3	16.7	21.482	0	19333000	14187000	0	5703300	13334000	50534000	20674000	18363000	17190000	0	0	0	11553000	0	removed by filtering
O54692	O54692	Centromere/kinetochore protein zw10 homolog	Zw10	sp|O54692|ZW10_MOUSE Centromere/kinetochore protein zw10 homolog OS=Mus musculus OX=10090 GN=Zw10 PE=1 SV=3				9	9	15.1	88.062	0	42669000	56978000	82175000	58257000	91328000	113830000	104320000	50135000	55331000	58191000	57058000	36779000	28194000	26815000	enriched
O54734	O54734	Dolichyl-diphosphooligosaccharide--protein glycosyltransferase 48 kDa subunit	Ddost	sp|O54734|OST48_MOUSE Dolichyl-diphosphooligosaccharide--protein glycosyltransferase 48 kDa subunit OS=Mus musculus OX=10090 GN=Ddost PE=1 SV=2				8	8	23.8	49.027	0	84632000	54723000	146810000	95062000	119570000	198640000	182410000	74977000	64770000	116580000	96698000	43586000	47642000	44098000	enriched
O54774	O54774	AP-3 complex subunit delta-1	Ap3d1	sp|O54774|AP3D1_MOUSE AP-3 complex subunit delta-1 OS=Mus musculus OX=10090 GN=Ap3d1 PE=1 SV=1				2	2	1.3	135.08	0.006213	1608500	1188100	3269400	1007300	3317600	0	0	0	0	2548600	0	0	0	0	removed by filtering
O54781	O54781	SRSF protein kinase 2;SRSF protein kinase 2 N-terminal;SRSF protein kinase 2 C-terminal	Srpk2	sp|O54781|SRPK2_MOUSE SRSF protein kinase 2 OS=Mus musculus OX=10090 GN=Srpk2 PE=1 SV=2				2	2	3.7	76.756	0.00036846	2896600	0	0	1566300	4641500	12203000	0	0	0	0	0	0	2843700	0	removed by filtering
O54785;P53668	O54785	LIM domain kinase 2	Limk2	sp|O54785|LIMK2_MOUSE LIM domain kinase 2 OS=Mus musculus OX=10090 GN=Limk2 PE=1 SV=2				9	9	16.5	72.201	0	25398000	11227000	23598000	17828000	47042000	66537000	34284000	17330000	15773000	14757000	17728000	14693000	18631000	15515000	not significantly enriched
O54790	O54790	Transcription factor MafG	Mafg	sp|O54790|MAFG_MOUSE Transcription factor MafG OS=Mus musculus OX=10090 GN=Mafg PE=1 SV=1				6	4	39.5	17.876	0	15090000	66338000	89008000	79846000	94683000	168580000	222680000	51696000	73448000	60135000	65842000	30364000	34774000	48305000	enriched
O54791	O54791	Transcription factor MafF	Maff	sp|O54791|MAFF_MOUSE Transcription factor MafF OS=Mus musculus OX=10090 GN=Maff PE=2 SV=1				1	1	12.8	16.954	0.00098361	4248800	3128900	7858900	7653600	8991100	23378000	26170000	0	0	0	0	0	0	5917300	removed by filtering
O54824	O54824	Pro-interleukin-16;Interleukin-16	Il16	sp|O54824|IL16_MOUSE Pro-interleukin-16 OS=Mus musculus OX=10090 GN=Il16 PE=1 SV=3				3	3	3	141.43	0	2651400	0	7128300	2322100	27173000	45137000	40200000	4772000	0	6326600	0	8015300	8492800	9540700	removed by filtering
O54825	O54825	Bystin	Bysl	sp|O54825|BYST_MOUSE Bystin OS=Mus musculus OX=10090 GN=Bysl PE=1 SV=3				17	17	47	49.783	0	213540000	224730000	268980000	254940000	443690000	706620000	817400000	196870000	246110000	210630000	249600000	152160000	177600000	188890000	enriched
O54826	O54826	Protein AF-10	Mllt10	sp|O54826|AF10_MOUSE Protein AF-10 OS=Mus musculus OX=10090 GN=Mllt10 PE=1 SV=2				5	5	8.5	113.03	0	13817000	7650100	17966000	22210000	42778000	62994000	60748000	14276000	12737000	16026000	15589000	13325000	13919000	16809000	not significantly enriched
O54833	O54833	Casein kinase II subunit alpha	Csnk2a2	sp|O54833|CSK22_MOUSE Casein kinase II subunit alpha OS=Mus musculus OX=10090 GN=Csnk2a2 PE=1 SV=1				4	4	16.6	41.215	0	9804600	1928900	24016000	18020000	53555000	104950000	76053000	12495000	0	14933000	14113000	20555000	24880000	20358000	depleted
O54864	O54864	Histone-lysine N-methyltransferase SUV39H1	Suv39h1	sp|O54864|SUV91_MOUSE Histone-lysine N-methyltransferase SUV39H1 OS=Mus musculus OX=10090 GN=Suv39h1 PE=1 SV=1				12	12	34.5	47.754	0	109160000	134370000	123320000	112090000	205430000	381580000	424380000	98164000	145480000	98030000	126420000	75271000	84260000	101330000	not significantly enriched
O54879	O54879	High mobility group protein B3	Hmgb3	sp|O54879|HMGB3_MOUSE High mobility group protein B3 OS=Mus musculus OX=10090 GN=Hmgb3 PE=1 SV=3				3	3	13.5	23.01	0	0	0	0	0	3899900	39297000	41137000	0	0	0	0	0	8724400	9734500	removed by filtering
O54928	O54928	Suppressor of cytokine signaling 5	Socs5	sp|O54928|SOCS5_MOUSE Suppressor of cytokine signaling 5 OS=Mus musculus OX=10090 GN=Socs5 PE=1 SV=2				1	1	2.2	61.085	0.0070755	0	0	0	0	0	0	0	0	0	0	0	0	0	0	removed by filtering
O54941	O54941	SWI/SNF-related matrix-associated actin-dependent regulator of chromatin subfamily E member 1	Smarce1	sp|O54941|SMCE1_MOUSE SWI/SNF-related matrix-associated actin-dependent regulator of chromatin subfamily E member 1 OS=Mus musculus OX=10090 GN=Smarce1 PE=1 SV=1				12	12	41.8	46.638	0	147000000	117970000	212590000	153330000	341670000	525670000	637620000	119300000	148250000	147220000	157820000	119760000	117560000	139720000	not significantly enriched
O54946;Q9QYI8;Q9QYI5	O54946	DnaJ homolog subfamily B member 6	Dnajb6	sp|O54946|DNJB6_MOUSE DnaJ homolog subfamily B member 6 OS=Mus musculus OX=10090 GN=Dnajb6 PE=1 SV=4				10	10	33.4	39.807	0	61302000	24029000	66090000	47331000	244450000	303180000	249740000	60606000	52018000	51899000	53018000	65898000	60109000	51442000	not significantly enriched
O54950;Q91WG5	O54950	5-AMP-activated protein kinase subunit gamma-1	Prkag1	sp|O54950|AAKG1_MOUSE 5-AMP-activated protein kinase subunit gamma-1 OS=Mus musculus OX=10090 GN=Prkag1 PE=1 SV=2				3	3	11.5	37.52	0.00072046	6652800	3695600	7413100	19551000	22161000	9863700	7909000	7054100	4885100	5714800	0	6554900	0	0	removed by filtering
O54956	O54956	DNA polymerase epsilon subunit 2	Pole2	sp|O54956|DPOE2_MOUSE DNA polymerase epsilon subunit 2 OS=Mus musculus OX=10090 GN=Pole2 PE=2 SV=2				3	3	9.1	59.386	0	10754000	0	14739000	9209900	48903000	53209000	58101000	13105000	0	9935300	9153000	13991000	15936000	12043000	not significantly enriched
O54962	O54962	Barrier-to-autointegration factor;Barrier-to-autointegration factor, N-terminally processed	Banf1	sp|O54962|BAF_MOUSE Barrier-to-autointegration factor OS=Mus musculus OX=10090 GN=Banf1 PE=1 SV=1				11	11	70.8	10.102	0	4351700000	4164800000	6436500000	4777400000	4917200000	9502500000	10834000000	4539400000	4236300000	4374200000	4538300000	1757900000	2585500000	3184900000	enriched
O54984	O54984	ATPase Asna1	Asna1	sp|O54984|GET3_MOUSE ATPase GET3 OS=Mus musculus OX=10090 GN=Get3 PE=1 SV=2				5	5	20.4	38.822	0	38944000	32230000	33310000	23706000	129810000	115060000	77592000	35526000	29751000	31223000	31036000	37287000	24058000	25987000	not significantly enriched
O54988	O54988	STE20-like serine/threonine-protein kinase	Slk	sp|O54988|SLK_MOUSE STE20-like serine/threonine-protein kinase OS=Mus musculus OX=10090 GN=Slk PE=1 SV=2				1	1	1.1	141.46	0.007589	6561700	7438400	7315600	4986600	21274000	0	0	0	0	0	0	7305700	0	0	removed by filtering
O55029	O55029	Coatomer subunit beta	Copb2	sp|O55029|COPB2_MOUSE Coatomer subunit beta OS=Mus musculus OX=10090 GN=Copb2 PE=1 SV=2				14	14	19.7	102.45	0	26743000	20249000	49106000	22949000	167420000	240220000	146690000	34200000	28657000	33720000	35797000	43171000	42482000	40364000	depleted
O55070	O55070	Deoxyribonuclease gamma	Dnase1l3	sp|O55070|DNSL3_MOUSE Deoxyribonuclease gamma OS=Mus musculus OX=10090 GN=Dnase1l3 PE=1 SV=1	+			1	1	4.8	35.759	1	0	0	0	0	0	106760000	0	0	0	0	0	0	24878000	0	removed by filtering
O55098	O55098	Serine/threonine-protein kinase 10	Stk10	sp|O55098|STK10_MOUSE Serine/threonine-protein kinase 10 OS=Mus musculus OX=10090 GN=Stk10 PE=1 SV=2				9	7	11.5	111.9	0	16719000	15693000	28398000	19104000	103010000	70607000	89312000	25458000	21650000	20163000	19245000	24288000	21783000	15877000	not significantly enriched
O55125	O55125	Protein NipSnap homolog 1	Nipsnap1	sp|O55125|NIPS1_MOUSE Protein NipSnap homolog 1 OS=Mus musculus OX=10090 GN=Nipsnap1 PE=1 SV=1				1	1	3.2	33.363	0.0033243	7044500	8929400	0	0	31120000	24753000	19829000	0	0	0	0	0	0	4483600	removed by filtering
O55128	O55128	Histone deacetylase complex subunit SAP18	Sap18	sp|O55128|SAP18_MOUSE Histone deacetylase complex subunit SAP18 OS=Mus musculus OX=10090 GN=Sap18 PE=1 SV=1				14	14	77.1	17.595	0	533630000	540160000	890640000	587300000	2389700000	3379800000	3295100000	593190000	730120000	652950000	533990000	761530000	671580000	753320000	not significantly enriched
O55131;Q9DA97;Q8C650	O55131	Septin-7	2007-09-01	sp|O55131|SEPT7_MOUSE Septin-7 OS=Mus musculus OX=10090 GN=Septin7 PE=1 SV=1				7	7	19.5	50.549	0	29846000	18382000	27018000	17657000	79202000	93509000	72706000	21501000	22858000	19772000	22029000	26131000	22232000	19627000	not significantly enriched
O55135	O55135	Eukaryotic translation initiation factor 6	Eif6	sp|O55135|IF6_MOUSE Eukaryotic translation initiation factor 6 OS=Mus musculus OX=10090 GN=Eif6 PE=1 SV=2				8	8	54.7	26.511	0	574310000	509090000	546120000	513900000	1360400000	1522700000	1725400000	501580000	550130000	406890000	454080000	518130000	411080000	458370000	not significantly enriched
O55142	O55142	60S ribosomal protein L35a	Rpl35a	sp|O55142|RL35A_MOUSE 60S ribosomal protein L35a OS=Mus musculus OX=10090 GN=Rpl35a PE=1 SV=2				10	10	49.1	12.554	0	320620000	599190000	594630000	547740000	1620200000	3492800000	3409400000	570570000	617150000	597200000	565320000	579670000	589800000	648360000	not significantly enriched
O55143;Q8R429	O55143	Sarcoplasmic/endoplasmic reticulum calcium ATPase 2	Atp2a2	sp|O55143|AT2A2_MOUSE Sarcoplasmic/endoplasmic reticulum calcium ATPase 2 OS=Mus musculus OX=10090 GN=Atp2a2 PE=1 SV=2				23	19	30.2	114.86	0	213890000	143810000	295110000	237980000	576390000	549690000	601830000	205040000	165960000	229170000	229430000	177250000	163110000	131670000	not significantly enriched
O55187	O55187	E3 SUMO-protein ligase CBX4	Cbx4	sp|O55187|CBX4_MOUSE E3 SUMO-protein ligase CBX4 OS=Mus musculus OX=10090 GN=Cbx4 PE=1 SV=2				10	10	23.4	60.522	0	37960000	37460000	40473000	36157000	115640000	131440000	148580000	38626000	40457000	38966000	35726000	35067000	32239000	32252000	not significantly enriched
O55201	O55201	Transcription elongation factor SPT5	Supt5h	sp|O55201|SPT5H_MOUSE Transcription elongation factor SPT5 OS=Mus musculus OX=10090 GN=Supt5h PE=1 SV=1				22	22	30.6	120.66	0	51676000	37699000	54615000	39960000	338280000	520060000	568000000	60545000	54642000	36848000	37496000	106570000	90130000	157920000	depleted
O55222	O55222	Integrin-linked protein kinase	Ilk	sp|O55222|ILK_MOUSE Integrin-linked protein kinase OS=Mus musculus OX=10090 GN=Ilk PE=1 SV=2				9	9	27.2	51.373	0	26830000	15640000	24606000	12397000	121120000	189810000	118700000	32239000	28539000	25180000	22183000	28762000	25262000	27053000	not significantly enriched
O55236	O55236	mRNA-capping enzyme;Polynucleotide 5-triphosphatase;mRNA guanylyltransferase	Rngtt	sp|O55236|MCE1_MOUSE mRNA-capping enzyme OS=Mus musculus OX=10090 GN=Rngtt PE=1 SV=1				3	3	5.5	68.683	0.00069638	9369900	7117100	11477000	4292500	29643000	18999000	18003000	8228600	7439600	8045100	0	8231600	6954800	6119700	not significantly enriched
O70126	O70126	Aurora kinase B	Aurkb	sp|O70126|AURKB_MOUSE Aurora kinase B OS=Mus musculus OX=10090 GN=Aurkb PE=1 SV=2				13	12	46.4	39.384	0	303900000	327720000	301350000	296100000	605700000	951570000	1261100000	228920000	306360000	240900000	303690000	222140000	226570000	278760000	not significantly enriched
O70133	O70133	ATP-dependent RNA helicase A	Dhx9	sp|O70133|DHX9_MOUSE ATP-dependent RNA helicase A OS=Mus musculus OX=10090 GN=Dhx9 PE=1 SV=2				59	59	53.1	149.47	0	2554900000	2019300000	3786600000	2725200000	13666000000	17051000000	20000000000	2423300000	2224500000	2636500000	2536400000	4181700000	4055400000	4584300000	depleted
O70145	O70145	Neutrophil cytosol factor 2	Ncf2	sp|O70145|NCF2_MOUSE Neutrophil cytosol factor 2 OS=Mus musculus OX=10090 GN=Ncf2 PE=1 SV=1				3	3	9	59.485	0	10282000	12371000	16423000	9654300	46616000	59324000	34354000	11722000	11230000	13794000	11972000	13580000	11948000	10442000	not significantly enriched
O70152	O70152	Dolichol-phosphate mannosyltransferase subunit 1	Dpm1	sp|O70152|DPM1_MOUSE Dolichol-phosphate mannosyltransferase subunit 1 OS=Mus musculus OX=10090 GN=Dpm1 PE=1 SV=1				8	8	36.2	29.174	0	68831000	64364000	89015000	66516000	264500000	310840000	284610000	71562000	71470000	75264000	72886000	84743000	69856000	61896000	not significantly enriched
O70157	O70157	DNA topoisomerase 3-alpha	Top3a	sp|O70157|TOP3A_MOUSE DNA topoisomerase 3-alpha OS=Mus musculus OX=10090 GN=Top3a PE=2 SV=1				5	5	6.5	112.36	0	11064000	9326300	15246000	5127100	28600000	69433000	68248000	12668000	9966200	10924000	10155000	10666000	13133000	12725000	not significantly enriched
O70194	O70194	Eukaryotic translation initiation factor 3 subunit D	Eif3d	sp|O70194|EIF3D_MOUSE Eukaryotic translation initiation factor 3 subunit D OS=Mus musculus OX=10090 GN=Eif3d PE=1 SV=2				13	13	35.6	63.988	0	103830000	74896000	122440000	74077000	231160000	466320000	427750000	88035000	80527000	93857000	77535000	101300000	95077000	85925000	not significantly enriched
O70201	O70201	Baculoviral IAP repeat-containing protein 5	Birc5	sp|O70201|BIRC5_MOUSE Baculoviral IAP repeat-containing protein 5 OS=Mus musculus OX=10090 GN=Birc5 PE=1 SV=1				7	7	61.4	16.297	0	373340000	355500000	424130000	370400000	551180000	840360000	802420000	382040000	360660000	331970000	325800000	204950000	185560000	226100000	enriched
O70230;Q8BG98;A0A0J9YUW3;E9Q459;Q6NXM6;Q8VC29;Q7TSV0;G3X9T2;O08584;Q6GQR8;Q6PD29;Q8BMU0;Q61751;Q9QXT9;Q07230	O70230	Zinc finger protein 143	Znf143	sp|O70230|ZN143_MOUSE Zinc finger protein 143 OS=Mus musculus OX=10090 GN=Znf143 PE=1 SV=2				3	3	4.2	69.04	0.001004	1389200	352710	407930	1261600	8853500	626790	15161000	0	0	0	1360300	2993700	0	0	removed by filtering
O70237;P70338	O70237	Zinc finger protein Gfi-1b	Gfi1b	sp|O70237|GFI1B_MOUSE Zinc finger protein Gfi-1b OS=Mus musculus OX=10090 GN=Gfi1b PE=1 SV=1				3	3	9.7	37.442	0	2271000	3995500	9676200	4212500	23976000	53982000	30993000	0	0	6029400	0	11079000	9905100	8145800	removed by filtering
O70251	O70251	Elongation factor 1-beta	Eef1b	sp|O70251|EF1B_MOUSE Elongation factor 1-beta OS=Mus musculus OX=10090 GN=Eef1b PE=1 SV=5				8	8	54.7	24.693	0	116200000	115550000	230520000	142260000	674550000	880320000	650300000	144810000	135440000	169250000	131870000	233190000	195710000	147150000	not significantly enriched
O70252	O70252	Heme oxygenase 2	Hmox2	sp|O70252|HMOX2_MOUSE Heme oxygenase 2 OS=Mus musculus OX=10090 GN=Hmox2 PE=1 SV=1				9	9	38.1	35.738	0	30308000	27277000	44368000	25103000	116240000	113490000	140520000	31855000	28594000	32346000	28908000	37414000	31204000	29609000	not significantly enriched
O70279	O70279	Protein DGCR14	Dgcr14	sp|O70279|ESS2_MOUSE Splicing factor ESS-2 homolog OS=Mus musculus OX=10090 GN=Ess2 PE=1 SV=2				3	3	11.9	52.603	0	0	0	0	0	29496000	48588000	44606000	0	0	0	0	10719000	11114000	9704400	removed by filtering
O70293;Q8VEB1	O70293	G protein-coupled receptor kinase 6	Grk6	sp|O70293|GRK6_MOUSE G protein-coupled receptor kinase 6 OS=Mus musculus OX=10090 GN=Grk6 PE=1 SV=1				5	5	10.4	65.978	0	14858000	2801700	12876000	7539200	50893000	68716000	27207000	11828000	0	15893000	9633700	14854000	10681000	9498300	not significantly enriched
Q8BPP1;O70299	Q8BPP1;O70299	Protein mab-21-like 2;Protein mab-21-like 1	Mab21l2;Mab21l1	sp|Q8BPP1|MB212_MOUSE Protein mab-21-like 2 OS=Mus musculus OX=10090 GN=Mab21l2 PE=2 SV=1;sp|O70299|MB211_MOUSE Putative nucleotidyltransferase MAB21L1 OS=Mus musculus OX=10090 GN=Mab21l1 PE=2 SV=1	+			1	1	1.9	40.907	1	114750000	127720000	97359000	106360000	95092000	113530000	129800000	0	0	0	0	0	0	29350000	removed by filtering
O70305	O70305	Ataxin-2	Atxn2	sp|O70305|ATX2_MOUSE Ataxin-2 OS=Mus musculus OX=10090 GN=Atxn2 PE=1 SV=1				1	1	1.2	136.48	0.0021612	1320000	1554400	2494600	1486900	0	0	0	0	0	0	1548300	0	0	0	removed by filtering
O70310;O70311	O70310	Glycylpeptide N-tetradecanoyltransferase 1	Nmt1	sp|O70310|NMT1_MOUSE Glycylpeptide N-tetradecanoyltransferase 1 OS=Mus musculus OX=10090 GN=Nmt1 PE=1 SV=1				8	8	22.2	56.888	0	12950000	19100000	38800000	16275000	131760000	209280000	208280000	24880000	22180000	32457000	21084000	36413000	49358000	36415000	depleted
O70318	O70318	Band 4.1-like protein 2	Epb41l2	sp|O70318|E41L2_MOUSE Band 4.1-like protein 2 OS=Mus musculus OX=10090 GN=Epb41l2 PE=1 SV=2				19	17	25.6	109.94	0	82910000	45172000	95325000	52203000	333990000	428980000	382800000	81759000	72364000	77205000	69257000	97878000	83945000	81316000	not significantly enriched
O70378	O70378	ER membrane protein complex subunit 8	Emc8	sp|O70378|EMC8_MOUSE ER membrane protein complex subunit 8 OS=Mus musculus OX=10090 GN=Emc8 PE=1 SV=1				3	3	20.3	23.348	0	20093000	24517000	23766000	23187000	72085000	84808000	81593000	0	30075000	13294000	21821000	26182000	22312000	19598000	not significantly enriched
O70435	O70435	Proteasome subunit alpha type-3	Psma3	sp|O70435|PSA3_MOUSE Proteasome subunit alpha type-3 OS=Mus musculus OX=10090 GN=Psma3 PE=1 SV=3				3	3	12.5	28.405	0	0	1493600	2369800	0	33950000	60204000	54367000	0	0	0	0	11527000	14566000	11888000	removed by filtering
O70445	O70445	BRCA1-associated RING domain protein 1	Bard1	sp|O70445|BARD1_MOUSE BRCA1-associated RING domain protein 1 OS=Mus musculus OX=10090 GN=Bard1 PE=2 SV=1				2	2	5	84.253	0.00099371	0	0	0	0	9817900	11925000	9616400	0	0	0	0	3371500	0	0	removed by filtering
O70456	O70456	14-3-3 protein sigma	Sfn	sp|O70456|1433S_MOUSE 14-3-3 protein sigma OS=Mus musculus OX=10090 GN=Sfn PE=1 SV=2	+			1	1	3.2	27.706	1	0	0	80844000	0	0	0	172290000	0	0	0	0	0	0	38956000	removed by filtering
O70472	O70472	Transmembrane protein 131	Tmem131	sp|O70472|TM131_MOUSE Transmembrane protein 131 OS=Mus musculus OX=10090 GN=Tmem131 PE=2 SV=2				2	2	1.5	204.65	0.00069348	5762400	3977800	10587000	6668400	15697000	10047000	15697000	0	0	8510400	6309000	5767800	0	0	removed by filtering
O70492	O70492	Sorting nexin-3	Snx3	sp|O70492|SNX3_MOUSE Sorting nexin-3 OS=Mus musculus OX=10090 GN=Snx3 PE=1 SV=3				7	6	41.4	18.757	0	50825000	30672000	75316000	30846000	153840000	259290000	146320000	60033000	49666000	49713000	37546000	49898000	43899000	31822000	not significantly enriched
O70494	O70494	Transcription factor Sp3	Sp3	sp|O70494|SP3_MOUSE Transcription factor Sp3 OS=Mus musculus OX=10090 GN=Sp3 PE=1 SV=2				1	1	2	82.361	0	13618000	8386000	13568000	8799800	28820000	36563000	28577000	0	0	0	0	9896800	0	0	removed by filtering
O70503	O70503	Very-long-chain 3-oxoacyl-CoA reductase	Hsd17b12	sp|O70503|DHB12_MOUSE Very-long-chain 3-oxoacyl-CoA reductase OS=Mus musculus OX=10090 GN=Hsd17b12 PE=1 SV=1				7	7	25.3	34.741	0	97440000	38216000	123440000	72293000	179470000	251670000	255950000	86223000	62188000	89669000	71894000	75514000	53182000	51515000	not significantly enriched
O70546;P79457	O70546;P79457	Lysine-specific demethylase 6A;Histone demethylase UTY	Kdm6a;Uty	sp|O70546|KDM6A_MOUSE Lysine-specific demethylase 6A OS=Mus musculus OX=10090 GN=Kdm6a PE=1 SV=2;sp|P79457|UTY_MOUSE Histone demethylase UTY OS=Mus musculus OX=10090 GN=Uty PE=1 SV=2				2	2	1.4	154.35	0.0027347	0	0	2953800	1767900	0	6274700	4571300	0	0	0	0	0	0	1033600	removed by filtering
O70551;Q9Z0G2	O70551	SRSF protein kinase 1	Srpk1	sp|O70551|SRPK1_MOUSE SRSF protein kinase 1 OS=Mus musculus OX=10090 GN=Srpk1 PE=1 SV=2				19	17	38.9	73.088	0	224210000	207620000	227680000	168340000	628810000	840050000	881400000	210850000	224360000	182160000	197410000	215020000	196190000	196080000	not significantly enriched
O70576	O70576	Cohesin subunit SA-3	Stag3	sp|O70576|STAG3_MOUSE Cohesin subunit SA-3 OS=Mus musculus OX=10090 GN=Stag3 PE=1 SV=2				2	2	1.2	141.17	0.0030276	42985000	0	74834000	0	95945000	0	0	0	0	0	0	32948000	0	0	removed by filtering
O70591	O70591	Prefoldin subunit 2	Pfdn2	sp|O70591|PFD2_MOUSE Prefoldin subunit 2 OS=Mus musculus OX=10090 GN=Pfdn2 PE=1 SV=2				3	3	23.4	16.534	0	10547000	8640000	14407000	6583200	36618000	55789000	48327000	9224600	8845100	10137000	8171100	12944000	14190000	11366000	depleted
O88271	O88271	Craniofacial development protein 1	Cfdp1	sp|O88271|CFDP1_MOUSE Craniofacial development protein 1 OS=Mus musculus OX=10090 GN=Cfdp1 PE=1 SV=1				1	1	4.1	32.921	0.001006	0	0	0	0	3790900	5070100	0	0	0	0	0	0	1181500	0	removed by filtering
O88286	O88286	Protein Wiz	Wiz	sp|O88286|WIZ_MOUSE Protein Wiz OS=Mus musculus OX=10090 GN=Wiz PE=1 SV=2				17	17	14.1	184.29	0	73832000	135440000	154680000	128670000	367690000	460920000	491090000	99159000	103290000	112220000	110810000	117650000	116560000	127740000	not significantly enriched
O88291	O88291	DBIRD complex subunit ZNF326	Znf326	sp|O88291|ZN326_MOUSE DBIRD complex subunit ZNF326 OS=Mus musculus OX=10090 GN=Znf326 PE=1 SV=1				10	10	27.2	65.225	0	95717000	64829000	80772000	62295000	437820000	638180000	557990000	91056000	71162000	82499000	61417000	137660000	136790000	124220000	depleted
O88342	O88342	WD repeat-containing protein 1	Wdr1	sp|O88342|WDR1_MOUSE WD repeat-containing protein 1 OS=Mus musculus OX=10090 GN=Wdr1 PE=1 SV=3				10	10	32.5	66.406	0	5760300	0	5929600	0	150220000	300390000	237790000	9349700	0	9716400	0	52652000	67832000	46187000	removed by filtering
O88351	O88351	Inhibitor of nuclear factor kappa-B kinase subunit beta	Ikbkb	sp|O88351|IKKB_MOUSE Inhibitor of nuclear factor kappa-B kinase subunit beta OS=Mus musculus OX=10090 GN=Ikbkb PE=1 SV=1				8	7	12.9	86.689	0	6629800	2901100	17674000	7828100	54245000	35794000	29014000	11907000	0	12876000	0	11232000	10795000	7126500	removed by filtering
O88379	O88379	Bromodomain adjacent to zinc finger domain protein 1A	Baz1a	sp|O88379|BAZ1A_MOUSE Bromodomain adjacent to zinc finger domain protein 1A OS=Mus musculus OX=10090 GN=Baz1a PE=1 SV=3				51	51	39.2	178.46	0	601550000	838570000	858690000	686340000	1588900000	2201700000	2924400000	699430000	838640000	666750000	724930000	536430000	532630000	605370000	enriched
O88428	O88428	Bifunctional 3-phosphoadenosine 5-phosphosulfate synthase 2;Sulfate adenylyltransferase;Adenylyl-sulfate kinase	Papss2	sp|O88428|PAPS2_MOUSE Bifunctional 3-phosphoadenosine 5-phosphosulfate synthase 2 OS=Mus musculus OX=10090 GN=Papss2 PE=1 SV=2	+			1	1	1.6	70.35	1	0	0	0	0	0	0	0	0	0	0	0	0	0	0	removed by filtering
O88441	O88441	Metaxin-2	Mtx2	sp|O88441|MTX2_MOUSE Metaxin-2 OS=Mus musculus OX=10090 GN=Mtx2 PE=1 SV=1				9	9	46.8	29.758	0	3844800000	4877800000	4111800000	3866300000	488450000	794200000	724320000	1426000000	1315700000	3176700000	2933300000	1729700000	3370800000	3140200000	not significantly enriched
O88447	O88447	Kinesin light chain 1	Klc1	sp|O88447|KLC1_MOUSE Kinesin light chain 1 OS=Mus musculus OX=10090 GN=Klc1 PE=1 SV=3				5	5	11.3	61.449	0	2709800	2721900	2719100	3555200	41678000	21490000	27738000	0	0	0	5084100	12732000	6626800	4850900	removed by filtering
O88448	O88448	Kinesin light chain 2	Klc2	sp|O88448|KLC2_MOUSE Kinesin light chain 2 OS=Mus musculus OX=10090 GN=Klc2 PE=1 SV=1	+			1	1	2	66.662	1	0	0	0	0	0	0	0	0	0	0	0	0	0	0	removed by filtering
O88455	O88455	7-dehydrocholesterol reductase	Dhcr7	sp|O88455|DHCR7_MOUSE 7-dehydrocholesterol reductase OS=Mus musculus OX=10090 GN=Dhcr7 PE=1 SV=1				3	3	7.9	53.918	0	18470000	11396000	19556000	13426000	44226000	49459000	33481000	0	12339000	15796000	14457000	13957000	11795000	8014000	not significantly enriched
O88466	O88466	Zinc finger protein 106	Znf106	sp|O88466|ZN106_MOUSE Zinc finger protein 106 OS=Mus musculus OX=10090 GN=Znf106 PE=1 SV=3				8	8	5.3	208.96	0	5100100	8443900	6534300	6241300	31699000	40997000	60355000	8291100	6323100	8023400	8619500	9401900	9228300	10412000	not significantly enriched
O88487	O88487	Cytoplasmic dynein 1 intermediate chain 2	Dync1i2	sp|O88487|DC1I2_MOUSE Cytoplasmic dynein 1 intermediate chain 2 OS=Mus musculus OX=10090 GN=Dync1i2 PE=1 SV=1				5	5	12.1	68.393	0	17908000	8401200	28397000	20489000	28111000	60158000	22685000	19041000	0	18091000	18691000	16874000	12354000	0	removed by filtering
O88491	O88491	Histone-lysine N-methyltransferase, H3 lysine-36 and H4 lysine-20 specific	Nsd1	sp|O88491|NSD1_MOUSE Histone-lysine N-methyltransferase, H3 lysine-36 specific OS=Mus musculus OX=10090 GN=Nsd1 PE=1 SV=1				2	2	0.9	284.08	0.0024555	0	0	0	0	0	7909600	8845200	0	0	0	0	0	0	2000000	removed by filtering
O88502;E9Q4S1	O88502	High affinity cAMP-specific and IBMX-insensitive 3,5-cyclic phosphodiesterase 8A	Pde8a	sp|O88502|PDE8A_MOUSE High affinity cAMP-specific and IBMX-insensitive 3,5-cyclic phosphodiesterase 8A OS=Mus musculus OX=10090 GN=Pde8a PE=1 SV=1				10	10	14.9	93.17	0	3032500	1305600	7868900	7365400	65278000	98626000	112830000	7763200	0	10451000	10277000	15216000	19196000	24844000	depleted
O88508;P0DOY1	O88508	DNA (cytosine-5)-methyltransferase 3A	Dnmt3a	sp|O88508|DNM3A_MOUSE DNA (cytosine-5)-methyltransferase 3A OS=Mus musculus OX=10090 GN=Dnmt3a PE=1 SV=2				22	20	30.3	101.67	0	68617000	122750000	123500000	89346000	319890000	468610000	469490000	104900000	139020000	105930000	107150000	95606000	81808000	78182000	enriched
O88509	O88509	DNA (cytosine-5)-methyltransferase 3B	Dnmt3b	sp|O88509|DNM3B_MOUSE DNA (cytosine-5)-methyltransferase 3B OS=Mus musculus OX=10090 GN=Dnmt3b PE=1 SV=2				2	2	2.6	97.227	0.00069857	4415700	3431300	0	4720200	8630400	7312400	9215100	4747900	0	0	4194400	3352200	0	0	removed by filtering
O88522	O88522	NF-kappa-B essential modulator	Ikbkg	sp|O88522|NEMO_MOUSE NF-kappa-B essential modulator OS=Mus musculus OX=10090 GN=Ikbkg PE=1 SV=2				2	2	7	47.972	0	8189900	2368400	9130400	5677200	24179000	28905000	18498000	7028000	0	6752800	0	9141100	6451400	5155700	removed by filtering
O88532	O88532	Zinc finger RNA-binding protein	Zfr	sp|O88532|ZFR_MOUSE Zinc finger RNA-binding protein OS=Mus musculus OX=10090 GN=Zfr PE=1 SV=2				18	18	26.7	116.86	0	53630000	38674000	73455000	35741000	228640000	274780000	338680000	66822000	44001000	51897000	52120000	66195000	63168000	66641000	not significantly enriched
O88543	O88543	COP9 signalosome complex subunit 3	Cops3	sp|O88543|CSN3_MOUSE COP9 signalosome complex subunit 3 OS=Mus musculus OX=10090 GN=Cops3 PE=1 SV=3				2	2	5.2	47.832	0.0003701	1675400	1277100	3153100	2117800	16465000	21888000	18590000	0	0	0	0	5185900	5197500	4574700	removed by filtering
O88544	O88544	COP9 signalosome complex subunit 4	Cops4	sp|O88544|CSN4_MOUSE COP9 signalosome complex subunit 4 OS=Mus musculus OX=10090 GN=Cops4 PE=1 SV=1				6	6	23.6	46.284	0	7396400	5547400	10120000	9176600	40171000	72691000	53350000	9253700	9582600	10384000	10546000	13865000	10809000	9452800	not significantly enriched
O88554	O88554	Poly [ADP-ribose] polymerase 2	Parp2	sp|O88554|PARP2_MOUSE Poly [ADP-ribose] polymerase 2 OS=Mus musculus OX=10090 GN=Parp2 PE=1 SV=3				22	22	54	63.396	0	262510000	245660000	313640000	225750000	734860000	1123700000	1129700000	232980000	296170000	238890000	219900000	244900000	256360000	271630000	not significantly enriched
O88559	O88559	Menin	Men1	sp|O88559|MEN1_MOUSE Menin OS=Mus musculus OX=10090 GN=Men1 PE=1 SV=2				6	6	14.6	67.5	0	34451000	30412000	52570000	39307000	75599000	122870000	158010000	35752000	40626000	37759000	38710000	24344000	28359000	35421000	enriched
O88569	O88569	Heterogeneous nuclear ribonucleoproteins A2/B1	Hnrnpa2b1	sp|O88569|ROA2_MOUSE Heterogeneous nuclear ribonucleoproteins A2/B1 OS=Mus musculus OX=10090 GN=Hnrnpa2b1 PE=1 SV=2				31	30	71.1	37.402	0	1308500000	1160600000	2229400000	1041000000	19029000000	31976000000	32721000000	1154600000	1059400000	1435700000	1045500000	5731000000	6760000000	7362800000	depleted
O88573	O88573	AF4/FMR2 family member 1	Aff1	sp|O88573|AFF1_MOUSE AF4/FMR2 family member 1 OS=Mus musculus OX=10090 GN=Aff1 PE=1 SV=2				1	1	1.2	131.56	0	0	0	0	0	0	0	8028900	0	0	0	0	0	0	1815400	removed by filtering
O88574	O88574	Histone deacetylase complex subunit SAP30	Sap30	sp|O88574|SAP30_MOUSE Histone deacetylase complex subunit SAP30 OS=Mus musculus OX=10090 GN=Sap30 PE=1 SV=1				3	3	14.5	23.231	0.00038417	7091000	5727900	8264700	5805800	36919000	70897000	72701000	8192600	8045200	8074400	8591300	10373000	12033000	16366000	depleted
O88627;E9PXX9;A2AWR5	O88627	Sodium/nucleoside cotransporter 2	Slc28a2	sp|O88627|S28A2_MOUSE Sodium/nucleoside cotransporter 2 OS=Mus musculus OX=10090 GN=Slc28a2 PE=1 SV=2				3	3	6.2	72.916	0.00071556	1883700	2373200	4662900	7299000	5768400	25754000	8649100	0	0	0	0	0	6001600	0	removed by filtering
O88643	O88643	Serine/threonine-protein kinase PAK 1	Pak1	sp|O88643|PAK1_MOUSE Serine/threonine-protein kinase PAK 1 OS=Mus musculus OX=10090 GN=Pak1 PE=1 SV=1	+			1	1	3.1	60.736	1	0	2382200	3186600	0	6995900	6788000	0	0	0	0	0	0	1581800	0	removed by filtering
O88665	O88665	Bromodomain-containing protein 7	Brd7	sp|O88665|BRD7_MOUSE Bromodomain-containing protein 7 OS=Mus musculus OX=10090 GN=Brd7 PE=1 SV=1				14	14	33.2	73.999	0	82407000	81485000	163590000	86853000	172880000	375940000	333500000	85497000	99414000	92841000	91078000	71359000	82892000	91551000	not significantly enriched
O88673	O88673	Diacylglycerol kinase alpha	Dgka	sp|O88673|DGKA_MOUSE Diacylglycerol kinase alpha OS=Mus musculus OX=10090 GN=Dgka PE=1 SV=2				2	2	4.9	82.761	0.0007278	4457000	3107800	4067600	3833200	10380000	7905500	10412000	0	0	0	0	3564600	0	0	removed by filtering
O88685	O88685	26S protease regulatory subunit 6A	Psmc3	sp|O88685|PRS6A_MOUSE 26S proteasome regulatory subunit 6A OS=Mus musculus OX=10090 GN=Psmc3 PE=1 SV=2				20	20	58.1	49.548	0	294720000	205820000	367100000	216780000	836540000	899770000	708300000	276210000	256700000	260600000	225930000	278540000	225250000	158300000	not significantly enriched
O88700	O88700	Bloom syndrome protein homolog	Blm	sp|O88700|BLM_MOUSE RecQ-like DNA helicase BLM OS=Mus musculus OX=10090 GN=Blm PE=1 SV=1				20	20	21.3	158.36	0	57654000	38668000	74606000	47596000	137510000	299390000	304540000	65811000	55842000	63647000	57454000	49441000	49851000	52774000	not significantly enriched
O88708;Cont_Q2YDI2	O88708	Origin recognition complex subunit 4	Orc4	sp|O88708|ORC4_MOUSE Origin recognition complex subunit 4 OS=Mus musculus OX=10090 GN=Orc4 PE=1 SV=2				13	13	37.9	49.981	0	45864000	44266000	53615000	73609000	164040000	247530000	256990000	44829000	60883000	49586000	75716000	52797000	42605000	59928000	not significantly enriched
O88712;P56546	O88712	C-terminal-binding protein 1	Ctbp1	sp|O88712|CTBP1_MOUSE C-terminal-binding protein 1 OS=Mus musculus OX=10090 GN=Ctbp1 PE=1 SV=2				3	3	10.4	47.744	0	10009000	7668900	19314000	4033200	39410000	55375000	34997000	14168000	13255000	9239900	0	12219000	11267000	0	removed by filtering
O88736	O88736	3-keto-steroid reductase	Hsd17b7	sp|O88736|DHB7_MOUSE 3-keto-steroid reductase/17-beta-hydroxysteroid dehydrogenase 7 OS=Mus musculus OX=10090 GN=Hsd17b7 PE=1 SV=1				2	2	6.6	37.316	0.000982	0	0	0	0	0	0	0	0	0	0	0	0	0	0	removed by filtering
O88738	O88738	Baculoviral IAP repeat-containing protein 6	Birc6	sp|O88738|BIRC6_MOUSE Baculoviral IAP repeat-containing protein 6 OS=Mus musculus OX=10090 GN=Birc6 PE=1 SV=2				5	5	1.5	532.16	0	19100000	7256800	25991000	12506000	46729000	57561000	51697000	18760000	11391000	19199000	14925000	13958000	12389000	11093000	not significantly enriched
O88796	O88796	Ribonuclease P protein subunit p30	Rpp30	sp|O88796|RPP30_MOUSE Ribonuclease P protein subunit p30 OS=Mus musculus OX=10090 GN=Rpp30 PE=1 SV=1				5	5	29.1	29.473	0	19700000	21880000	70338000	27553000	57174000	86614000	136980000	21594000	30884000	34906000	35637000	20614000	20949000	34099000	not significantly enriched
O88844	O88844	Isocitrate dehydrogenase [NADP] cytoplasmic	Idh1	sp|O88844|IDHC_MOUSE Isocitrate dehydrogenase [NADP] cytoplasmic OS=Mus musculus OX=10090 GN=Idh1 PE=1 SV=2				2	2	7.2	46.674	0.00036873	1088300	647490	1009900	0	15346000	17149000	14068000	0	0	0	0	4910300	4356100	0	removed by filtering
O88874	O88874	Cyclin-K	Ccnk	sp|O88874|CCNK_MOUSE Cyclin-K OS=Mus musculus OX=10090 GN=Ccnk PE=1 SV=3				2	2	6.5	61.363	0	0	0	4863500	3239600	27746000	30074000	10657000	0	0	0	0	9634500	6902000	0	removed by filtering
O88879	O88879	Apoptotic protease-activating factor 1	Apaf1	sp|O88879|APAF_MOUSE Apoptotic protease-activating factor 1 OS=Mus musculus OX=10090 GN=Apaf1 PE=1 SV=3				2	2	1.8	141	0.0006812	2016500	1467300	1939800	919830	11195000	13867000	3909900	0	0	0	0	0	3231400	0	removed by filtering
O88907;Q8C5D8	O88907;Q8C5D8	E3 SUMO-protein ligase PIAS1;E3 SUMO-protein ligase PIAS2	Pias1;Pias2	sp|O88907|PIAS1_MOUSE E3 SUMO-protein ligase PIAS1 OS=Mus musculus OX=10090 GN=Pias1 PE=1 SV=2;sp|Q8C5D8|PIAS2_MOUSE E3 SUMO-protein ligase PIAS2 OS=Mus musculus OX=10090 GN=Pias2 PE=1 SV=2				2	2	4.1	71.617	0	2660100	2193200	4342900	2886500	18673000	39644000	12403000	0	0	0	0	6649900	9000700	0	removed by filtering
O88942;Q8K120;Q60591;P97305	O88942	Nuclear factor of activated T-cells, cytoplasmic 1	Nfatc1	sp|O88942|NFAC1_MOUSE Nuclear factor of activated T-cells, cytoplasmic 1 OS=Mus musculus OX=10090 GN=Nfatc1 PE=1 SV=1				9	9	16.6	77.832	0	20443000	11352000	28984000	17185000	18285000	56585000	55184000	16812000	14172000	21907000	15696000	9355900	13975000	13756000	not significantly enriched
O88967	O88967	ATP-dependent zinc metalloprotease YME1L1	Yme1l1	sp|O88967|YMEL1_MOUSE ATP-dependent zinc metalloprotease YME1L1 OS=Mus musculus OX=10090 GN=Yme1l1 PE=1 SV=1				13	13	24.8	80.027	0	68334000	52613000	67304000	74016000	94701000	174780000	172910000	53978000	57551000	61940000	58937000	47269000	49819000	40048000	enriched
O89053	O89053	Coronin-1A	Coro1a	sp|O89053|COR1A_MOUSE Coronin-1A OS=Mus musculus OX=10090 GN=Coro1a PE=1 SV=5				26	26	57.5	50.989	0	664180000	453510000	612880000	399000000	4564700000	5290100000	4522600000	696400000	552220000	543150000	501030000	1508600000	1025200000	932150000	depleted
O89079	O89079	Coatomer subunit epsilon	Cope	sp|O89079|COPE_MOUSE Coatomer subunit epsilon OS=Mus musculus OX=10090 GN=Cope PE=1 SV=3				8	8	45.5	34.567	0	72741000	61067000	128730000	82510000	226250000	226700000	93651000	81187000	74872000	104130000	68519000	62011000	47377000	41467000	enriched
O89086	O89086	RNA-binding protein 3	Rbm3	sp|O89086|RBM3_MOUSE RNA-binding protein 3 OS=Mus musculus OX=10090 GN=Rbm3 PE=1 SV=1				5	5	54.2	16.604	0	99133000	61997000	144300000	70641000	2541800000	4260000000	5741400000	111140000	95921000	118990000	84714000	801430000	963070000	1189500000	depleted
O89090	O89090	Transcription factor Sp1	Sp1	sp|O89090|SP1_MOUSE Transcription factor Sp1 OS=Mus musculus OX=10090 GN=Sp1 PE=1 SV=2				2	2	5.5	80.731	0	6048500	2397800	7370900	5258800	14987000	19432000	11179000	5952800	0	5432200	5346600	5271000	4942700	0	removed by filtering
O89110	O89110	Caspase-8;Caspase-8 subunit p18;Caspase-8 subunit p10	Casp8	sp|O89110|CASP8_MOUSE Caspase-8 OS=Mus musculus OX=10090 GN=Casp8 PE=1 SV=1				8	8	22.1	55.356	0	19342000	4608600	23750000	11741000	103330000	105430000	89463000	19412000	19135000	18031000	16257000	25683000	19374000	17667000	not significantly enriched
P00375	P00375	Dihydrofolate reductase	Dhfr	sp|P00375|DYR_MOUSE Dihydrofolate reductase OS=Mus musculus OX=10090 GN=Dhfr PE=1 SV=3				6	6	32.1	21.606	0	49451000	48306000	43776000	34225000	197430000	246010000	194910000	37858000	55851000	51801000	33494000	71997000	47548000	44329000	not significantly enriched
P00405	P00405	Cytochrome c oxidase subunit 2	Mtco2	sp|P00405|COX2_MOUSE Cytochrome c oxidase subunit 2 OS=Mus musculus OX=10090 GN=Mtco2 PE=1 SV=1				5	5	23.3	25.976	0	119910000	63565000	174380000	108120000	226350000	354300000	283730000	104640000	79125000	123380000	105880000	83421000	64982000	62929000	enriched
P00493	P00493	Hypoxanthine-guanine phosphoribosyltransferase	Hprt1	sp|P00493|HPRT_MOUSE Hypoxanthine-guanine phosphoribosyltransferase OS=Mus musculus OX=10090 GN=Hprt1 PE=1 SV=3				7	7	41.7	24.57	0	10907000	5275800	7833600	8365600	64589000	86454000	115030000	13080000	11453000	0	13851000	15156000	20625000	19737000	depleted
P00520;Q4JIM5	P00520	Tyrosine-protein kinase ABL1	Abl1	sp|P00520|ABL1_MOUSE Tyrosine-protein kinase ABL1 OS=Mus musculus OX=10090 GN=Abl1 PE=1 SV=3				53	53	53.5	122.67	0	3758400000	2388800000	3925800000	3203700000	11496000000	17875000000	16106000000	3628200000	2764100000	3053800000	3144800000	3551200000	3863300000	3510600000	not significantly enriched
P00920	P00920	Carbonic anhydrase 2	Ca2	sp|P00920|CAH2_MOUSE Carbonic anhydrase 2 OS=Mus musculus OX=10090 GN=Ca2 PE=1 SV=4				1	1	6.2	29.032	0.0036188	0	0	0	0	0	8543800	11490000	0	0	0	0	0	0	2597900	removed by filtering
P01108	P01108	Myc proto-oncogene protein	Myc	sp|P01108|MYC_MOUSE Myc proto-oncogene protein OS=Mus musculus OX=10090 GN=Myc PE=1 SV=1				2	2	4.1	48.971	0.0010087	3372000	2064700	27031000	15079000	6192700	75106000	0	0	0	21595000	0	0	16978000	0	removed by filtering
P01872	P01872	Ig mu chain C region	Ighm	sp|P01872|IGHM_MOUSE Immunoglobulin heavy constant mu OS=Mus musculus OX=10090 GN=Ighm PE=1 SV=2				3	3	8.4	49.971	0	13506000	10002000	13770000	8129800	41854000	50121000	44064000	11930000	10658000	12564000	11689000	12819000	10987000	9352400	not significantly enriched
P01942	P01942	Hemoglobin subunit alpha	Hba	sp|P01942|HBA_MOUSE Hemoglobin subunit alpha OS=Mus musculus OX=10090 GN=Hba PE=1 SV=2				1	1	8.5	15.085	0.0013021	3998000	2781100	2591300	3497900	25573000	18045000	17287000	0	0	0	0	0	0	3908700	removed by filtering
P84244;P02301	P84244;P02301	Histone H3.3;Histone H3.3C	H3f3a;H3f3c	sp|P84244|H33_MOUSE Histone H3.3 OS=Mus musculus OX=10090 GN=H3-3b PE=1 SV=2;sp|P02301|H3C_MOUSE Histone H3.3C OS=Mus musculus OX=10090 GN=H3-5 PE=3 SV=3				3	3	27.2	15.328	0	354060000	319570000	296080000	439170000	167130000	334980000	7161300000	0	0	0	0	33630000	0	1641200000	removed by filtering
P02340	P02340	Cellular tumor antigen p53	Tp53	sp|P02340|P53_MOUSE Cellular tumor antigen p53 OS=Mus musculus OX=10090 GN=Tp53 PE=1 SV=4				2	2	9	43.458	0.000383	7325600	2549800	7473700	7484200	18959000	8794500	11548000	0	0	0	0	6510600	0	0	removed by filtering
P03930	P03930	ATP synthase protein 8	Mtatp8	sp|P03930|ATP8_MOUSE ATP synthase protein 8 OS=Mus musculus OX=10090 GN=Mtatp8 PE=1 SV=1				2	2	34.3	7.7662	0.00068705	9309900	7417200	0	9243000	17206000	31857000	36917000	0	0	0	0	0	0	8347200	removed by filtering
P04184	P04184	Thymidine kinase, cytosolic	Tk1	sp|P04184|KITH_MOUSE Thymidine kinase, cytosolic OS=Mus musculus OX=10090 GN=Tk1 PE=1 SV=3				2	2	10.7	25.776	0.0018697	3144000	0	5580500	3372500	3161200	4293400	0	0	0	0	0	0	1000500	0	removed by filtering
P04202	P04202	Transforming growth factor beta-1;Latency-associated peptide	Tgfb1	sp|P04202|TGFB1_MOUSE Transforming growth factor beta-1 proprotein OS=Mus musculus OX=10090 GN=Tgfb1 PE=1 SV=1				1	1	4.9	44.309	0.0013038	1839400	0	1492100	0	3213700	4563000	0	0	0	0	0	0	1063300	0	removed by filtering
P04627;Q99N57;P28028	P04627;Q99N57;P28028	Serine/threonine-protein kinase A-Raf;RAF proto-oncogene serine/threonine-protein kinase;Serine/threonine-protein kinase B-raf	Araf;Raf1;Braf	sp|P04627|ARAF_MOUSE Serine/threonine-protein kinase A-Raf OS=Mus musculus OX=10090 GN=Araf PE=1 SV=2;sp|Q99N57|RAF1_MOUSE RAF proto-oncogene serine/threonine-protein kinase OS=Mus musculus OX=10090 GN=Raf1 PE=1 SV=2;sp|P28028|BRAF_MOUSE Serine/threonine-p				5	5	9.4	67.581	0	16218000	10896000	21897000	6783800	49270000	51972000	62441000	14992000	12479000	15509000	12560000	13202000	13677000	13368000	not significantly enriched
P05064;Cont_P00883;A6ZI46;A6ZI47;P05063;Q91Y97	P05064;Cont_P00883;A6ZI46	Fructose-bisphosphate aldolase A;Fructose-bisphosphate aldolase	Aldoa;Aldoart1	sp|P05064|ALDOA_MOUSE Fructose-bisphosphate aldolase A OS=Mus musculus OX=10090 GN=Aldoa PE=1 SV=2;sp|Cont_P00883|ALDOA_RABIT Fructose-bisphosphate aldolase A OS=Oryctolagus cuniculus OX=9986 GN=ALDOA PE=1 SV=2;tr|A6ZI46|A6ZI46_MOUSE Fructose-bisphosphate				16	16	61.3	39.355	0	110380000	56985000	132720000	70482000	509480000	915490000	1044900000	149600000	80521000	97569000	99243000	157110000	179370000	176460000	depleted
P68181;P05132	P68181;P05132	cAMP-dependent protein kinase catalytic subunit beta;cAMP-dependent protein kinase catalytic subunit alpha	Prkacb;Prkaca	sp|P68181|KAPCB_MOUSE cAMP-dependent protein kinase catalytic subunit beta OS=Mus musculus OX=10090 GN=Prkacb PE=1 SV=2;sp|P05132|KAPCA_MOUSE cAMP-dependent protein kinase catalytic subunit alpha OS=Mus musculus OX=10090 GN=Prkaca PE=1 SV=3				1	1	2.6	40.707	0.0033233	2244300	2439200	4128800	2471700	12493000	12051000	12783000	0	0	0	0	0	0	2890400	removed by filtering
P05202	P05202	Aspartate aminotransferase, mitochondrial	Got2	sp|P05202|AATM_MOUSE Aspartate aminotransferase, mitochondrial OS=Mus musculus OX=10090 GN=Got2 PE=1 SV=1				4	4	11.2	47.411	0	0	0	0	0	35336000	60135000	32246000	0	0	0	0	10341000	11276000	11822000	removed by filtering
P05213	P05213	Tubulin alpha-1B chain	Tuba1b	sp|P05213|TBA1B_MOUSE Tubulin alpha-1B chain OS=Mus musculus OX=10090 GN=Tuba1b PE=1 SV=2				29	0	80.3	50.151	0	12951000000	9521200000	11841000000	10014000000	32502000000	33251000000	31917000000	11338000000	9127700000	9823200000	9392100000	10735000000	8939700000	7390800000	not significantly enriched
P05627	P05627	Transcription factor AP-1	Jun	sp|P05627|JUN_MOUSE Transcription factor Jun OS=Mus musculus OX=10090 GN=Jun PE=1 SV=3				2	2	8.7	35.943	0	6898100	4055600	8397000	7727900	3659700	22877000	16351000	7161700	0	7242000	7566600	0	4851500	0	removed by filtering
P06151;Cont_Q5E9B1;P00342;P16125	P06151	L-lactate dehydrogenase A chain	Ldha	sp|P06151|LDHA_MOUSE L-lactate dehydrogenase A chain OS=Mus musculus OX=10090 GN=Ldha PE=1 SV=3				8	8	26.5	36.498	0	38896000	10068000	33470000	20916000	308810000	627950000	765280000	42269000	18047000	29649000	28111000	113840000	139710000	151900000	depleted
P06800	P06800	Receptor-type tyrosine-protein phosphatase C	Ptprc	sp|P06800|PTPRC_MOUSE Receptor-type tyrosine-protein phosphatase C OS=Mus musculus OX=10090 GN=Ptprc PE=1 SV=4				27	27	24.6	144.84	0	144080000	143110000	255710000	179070000	902660000	1455800000	1406200000	152250000	201220000	195000000	218400000	285100000	273130000	232360000	depleted
P06876	P06876	Transcriptional activator Myb	Myb	sp|P06876|MYB_MOUSE Transcriptional activator Myb OS=Mus musculus OX=10090 GN=Myb PE=1 SV=2				5	5	8.5	71.421	0	14544000	4062400	17693000	10149000	21858000	62303000	29012000	14989000	0	10189000	11870000	11355000	11506000	7579200	not significantly enriched
P07356	P07356	Annexin A2	Anxa2	sp|P07356|ANXA2_MOUSE Annexin A2 OS=Mus musculus OX=10090 GN=Anxa2 PE=1 SV=2				3	3	12.7	38.676	0	0	4281900	0	0	0	0	27800000	0	6264900	0	0	0	0	4849000	removed by filtering
P07607	P07607	Thymidylate synthase	Tyms	sp|P07607|TYSY_MOUSE Thymidylate synthase OS=Mus musculus OX=10090 GN=Tyms PE=1 SV=1				3	3	13.4	34.958	0	7359000	0	5192800	1628500	35437000	20876000	21135000	6047700	0	0	0	8995100	7239900	6889100	removed by filtering
P07742	P07742	Ribonucleoside-diphosphate reductase large subunit	Rrm1	sp|P07742|RIR1_MOUSE Ribonucleoside-diphosphate reductase large subunit OS=Mus musculus OX=10090 GN=Rrm1 PE=1 SV=2				20	20	32.8	90.209	0	272470000	200510000	358450000	215870000	833640000	994860000	779520000	256330000	230370000	256030000	248760000	318950000	215720000	170960000	not significantly enriched
P07901	P07901	Heat shock protein HSP 90-alpha	Hsp90aa1	sp|P07901|HS90A_MOUSE Heat shock protein HSP 90-alpha OS=Mus musculus OX=10090 GN=Hsp90aa1 PE=1 SV=4				24	24	36	84.787	0	512540000	371570000	846850000	616440000	1385700000	1928900000	1934400000	565960000	465280000	645760000	593500000	455560000	416060000	407220000	enriched
P08003	P08003	Protein disulfide-isomerase A4	Pdia4	sp|P08003|PDIA4_MOUSE Protein disulfide-isomerase A4 OS=Mus musculus OX=10090 GN=Pdia4 PE=1 SV=3				8	8	14.3	71.982	0	33853000	41639000	30561000	0	79037000	127400000	94662000	0	0	0	0	23841000	22296000	28397000	removed by filtering
P08030	P08030	Adenine phosphoribosyltransferase	Aprt	sp|P08030|APT_MOUSE Adenine phosphoribosyltransferase OS=Mus musculus OX=10090 GN=Aprt PE=1 SV=2				4	4	25.6	19.724	0	19650000	16422000	27797000	16198000	112740000	116420000	109330000	19110000	22271000	23028000	17899000	36808000	25265000	22886000	not significantly enriched
P08042	P08042	Zinc finger protein 1	Zfp1	sp|P08042|ZFP1_MOUSE Zinc finger protein 1 OS=Mus musculus OX=10090 GN=Zfp1 PE=2 SV=3				1	1	3	46.51	0.0027447	0	0	0	2854600	10920000	12504000	7004300	0	0	0	0	0	0	1583700	removed by filtering
P08113	P08113	Endoplasmin	Hsp90b1	sp|P08113|ENPL_MOUSE Endoplasmin OS=Mus musculus OX=10090 GN=Hsp90b1 PE=1 SV=2				27	27	40	92.475	0	333790000	195060000	475950000	411550000	633930000	811330000	1236300000	322080000	220080000	369330000	390280000	244280000	234260000	254070000	not significantly enriched
P08228	P08228	Superoxide dismutase [Cu-Zn]	Sod1	sp|P08228|SODC_MOUSE Superoxide dismutase [Cu-Zn] OS=Mus musculus OX=10090 GN=Sod1 PE=1 SV=2				4	4	32.5	15.942	0	0	0	0	798220	44696000	128530000	202330000	0	0	0	0	21117000	32184000	37747000	removed by filtering
P08249	P08249	Malate dehydrogenase, mitochondrial	Mdh2	sp|P08249|MDHM_MOUSE Malate dehydrogenase, mitochondrial OS=Mus musculus OX=10090 GN=Mdh2 PE=1 SV=3				12	12	46.7	35.611	0	4543900	3575600	10937000	4726100	217480000	444280000	489090000	0	14806000	0	0	85053000	63926000	129050000	removed by filtering
P08556;Q61411;P32883	P08556;Q61411;P32883	GTPase NRas;GTPase HRas;GTPase HRas, N-terminally processed;GTPase KRas;GTPase KRas, N-terminally processed	Nras;Hras;Kras	sp|P08556|RASN_MOUSE GTPase NRas OS=Mus musculus OX=10090 GN=Nras PE=1 SV=1;sp|Q61411|RASH_MOUSE GTPase HRas OS=Mus musculus OX=10090 GN=Hras PE=1 SV=2;sp|P32883|RASK_MOUSE GTPase KRas OS=Mus musculus OX=10090 GN=Kras PE=1 SV=1				2	2	10.6	21.199	0.0027381	3256800	3099400	6754000	0	21364000	33566000	4712300	0	0	0	0	7256200	7902200	0	removed by filtering
P08752;B2RSH2;P20612;P18872;Q3V3I2;P50149	P08752	Guanine nucleotide-binding protein G(i) subunit alpha-2	Gnai2	sp|P08752|GNAI2_MOUSE Guanine nucleotide-binding protein G(i) subunit alpha-2 OS=Mus musculus OX=10090 GN=Gnai2 PE=1 SV=5				18	12	64.8	40.489	0	170800000	119220000	250170000	185840000	791600000	1910900000	1872500000	165830000	125550000	170810000	203010000	290500000	434350000	435830000	depleted
P08775	P08775	DNA-directed RNA polymerase II subunit RPB1	Polr2a	sp|P08775|RPB1_MOUSE DNA-directed RNA polymerase II subunit RPB1 OS=Mus musculus OX=10090 GN=Polr2a PE=1 SV=3				51	51	36.4	217.17	0	162990000	146580000	290290000	218070000	1119700000	1393700000	1791800000	204530000	227050000	246280000	244950000	328650000	309010000	331860000	depleted
P08884	P08884	Granzyme E	Gzme	sp|P08884|GRAE_MOUSE Granzyme E OS=Mus musculus OX=10090 GN=Gzme PE=1 SV=1	+			1	1	8.1	27.494	1	30850000	35957000	33418000	37413000	0	17278000	0	0	0	0	0	0	4026400	0	removed by filtering
P09103	P09103	Protein disulfide-isomerase	P4hb	sp|P09103|PDIA1_MOUSE Protein disulfide-isomerase OS=Mus musculus OX=10090 GN=P4hb PE=1 SV=2				11	11	22.6	57.058	0	30768000	9308300	50470000	17691000	126320000	231960000	220090000	28626000	25138000	33015000	29756000	40467000	41786000	47435000	depleted
P09242	P09242	Alkaline phosphatase, tissue-nonspecific isozyme	Alpl	sp|P09242|PPBT_MOUSE Alkaline phosphatase, tissue-nonspecific isozyme OS=Mus musculus OX=10090 GN=Alpl PE=1 SV=2				23	23	53.4	57.514	0	981350000	673840000	1753300000	1369500000	8128300000	15704000000	14581000000	1075600000	929660000	1277500000	1287000000	2439800000	3292100000	2899200000	depleted
P09405	P09405	Nucleolin	Ncl	sp|P09405|NUCL_MOUSE Nucleolin OS=Mus musculus OX=10090 GN=Ncl PE=1 SV=2				43	43	53.7	76.722	0	32029000000	39421000000	39314000000	35485000000	71387000000	82186000000	91740000000	33217000000	40347000000	28623000000	34737000000	23663000000	19856000000	23916000000	enriched
P09411;P09041	P09411	Phosphoglycerate kinase 1	Pgk1	sp|P09411|PGK1_MOUSE Phosphoglycerate kinase 1 OS=Mus musculus OX=10090 GN=Pgk1 PE=1 SV=4				17	17	54	44.55	0	129650000	133550000	212830000	101790000	1786800000	1822000000	1331300000	197930000	196660000	173850000	102200000	525750000	399100000	265980000	depleted
P09528	P09528	Ferritin heavy chain;Ferritin heavy chain, N-terminally processed	Fth1	sp|P09528|FRIH_MOUSE Ferritin heavy chain OS=Mus musculus OX=10090 GN=Fth1 PE=1 SV=2				9	9	50	21.066	0	24849000	9687100	33652000	25318000	155070000	296550000	292680000	26842000	25618000	31878000	28851000	44528000	57396000	50992000	depleted
P09541	P09541	Myosin light chain 4	Myl4	sp|P09541|MYL4_MOUSE Myosin light chain 4 OS=Mus musculus OX=10090 GN=Myl4 PE=1 SV=3				13	11	83.9	21.159	0	454070000	240830000	1390600000	639210000	1329100000	8080500000	5136100000	487060000	305350000	1142900000	720360000	483470000	1707000000	1015400000	not significantly enriched
P09602	P09602	Non-histone chromosomal protein HMG-17	Hmgn2	sp|P09602|HMGN2_MOUSE Non-histone chromosomal protein HMG-17 OS=Mus musculus OX=10090 GN=Hmgn2 PE=1 SV=2				3	2	25.6	9.4226	0	208830000	115700000	299620000	41858000	500440000	1471800000	1838400000	152970000	100860000	192090000	251330000	146420000	210570000	476860000	not significantly enriched
P09671	P09671	Superoxide dismutase [Mn], mitochondrial	Sod2	sp|P09671|SODM_MOUSE Superoxide dismutase [Mn], mitochondrial OS=Mus musculus OX=10090 GN=Sod2 PE=1 SV=3				2	2	13.1	24.603	0	0	0	0	0	3685600	6817300	17377000	0	0	0	0	0	0	3929100	removed by filtering
Q3THW5;P0C0S6	Q3THW5;P0C0S6	Histone H2A.V;Histone H2A.Z	H2afv;H2afz	sp|Q3THW5|H2AV_MOUSE Histone H2A.V OS=Mus musculus OX=10090 GN=H2az2 PE=1 SV=3;sp|P0C0S6|H2AZ_MOUSE Histone H2A.Z OS=Mus musculus OX=10090 GN=H2az1 PE=1 SV=2				4	4	46.9	13.509	0	4471500000	4837400000	6516500000	5313100000	9175600000	14888000000	15900000000	4389800000	5493900000	5119800000	5287900000	3037400000	3185600000	3284200000	enriched
P0DOV1;Q8CGE8	P0DOV1;Q8CGE8	Interferon-activable protein 205-A	Ifi205a	sp|P0DOV1|IFI5B_MOUSE Interferon-activable protein 205-B OS=Mus musculus OX=10090 GN=Mnda PE=1 SV=1;sp|Q8CGE8|IFI5A_MOUSE Interferon-activable protein 205-A OS=Mus musculus OX=10090 GN=Ifi205a PE=2 SV=1	+			1	1	2.4	46.977	1	28295000	14689000	46178000	33689000	69455000	46157000	40688000	0	0	0	0	23851000	0	0	removed by filtering
P0DOV2	P0DOV2			sp|P0DOV2|IFI4_MOUSE Interferon-activable protein 204 OS=Mus musculus OX=10090 GN=Ifi204 PE=1 SV=1				2	1	2.7	69.437	0.0010135	32792000	38222000	41720000	42841000	57485000	95519000	95632000	32121000	42828000	32107000	39509000	20296000	25028000	24754000	enriched
P0DP28;P0DP27;P0DP26;Q9D6P8;P20801	P0DP28;P0DP27;P0DP26			sp|P0DP28|CALM3_MOUSE Calmodulin-3 OS=Mus musculus OX=10090 GN=Calm3 PE=1 SV=1;sp|P0DP27|CALM2_MOUSE Calmodulin-2 OS=Mus musculus OX=10090 GN=Calm2 PE=1 SV=1;sp|P0DP26|CALM1_MOUSE Calmodulin-1 OS=Mus musculus OX=10090 GN=Calm1 PE=1 SV=1				13	13	98.7	16.837	0	793740000	562670000	1276300000	844580000	2069900000	6177900000	6598000000	670590000	532920000	833410000	783430000	939620000	1225500000	1116500000	depleted
P0DPE0	P0DPE0			sp|P0DPE0|EFMT4_MOUSE EEF1A lysine methyltransferase 4 OS=Mus musculus OX=10090 GN=Eef1akmt4 PE=2 SV=1				1	1	12.9	28.531	0.00067866	10457000	0	0	0	30980000	0	27439000	0	0	0	0	0	0	6204200	removed by filtering
P10126;Cont_P68103	P10126;Cont_P68103	Elongation factor 1-alpha 1	Eef1a1	sp|P10126|EF1A1_MOUSE Elongation factor 1-alpha 1 OS=Mus musculus OX=10090 GN=Eef1a1 PE=1 SV=3;sp|Cont_P68103|EF1A1_BOVIN Elongation factor 1-alpha 1 OS=Bos taurus OX=9913 GN=EEF1A1 PE=1 SV=1				32	18	74.9	50.113	0	13005000000	8994300000	16622000000	10641000000	38880000000	42054000000	36637000000	11028000000	9222300000	10543000000	9866100000	13118000000	10984000000	9591100000	not significantly enriched
P10400	P10400	Retrovirus-related Pol polyprotein;Reverse transcriptase;Endonuclease	Pol	sp|P10400|POL1_MOUSE Retrovirus-related Pol polyprotein (Fragment) OS=Mus musculus OX=10090 GN=Pol PE=2 SV=1				3	3	30	13.302	0	47719000	45114000	59350000	34158000	133680000	194770000	201530000	55835000	45544000	42408000	41507000	44758000	43620000	43609000	not significantly enriched
P10630	P10630	Eukaryotic initiation factor 4A-II;Eukaryotic initiation factor 4A-II, N-terminally processed	Eif4a2	sp|P10630|IF4A2_MOUSE Eukaryotic initiation factor 4A-II OS=Mus musculus OX=10090 GN=Eif4a2 PE=1 SV=2				1	1	3.2	46.402	0.0021585	0	0	0	0	0	450200000	0	0	0	0	0	0	104910000	0	removed by filtering
P10639	P10639	Thioredoxin	Txn	sp|P10639|THIO_MOUSE Thioredoxin OS=Mus musculus OX=10090 GN=Txn PE=1 SV=3				2	2	21	11.675	0.00036765	6544400	4867300	16318000	3385200	62516000	105050000	106220000	0	0	12003000	0	21646000	24517000	24520000	removed by filtering
P10711	P10711	Transcription elongation factor A protein 1	Tcea1	sp|P10711|TCEA1_MOUSE Transcription elongation factor A protein 1 OS=Mus musculus OX=10090 GN=Tcea1 PE=1 SV=2				3	3	11.6	33.88	0.00036805	0	0	2215100	0	21992000	35870000	25654000	0	0	0	0	7157100	7384600	7169900	removed by filtering
P10852	P10852	4F2 cell-surface antigen heavy chain	Slc3a2	sp|P10852|4F2_MOUSE 4F2 cell-surface antigen heavy chain OS=Mus musculus OX=10090 GN=Slc3a2 PE=1 SV=1				11	11	25.3	58.336	0	68334000	33415000	103150000	54714000	205190000	296060000	257140000	51327000	57552000	70946000	78225000	61581000	61641000	59716000	not significantly enriched
P10853;Q8CGP2;Q8CGP1;P70696	P10853;Q8CGP2;Q8CGP1;P70696	Histone H2B type 1-F/J/L;Histone H2B type 1-P;Histone H2B type 1-K;Histone H2B type 1-A	Hist1h2bf;Hist1h2bp;Hist1h2bk;Hist1h2ba	sp|P10853|H2B1F_MOUSE Histone H2B type 1-F/J/L OS=Mus musculus OX=10090 GN=H2bc15 PE=1 SV=2;sp|Q8CGP2|H2B1P_MOUSE Histone H2B type 1-P OS=Mus musculus OX=10090 GN=Hist1h2bp PE=1 SV=3;sp|Q8CGP1|H2B1K_MOUSE Histone H2B type 1-K OS=Mus musculus OX=10090 GN=H2				25	0	83.3	13.936	0	133350000000	150030000000	167430000000	163250000000	214660000000	191770000000	290320000000	119200000000	124630000000	98612000000	137790000000	52254000000	58991000000	94808000000	enriched
P10922	P10922	Histone H1.0;Histone H1.0, N-terminally processed	H1f0	sp|P10922|H10_MOUSE Histone H1.0 OS=Mus musculus OX=10090 GN=H1-0 PE=2 SV=4				1	1	6.7	20.861	0.0087184	0	2024000	0	3411900	4284500	7859600	10296000	0	0	0	0	0	0	2328100	removed by filtering
P11031	P11031	Activated RNA polymerase II transcriptional coactivator p15	Sub1	sp|P11031|TCP4_MOUSE Activated RNA polymerase II transcriptional coactivator p15 OS=Mus musculus OX=10090 GN=Sub1 PE=1 SV=3				10	10	65.4	14.427	0	845750000	381020000	1504800000	935330000	1535000000	2808600000	5173400000	719090000	427620000	1021300000	816680000	554110000	753920000	984550000	not significantly enriched
P11103	P11103	Poly [ADP-ribose] polymerase 1	Parp1	sp|P11103|PARP1_MOUSE Poly [ADP-ribose] polymerase 1 OS=Mus musculus OX=10090 GN=Parp1 PE=1 SV=3				33	33	34.9	113.1	0	827320000	918820000	1070600000	890170000	2893900000	4836800000	6508400000	876460000	1042700000	935340000	1015700000	898220000	1006400000	1403400000	not significantly enriched
P11157	P11157	Ribonucleoside-diphosphate reductase subunit M2	Rrm2	sp|P11157|RIR2_MOUSE Ribonucleoside-diphosphate reductase subunit M2 OS=Mus musculus OX=10090 GN=Rrm2 PE=1 SV=1				5	5	15.9	45.095	0	17790000	14198000	24175000	14128000	29235000	44955000	39392000	14873000	14443000	16013000	15531000	13183000	13289000	9447600	not significantly enriched
P11352	P11352	Glutathione peroxidase 1	Gpx1	sp|P11352|GPX1_MOUSE Glutathione peroxidase 1 OS=Mus musculus OX=10090 GN=Gpx1 PE=1 SV=2				5	5	30.8	22.329	0	3177300	2680300	2347400	1491100	43989000	46063000	25197000	4277100	4851500	0	0	14777000	8766700	5064700	removed by filtering
P11370;P10404;B2RQY6	P11370;P10404	Retrovirus-related Env polyprotein from Fv-4 locus;MLV-related proviral Env polyprotein;Surface protein;Transmembrane protein	Fv4	sp|P11370|ENV2_MOUSE Retrovirus-related Env polyprotein from Fv-4 locus OS=Mus musculus OX=10090 GN=Fv4 PE=1 SV=2;sp|P10404|ENV1_MOUSE MLV-related proviral Env polyprotein OS=Mus musculus OX=10090 PE=1 SV=3				3	3	5.2	74.452	0	25782000	24071000	37464000	23072000	119090000	202360000	159560000	26777000	24091000	29218000	30711000	40480000	45189000	33815000	depleted
P11438	P11438	Lysosome-associated membrane glycoprotein 1	Lamp1	sp|P11438|LAMP1_MOUSE Lysosome-associated membrane glycoprotein 1 OS=Mus musculus OX=10090 GN=Lamp1 PE=1 SV=2				1	1	3	43.865	0.006202	0	0	2339800	0	0	9517200	13017000	0	0	0	0	0	0	2943400	removed by filtering
P11440	P11440	Cyclin-dependent kinase 1	Cdk1	sp|P11440|CDK1_MOUSE Cyclin-dependent kinase 1 OS=Mus musculus OX=10090 GN=Cdk1 PE=1 SV=3				15	13	51.2	34.106	0	174050000	132300000	233490000	139310000	753250000	1019200000	897160000	167110000	145780000	174240000	142810000	226650000	220480000	171840000	depleted
P11499	P11499	Heat shock protein HSP 90-beta	Hsp90ab1	sp|P11499|HS90B_MOUSE Heat shock protein HSP 90-beta OS=Mus musculus OX=10090 GN=Hsp90ab1 PE=1 SV=3				53	39	68.4	83.28	0	4837200000	3602300000	6346900000	4400700000	14221000000	15492000000	13673000000	4604500000	3859700000	4676900000	4438500000	4812100000	3850600000	3329300000	not significantly enriched
P11911	P11911	B-cell antigen receptor complex-associated protein alpha chain	Cd79a	sp|P11911|CD79A_MOUSE B-cell antigen receptor complex-associated protein alpha chain OS=Mus musculus OX=10090 GN=Cd79a PE=1 SV=2				4	4	27.3	24.583	0	59436000	41606000	79186000	73402000	153390000	220830000	48696000	60129000	41256000	62262000	55076000	48442000	44244000	48244000	not significantly enriched
P11983	P11983	T-complex protein 1 subunit alpha	Tcp1	sp|P11983|TCPA_MOUSE T-complex protein 1 subunit alpha OS=Mus musculus OX=10090 GN=Tcp1 PE=1 SV=3				27	27	59.4	60.448	0	916390000	449090000	1192400000	734640000	2395400000	2045400000	2142600000	796850000	595220000	802570000	754420000	720160000	656510000	538490000	not significantly enriched
P12382	P12382	ATP-dependent 6-phosphofructokinase, liver type	Pfkl	sp|P12382|PFKAL_MOUSE ATP-dependent 6-phosphofructokinase, liver type OS=Mus musculus OX=10090 GN=Pfkl PE=1 SV=4				25	22	43.8	85.359	0	245670000	145840000	180410000	160890000	881170000	1028900000	1043200000	220890000	179400000	187180000	188390000	245940000	205210000	210980000	not significantly enriched
P12787	P12787	Cytochrome c oxidase subunit 5A, mitochondrial	Cox5a	sp|P12787|COX5A_MOUSE Cytochrome c oxidase subunit 5A, mitochondrial OS=Mus musculus OX=10090 GN=Cox5a PE=1 SV=2				1	1	10.3	16.101	0	7397700	5174900	15264000	9522600	31529000	56310000	0	0	0	0	0	0	11489000	0	removed by filtering
P12815	P12815	Programmed cell death protein 6	Pdcd6	sp|P12815|PDCD6_MOUSE Programmed cell death protein 6 OS=Mus musculus OX=10090 GN=Pdcd6 PE=1 SV=2				1	1	5.8	21.867	0.0027406	3560600	1386500	4582500	1506300	6265400	10956000	10038000	0	0	0	0	0	0	2269700	removed by filtering
P12970	P12970	60S ribosomal protein L7a	Rpl7a	sp|P12970|RL7A_MOUSE 60S ribosomal protein L7a OS=Mus musculus OX=10090 GN=Rpl7a PE=1 SV=2				19	19	56.4	29.976	0	3201100000	2948400000	3597200000	2985800000	8819600000	13644000000	15361000000	3044300000	2850400000	2650600000	3035500000	3004200000	3326000000	4020100000	not significantly enriched
P13011;Q99PL7;P13516;Q6T707	P13011;Q99PL7;P13516	Acyl-CoA desaturase 2;Acyl-CoA desaturase 1	Scd2;Scd3;Scd1	sp|P13011|SCD2_MOUSE Stearoyl-CoA desaturase 2 OS=Mus musculus OX=10090 GN=Scd2 PE=1 SV=2;sp|Q99PL7|SCD3_MOUSE Acyl-CoA desaturase 3 OS=Mus musculus OX=10090 GN=Scd3 PE=1 SV=1;sp|P13516|ACOD1_MOUSE Acyl-CoA desaturase 1 OS=Mus musculus OX=10090 GN=Scd1 PE=				6	6	27.1	40.916	0	43624000	31175000	33161000	31552000	139390000	172190000	157880000	32201000	22544000	23613000	22854000	35254000	37750000	37535000	depleted
P13020	P13020	Gelsolin	Gsn	sp|P13020|GELS_MOUSE Gelsolin OS=Mus musculus OX=10090 GN=Gsn PE=1 SV=3				7	5	13.1	85.941	0	26300000	16447000	35320000	8273200	91044000	159530000	99832000	35803000	22033000	27730000	17334000	23594000	30530000	14982000	not significantly enriched
P13373;P13372	P13373;P13372	Immunoglobulin omega chain;Immunoglobulin iota chain	Vpreb2;Vpreb1	sp|P13373|VPRE2_MOUSE Immunoglobulin omega chain OS=Mus musculus OX=10090 GN=Vpreb2 PE=2 SV=1;sp|P13372|VPREB_MOUSE Immunoglobulin iota chain OS=Mus musculus OX=10090 GN=Vpreb1 PE=1 SV=1				2	2	22.5	16.052	0	25248000	15449000	28856000	21291000	65789000	132480000	122480000	26682000	0	22382000	22989000	0	28782000	27643000	removed by filtering
P13379	P13379	T-cell surface glycoprotein CD5	Cd5	sp|P13379|CD5_MOUSE T-cell surface glycoprotein CD5 OS=Mus musculus OX=10090 GN=Cd5 PE=1 SV=1				1	1	4	53.849	0.00072176	0	0	0	5337900	5968800	0	17454000	0	0	0	0	0	0	3946400	removed by filtering
P13405	P13405	Retinoblastoma-associated protein	Rb1	sp|P13405|RB_MOUSE Retinoblastoma-associated protein OS=Mus musculus OX=10090 GN=Rb1 PE=1 SV=2				2	2	2.7	105.37	0.0081656	3774900	1586300	4050300	2578800	114420000	14537000	13651000	0	0	0	0	39293000	0	0	removed by filtering
P13439	P13439	Uridine 5-monophosphate synthase;Orotate phosphoribosyltransferase;Orotidine 5-phosphate decarboxylase	Umps	sp|P13439|UMPS_MOUSE Uridine 5-monophosphate synthase OS=Mus musculus OX=10090 GN=Umps PE=1 SV=3				16	16	46.4	52.292	0	132600000	123900000	180810000	95751000	560110000	610810000	568920000	135790000	124080000	139240000	131310000	174870000	150850000	120120000	not significantly enriched
P13542	P13542	Myosin-8	Myh8	sp|P13542|MYH8_MOUSE Myosin-8 OS=Mus musculus OX=10090 GN=Myh8 PE=2 SV=2	+			1	1	0.8	222.7	1	0	0	4297600	0	0	0	0	0	0	3350100	0	0	0	0	removed by filtering
P13597	P13597	Intercellular adhesion molecule 1	Icam1	sp|P13597|ICAM1_MOUSE Intercellular adhesion molecule 1 OS=Mus musculus OX=10090 GN=Icam1 PE=1 SV=1				2	2	4.3	58.844	0.00098296	0	0	0	0	1442000	18143000	13510000	0	0	0	0	0	4149900	3132600	removed by filtering
P13864	P13864	DNA (cytosine-5)-methyltransferase 1	Dnmt1	sp|P13864|DNMT1_MOUSE DNA (cytosine-5)-methyltransferase 1 OS=Mus musculus OX=10090 GN=Dnmt1 PE=1 SV=5				64	64	51.7	183.19	0	721530000	947980000	1088700000	661620000	3096900000	4730400000	5641900000	720460000	1035200000	835680000	775920000	995650000	1040800000	1119100000	not significantly enriched
P14094	P14094	Sodium/potassium-transporting ATPase subunit beta-1	Atp1b1	sp|P14094|AT1B1_MOUSE Sodium/potassium-transporting ATPase subunit beta-1 OS=Mus musculus OX=10090 GN=Atp1b1 PE=1 SV=1				6	6	22	35.194	0	35825000	23257000	46461000	25992000	69588000	110150000	64805000	32490000	28022000	34263000	31846000	25596000	24599000	12733000	enriched
P14115	P14115	60S ribosomal protein L27a	Rpl27a	sp|P14115|RL27A_MOUSE 60S ribosomal protein L27a OS=Mus musculus OX=10090 GN=Rpl27a PE=1 SV=5				4	4	27.7	16.605	0	1517700000	791310000	1718000000	1368200000	2363800000	5899600000	6678700000	1360500000	1320500000	1209100000	1275800000	1182000000	1225100000	1297400000	not significantly enriched
P14131	P14131	40S ribosomal protein S16	Rps16	sp|P14131|RS16_MOUSE 40S ribosomal protein S16 OS=Mus musculus OX=10090 GN=Rps16 PE=1 SV=4				14	14	60.3	16.445	0	2267200000	1792000000	2694700000	2434900000	5518000000	7309400000	8525800000	2031700000	1976200000	1837500000	1969800000	1865400000	1786100000	1963200000	not significantly enriched
P14148	P14148	60S ribosomal protein L7	Rpl7	sp|P14148|RL7_MOUSE 60S ribosomal protein L7 OS=Mus musculus OX=10090 GN=Rpl7 PE=1 SV=2				20	20	52.2	31.419	0	4810000000	4230600000	5237200000	4060900000	11841000000	17771000000	19866000000	4156700000	4506500000	3828300000	4127000000	4084700000	4154800000	4492400000	not significantly enriched
P14152	P14152	Malate dehydrogenase, cytoplasmic	Mdh1	sp|P14152|MDHC_MOUSE Malate dehydrogenase, cytoplasmic OS=Mus musculus OX=10090 GN=Mdh1 PE=1 SV=3				3	3	14.7	36.511	0	931360	0	3069000	0	35484000	39501000	74734000	0	0	0	0	11376000	10372000	16540000	removed by filtering
P14206	P14206	40S ribosomal protein SA	Rpsa	sp|P14206|RSSA_MOUSE 40S ribosomal protein SA OS=Mus musculus OX=10090 GN=Rpsa PE=1 SV=4				13	13	50.2	32.838	0	735200000	626260000	1000300000	765170000	3612800000	5238100000	5084500000	740120000	675760000	803300000	821610000	1107800000	1146400000	1226400000	depleted
P14211	P14211	Calreticulin	Calr	sp|P14211|CALR_MOUSE Calreticulin OS=Mus musculus OX=10090 GN=Calr PE=1 SV=1				10	10	31.7	47.994	0	10867000	3265100	2968800	7066800	273990000	427650000	524060000	16507000	12836000	0	14509000	106910000	101690000	77687000	depleted
P79568;P14430;P14429;O19441;P01897;A7VMS3;Q8HWB2;G3UXE9;P01896;P14431;P01898;P06339;P14427	P79568;P14430;P14429;O19441;P01897	H-2 class I histocompatibility antigen, Q8 alpha chain;H-2 class I histocompatibility antigen, Q7 alpha chain;H-2 class I histocompatibility antigen, L-D alpha chain	H2-Q6;H2-Q8;H2-Q7;H2-Q1;H2-L	tr|P79568|P79568_MOUSE Class Ib MHC antigen Qa-2 OS=Mus musculus OX=10090 GN=H2-Q6 PE=1 SV=1;sp|P14430|HA18_MOUSE H-2 class I histocompatibility antigen, Q8 alpha chain OS=Mus musculus OX=10090 GN=H2-Q8 PE=3 SV=1;sp|P14429|HA17_MOUSE H-2 class I histocompa				3	2	8.6	37.406	0.00038388	2870800	464520	3526700	2322200	10035000	10967000	9586300	3011200	0	2967400	2682200	2823200	0	0	removed by filtering
P14685	P14685	26S proteasome non-ATPase regulatory subunit 3	Psmd3	sp|P14685|PSMD3_MOUSE 26S proteasome non-ATPase regulatory subunit 3 OS=Mus musculus OX=10090 GN=Psmd3 PE=1 SV=3				20	20	42.5	60.718	0	110840000	93408000	183410000	112460000	595890000	706110000	608220000	124490000	118240000	134280000	137280000	179480000	145040000	144130000	not significantly enriched
P14733	P14733	Lamin-B1	Lmnb1	sp|P14733|LMNB1_MOUSE Lamin-B1 OS=Mus musculus OX=10090 GN=Lmnb1 PE=1 SV=3				52	46	71.1	66.785	0	1989100000	1573300000	2265800000	1370700000	14030000000	18581000000	17359000000	1736500000	1507400000	1627200000	1428200000	4304000000	4161600000	4279500000	depleted
P14824	P14824	Annexin A6	Anxa6	sp|P14824|ANXA6_MOUSE Annexin A6 OS=Mus musculus OX=10090 GN=Anxa6 PE=1 SV=3				1	1	1.5	75.884	0.001292	0	0	0	0	0	5670500	0	0	0	0	0	0	1321400	0	removed by filtering
P14869	P14869	60S acidic ribosomal protein P0	Rplp0	sp|P14869|RLA0_MOUSE 60S acidic ribosomal protein P0 OS=Mus musculus OX=10090 GN=Rplp0 PE=1 SV=3				18	18	66.6	34.216	0	3636000000	3129000000	4481800000	3690300000	9458800000	12794000000	12110000000	3451800000	3437300000	3386200000	3620800000	3212600000	3013400000	3075000000	not significantly enriched
P15066	P15066	Transcription factor jun-D	Jund	sp|P15066|JUND_MOUSE Transcription factor JunD OS=Mus musculus OX=10090 GN=Jund PE=1 SV=1				4	3	14.7	34.904	0	9015800	6791100	45923000	16160000	22561000	31509000	68496000	15477000	11634000	12318000	20101000	8572000	13551000	18224000	not significantly enriched
P15265	P15265	Sperm mitochondrial-associated cysteine-rich protein	Smcp	sp|P15265|MCSP_MOUSE Sperm mitochondrial-associated cysteine-rich protein OS=Mus musculus OX=10090 GN=Smcp PE=2 SV=4	+			1	1	12.6	14.945	1	61945000	0	0	0	0	0	338030000	0	0	0	0	0	0	76431000	removed by filtering
P15379	P15379	CD44 antigen	Cd44	sp|P15379|CD44_MOUSE CD44 antigen OS=Mus musculus OX=10090 GN=Cd44 PE=1 SV=3				6	6	9.1	85.616	0	23447000	13973000	20921000	32350000	159940000	279530000	376630000	29476000	24400000	0	39076000	56748000	65149000	63260000	depleted
P15530	P15530	B-cell antigen receptor complex-associated protein beta chain	Cd79b	sp|P15530|CD79B_MOUSE B-cell antigen receptor complex-associated protein beta chain OS=Mus musculus OX=10090 GN=Cd79b PE=1 SV=1				2	2	10.5	25.726	0.0076135	4962800	3120900	7841100	4134200	8246600	12254000	12146000	0	0	6093200	0	0	0	2765600	removed by filtering
P15532	P15532	Nucleoside diphosphate kinase A	Nme1	sp|P15532|NDKA_MOUSE Nucleoside diphosphate kinase A OS=Mus musculus OX=10090 GN=Nme1 PE=1 SV=1				3	3	23	17.208	0	1588800	0	1897400	0	74318000	76155000	132430000	0	0	0	0	0	0	29945000	removed by filtering
P15702	P15702	Leukosialin	Spn	sp|P15702|LEUK_MOUSE Leukosialin OS=Mus musculus OX=10090 GN=Spn PE=1 SV=1				5	5	17.7	40.038	0	23398000	13936000	24597000	14500000	61121000	124560000	131970000	20800000	15767000	19576000	16973000	24266000	33697000	22160000	depleted
P15806	P15806	Transcription factor E2-alpha	Tcf3	sp|P15806|TFE2_MOUSE Transcription factor E2-alpha OS=Mus musculus OX=10090 GN=Tcf3 PE=1 SV=2				2	2	6.9	67.7	0	19590000	11483000	21370000	9119700	44519000	83180000	68395000	18339000	0	17314000	0	18186000	18605000	13941000	removed by filtering
P15864	P15864	Histone H1.2	Hist1h1c	sp|P15864|H12_MOUSE Histone H1.2 OS=Mus musculus OX=10090 GN=H1-2 PE=1 SV=2				15	5	38.2	21.266	0	14115000000	18625000000	21272000000	19211000000	25200000000	32385000000	41008000000	13005000000	21959000000	14440000000	18082000000	9193500000	8501600000	10918000000	enriched
P16045	P16045	Galectin-1	Lgals1	sp|P16045|LEG1_MOUSE Galectin-1 OS=Mus musculus OX=10090 GN=Lgals1 PE=1 SV=3				8	8	91.1	14.866	0	84249000	68927000	38238000	24136000	326070000	592820000	614560000	68614000	62166000	47140000	34774000	155660000	123410000	113350000	depleted
P16254	P16254	Signal recognition particle 14 kDa protein;Signal recognition particle 14 kDa protein, N-terminally processed	Srp14	sp|P16254|SRP14_MOUSE Signal recognition particle 14 kDa protein OS=Mus musculus OX=10090 GN=Srp14 PE=1 SV=1				3	3	32.7	12.51	0	36350000	26557000	35257000	26314000	102680000	118810000	123050000	31795000	31684000	28797000	25664000	36262000	27772000	29976000	not significantly enriched
P16277	P16277	Tyrosine-protein kinase Blk	Blk	sp|P16277|BLK_MOUSE Tyrosine-protein kinase Blk OS=Mus musculus OX=10090 GN=Blk PE=1 SV=4				3	3	6.6	56.674	0.00072701	5840500	4733700	11030000	1115400	9999800	29944000	7485200	7225900	0	7025200	0	0	7165800	0	removed by filtering
P16330	P16330	2,3-cyclic-nucleotide 3-phosphodiesterase	Cnp	sp|P16330|CN37_MOUSE 2,3-cyclic-nucleotide 3-phosphodiesterase OS=Mus musculus OX=10090 GN=Cnp PE=1 SV=3				9	9	31.2	47.123	0	74979000	37878000	81623000	36234000	206140000	165290000	237460000	62681000	45478000	55378000	57597000	60290000	56660000	43958000	not significantly enriched
P16406	P16406	Glutamyl aminopeptidase	Enpep	sp|P16406|AMPE_MOUSE Glutamyl aminopeptidase OS=Mus musculus OX=10090 GN=Enpep PE=1 SV=1				33	33	40.5	107.96	0	361840000	200400000	575780000	413760000	1761700000	4184900000	4392900000	373600000	249760000	424690000	468600000	590790000	957350000	932060000	depleted
P16460	P16460	Argininosuccinate synthase	Ass1	sp|P16460|ASSY_MOUSE Argininosuccinate synthase OS=Mus musculus OX=10090 GN=Ass1 PE=1 SV=1				5	5	15.8	46.584	0	23093000	2072300	37144000	30382000	49516000	96533000	75956000	21386000	0	27365000	34057000	17511000	21789000	18248000	enriched
P16546;P08032	P16546	Spectrin alpha chain, non-erythrocytic 1	Sptan1	sp|P16546|SPTN1_MOUSE Spectrin alpha chain, non-erythrocytic 1 OS=Mus musculus OX=10090 GN=Sptan1 PE=1 SV=4				73	73	38.4	284.59	0	121770000	87460000	320450000	183510000	852670000	2237600000	1990400000	180990000	160300000	305390000	281910000	246320000	397990000	352660000	not significantly enriched
P16675	P16675	Lysosomal protective protein;Lysosomal protective protein 32 kDa chain;Lysosomal protective protein 20 kDa chain	Ctsa	sp|P16675|PPGB_MOUSE Lysosomal protective protein OS=Mus musculus OX=10090 GN=Ctsa PE=1 SV=1				3	3	6.5	53.844	0	8566300	5854200	8685400	4561800	28656000	46174000	36598000	6467400	7919400	8324100	5736900	9372100	10432000	7311300	not significantly enriched
P16858;A0A1D5RLD8;Q64467	P16858;A0A1D5RLD8	Glyceraldehyde-3-phosphate dehydrogenase	Gapdh	sp|P16858|G3P_MOUSE Glyceraldehyde-3-phosphate dehydrogenase OS=Mus musculus OX=10090 GN=Gapdh PE=1 SV=2;tr|A0A1D5RLD8|A0A1D5RLD8_MOUSE Glyceraldehyde-3-phosphate dehydrogenase OS=Mus musculus OX=10090 GN=Gm10358 PE=1 SV=1				24	2	82.3	35.81	0	6202100000	4130000000	6087300000	3682800000	15585000000	18027000000	15630000000	4996300000	3962100000	4254800000	3682900000	5498700000	4405500000	3223700000	not significantly enriched
P16951	P16951	Cyclic AMP-dependent transcription factor ATF-2	Atf2	sp|P16951|ATF2_MOUSE Cyclic AMP-dependent transcription factor ATF-2 OS=Mus musculus OX=10090 GN=Atf2 PE=1 SV=2				1	1	3.1	52.297	0	3148500	1707500	3154900	2690300	0	8010600	13747000	0	0	0	0	0	0	3108200	removed by filtering
P23607;P17012	P23607;P17012	Zinc finger autosomal protein;Zinc finger X-chromosomal protein	Zfa;Zfx	sp|P23607|ZFA_MOUSE Zinc finger autosomal protein OS=Mus musculus OX=10090 GN=Zfa PE=3 SV=1;sp|P17012|ZFX_MOUSE Zinc finger X-chromosomal protein OS=Mus musculus OX=10090 GN=Zfx PE=1 SV=2				6	6	8.9	84.657	0	23966000	12737000	26125000	17017000	113910000	161160000	216390000	32291000	21325000	18112000	21855000	25544000	31208000	37907000	not significantly enriched
P17047	P17047	Lysosome-associated membrane glycoprotein 2	Lamp2	sp|P17047|LAMP2_MOUSE Lysosome-associated membrane glycoprotein 2 OS=Mus musculus OX=10090 GN=Lamp2 PE=1 SV=2				3	3	6.3	45.681	0.00069759	1808300	920850	5577000	1366300	16709000	24242000	27255000	0	0	4262600	0	5772700	5687700	6174300	removed by filtering
P17095	P17095	High mobility group protein HMG-I/HMG-Y	Hmga1	sp|P17095|HMGA1_MOUSE High mobility group protein HMG-I/HMG-Y OS=Mus musculus OX=10090 GN=Hmga1 PE=1 SV=4				3	3	36.4	11.614	0	260120000	221960000	359290000	315900000	368770000	704520000	1290700000	278480000	259040000	279660000	340850000	116950000	158410000	268670000	enriched
P17182;P17183	P17182	Alpha-enolase	Eno1	sp|P17182|ENOA_MOUSE Alpha-enolase OS=Mus musculus OX=10090 GN=Eno1 PE=1 SV=3				23	9	68.7	47.14	0	550480000	359330000	660020000	357130000	2888600000	3675700000	3624300000	493700000	404640000	510490000	376970000	835670000	775190000	725570000	depleted
P17225;B2RU80	P17225	Polypyrimidine tract-binding protein 1	Ptbp1	sp|P17225|PTBP1_MOUSE Polypyrimidine tract-binding protein 1 OS=Mus musculus OX=10090 GN=Ptbp1 PE=1 SV=3				21	18	58.2	59.321	0	1644600000	1060100000	1779700000	1276200000	6946500000	11186000000	7846700000	1429500000	1133700000	1575500000	1398300000	1998100000	2293900000	2144800000	depleted
P17426	P17426	AP-2 complex subunit alpha-1	Ap2a1	sp|P17426|AP2A1_MOUSE AP-2 complex subunit alpha-1 OS=Mus musculus OX=10090 GN=Ap2a1 PE=1 SV=1				10	6	12.1	107.66	0	12186000	5543300	13917000	14132000	69681000	82692000	67991000	12415000	0	17087000	16176000	16905000	17943000	15797000	not significantly enriched
P17433	P17433	Transcription factor PU.1	Spi1	sp|P17433|SPI1_MOUSE Transcription factor PU.1 OS=Mus musculus OX=10090 GN=Spi1 PE=1 SV=2				7	7	44.1	31.349	0	73140000	68739000	78893000	59663000	237890000	299920000	280440000	72983000	90230000	59762000	69198000	67927000	57794000	63548000	not significantly enriched
P17665	P17665	Cytochrome c oxidase subunit 7C, mitochondrial	Cox7c	sp|P17665|COX7C_MOUSE Cytochrome c oxidase subunit 7C, mitochondrial OS=Mus musculus OX=10090 GN=Cox7c PE=1 SV=1				1	1	14.3	7.3325	0.0041766	26053000	16014000	19780000	12847000	46559000	46818000	12937000	0	0	0	0	0	0	2925200	removed by filtering
P17742	P17742	Peptidyl-prolyl cis-trans isomerase A;Peptidyl-prolyl cis-trans isomerase A, N-terminally processed	Ppia	sp|P17742|PPIA_MOUSE Peptidyl-prolyl cis-trans isomerase A OS=Mus musculus OX=10090 GN=Ppia PE=1 SV=2				8	8	59.8	17.971	0	217640000	181780000	272710000	113780000	1885600000	3069400000	2477600000	180720000	179730000	186380000	103730000	623990000	652900000	541020000	depleted
P17751	P17751	Triosephosphate isomerase	Tpi1	sp|P17751|TPIS_MOUSE Triosephosphate isomerase OS=Mus musculus OX=10090 GN=Tpi1 PE=1 SV=5				10	10	57.8	26.712	0	63725000	27305000	55686000	7587500	438260000	628020000	602850000	62872000	43697000	41607000	16455000	134900000	145460000	133990000	depleted
P17809	P17809	Solute carrier family 2, facilitated glucose transporter member 1	Slc2a1	sp|P17809|GTR1_MOUSE Solute carrier family 2, facilitated glucose transporter member 1 OS=Mus musculus OX=10090 GN=Slc2a1 PE=1 SV=4				2	2	3.7	53.984	0.00036684	9272100	7688200	14132000	10999000	33582000	59032000	65453000	10218000	9809300	10486000	11254000	11362000	11980000	12395000	not significantly enriched
Q61696;P17879	Q61696;P17879	Heat shock 70 kDa protein 1A;Heat shock 70 kDa protein 1B	Hspa1a;Hspa1b	sp|Q61696|HS71A_MOUSE Heat shock 70 kDa protein 1A OS=Mus musculus OX=10090 GN=Hspa1a PE=1 SV=2;sp|P17879|HS71B_MOUSE Heat shock 70 kDa protein 1B OS=Mus musculus OX=10090 GN=Hspa1b PE=1 SV=3				1	0	1.7	70.078	0.004463	13895000	19805000	18409000	15212000	22789000	22525000	30238000	0	0	0	0	0	0	6837100	removed by filtering
P17918	P17918	Proliferating cell nuclear antigen	Pcna	sp|P17918|PCNA_MOUSE Proliferating cell nuclear antigen OS=Mus musculus OX=10090 GN=Pcna PE=1 SV=2				15	15	79.7	28.785	0	745920000	484440000	868430000	630980000	3204600000	3813300000	3849100000	643310000	485070000	654390000	598910000	980360000	838320000	860260000	depleted
P18155	P18155	Bifunctional methylenetetrahydrofolate dehydrogenase/cyclohydrolase, mitochondrial;NAD-dependent methylenetetrahydrofolate dehydrogenase;Methenyltetrahydrofolate cyclohydrolase	Mthfd2	sp|P18155|MTDC_MOUSE Bifunctional methylenetetrahydrofolate dehydrogenase/cyclohydrolase, mitochondrial OS=Mus musculus OX=10090 GN=Mthfd2 PE=1 SV=1				5	5	18.3	37.863	0	14558000	7346300	19800000	11418000	75978000	66574000	47875000	12958000	9441900	14578000	13441000	19778000	17483000	14916000	depleted
P18181	P18181	CD48 antigen	Cd48	sp|P18181|CD48_MOUSE CD48 antigen OS=Mus musculus OX=10090 GN=Cd48 PE=1 SV=1				7	7	35.4	27.383	0	6529800	4558500	14741000	9993800	93898000	221060000	260970000	0	0	13784000	21387000	32864000	54902000	41726000	removed by filtering
P18572	P18572	Basigin	Bsg	sp|P18572|BASI_MOUSE Basigin OS=Mus musculus OX=10090 GN=Bsg PE=1 SV=2				8	8	21.9	42.444	0	56950000	47455000	81234000	77399000	185700000	368980000	431420000	55927000	54432000	70630000	82664000	63272000	83054000	91698000	not significantly enriched
P18608	P18608	Non-histone chromosomal protein HMG-14	Hmgn1	sp|P18608|HMGN1_MOUSE Non-histone chromosomal protein HMG-14 OS=Mus musculus OX=10090 GN=Hmgn1 PE=1 SV=2				1	1	31.2	10.152	0	43559000	31598000	64230000	58645000	147060000	227440000	349030000	34093000	30269000	36147000	39453000	34479000	38566000	60305000	not significantly enriched
P18653;Q9WUT3;Q7TPS0;Q8C0P0;Q9R1L5;Q60592	P18653	Ribosomal protein S6 kinase alpha-1	Rps6ka1	sp|P18653|KS6A1_MOUSE Ribosomal protein S6 kinase alpha-1 OS=Mus musculus OX=10090 GN=Rps6ka1 PE=1 SV=1				6	6	10.6	81.594	0	31956000	31613000	34123000	9892800	104860000	76931000	41401000	27426000	22568000	20018000	19799000	30497000	26128000	21364000	not significantly enriched
P18654	P18654	Ribosomal protein S6 kinase alpha-3	Rps6ka3	sp|P18654|KS6A3_MOUSE Ribosomal protein S6 kinase alpha-3 OS=Mus musculus OX=10090 GN=Rps6ka3 PE=1 SV=2				13	8	20.5	83.693	0	60688000	42347000	82723000	48067000	227030000	252910000	201890000	64036000	53603000	59510000	56529000	73447000	55328000	43069000	not significantly enriched
P18760;P45591	P18760	Cofilin-1	Cfl1	sp|P18760|COF1_MOUSE Cofilin-1 OS=Mus musculus OX=10090 GN=Cfl1 PE=1 SV=3				13	12	66.9	18.559	0	335910000	245050000	418270000	201220000	3058300000	3827700000	2882100000	283210000	264040000	272910000	206250000	1063400000	974450000	677430000	depleted
P19096	P19096	Fatty acid synthase;[Acyl-carrier-protein] S-acetyltransferase;[Acyl-carrier-protein] S-malonyltransferase;3-oxoacyl-[acyl-carrier-protein] synthase;3-oxoacyl-[acyl-carrier-protein] reductase;3-hydroxyacyl-[acyl-carrier-protein] dehydratase;Enoyl-[acyl-carrier-protein] reductase;Oleoyl-[acyl-carrier-protein] hydrolase	Fasn	sp|P19096|FAS_MOUSE Fatty acid synthase OS=Mus musculus OX=10090 GN=Fasn PE=1 SV=2				60	60	33.9	272.43	0	902290000	902000000	502830000	1023700000	1876800000	2300600000	1614400000	721380000	598490000	767310000	675460000	912800000	702050000	540950000	not significantly enriched
P19157;P46425;F6RWR5	P19157;P46425	Glutathione S-transferase P 1;Glutathione S-transferase P 2	Gstp1;Gstp2	sp|P19157|GSTP1_MOUSE Glutathione S-transferase P 1 OS=Mus musculus OX=10090 GN=Gstp1 PE=1 SV=2;sp|P46425|GSTP2_MOUSE Glutathione S-transferase P 2 OS=Mus musculus OX=10090 GN=Gstp2 PE=1 SV=2				8	8	43.3	23.609	0	55814000	53688000	69006000	25865000	445320000	428990000	306150000	46586000	56509000	48529000	31548000	144660000	96007000	69207000	depleted
P19253	P19253	60S ribosomal protein L13a	Rpl13a	sp|P19253|RL13A_MOUSE 60S ribosomal protein L13a OS=Mus musculus OX=10090 GN=Rpl13a PE=1 SV=4				8	8	33.5	23.464	0	1059500000	629960000	1241600000	1021300000	1866100000	4503800000	4739400000	809710000	899300000	812000000	874020000	961580000	911500000	948240000	not significantly enriched
P19426	P19426	Negative elongation factor E	Nelfe	sp|P19426|NELFE_MOUSE Negative elongation factor E OS=Mus musculus OX=10090 GN=Nelfe PE=1 SV=2				2	2	8.3	42.554	0	4219600	1305600	1944900	4924700	4204100	7915500	18786000	0	0	0	0	0	0	4247700	removed by filtering
P19536	P19536	Cytochrome c oxidase subunit 5B, mitochondrial	Cox5b	sp|P19536|COX5B_MOUSE Cytochrome c oxidase subunit 5B, mitochondrial OS=Mus musculus OX=10090 GN=Cox5b PE=1 SV=1				2	2	13.3	13.813	0	6977500	0	9524900	1392300	42267000	76797000	76499000	7076900	0	7794500	0	14707000	18291000	16241000	removed by filtering
P19783	P19783	Cytochrome c oxidase subunit 4 isoform 1, mitochondrial	Cox4i1	sp|P19783|COX41_MOUSE Cytochrome c oxidase subunit 4 isoform 1, mitochondrial OS=Mus musculus OX=10090 GN=Cox4i1 PE=1 SV=2				2	2	7.7	19.53	0.00068446	4113200	3992300	7377800	4854300	11515000	34231000	33035000	0	0	5908800	5578600	4953600	6969100	6796400	removed by filtering
P19973	P19973	Lymphocyte-specific protein 1	Lsp1	sp|P19973|LSP1_MOUSE Lymphocyte-specific protein 1 OS=Mus musculus OX=10090 GN=Lsp1 PE=1 SV=2				8	8	43.9	36.713	0	2985800	0	6547300	4343600	251330000	189500000	224410000	6501100	0	5847800	6189800	83378000	33587000	58319000	depleted
P20029	P20029	78 kDa glucose-regulated protein	Hspa5	sp|P20029|BIP_MOUSE Endoplasmic reticulum chaperone BiP OS=Mus musculus OX=10090 GN=Hspa5 PE=1 SV=3				33	31	55.9	72.421	0	914640000	704440000	1389600000	981520000	3336500000	5101100000	5218800000	987310000	727160000	1117800000	1067000000	985810000	1174800000	1201900000	not significantly enriched
P20108	P20108	Thioredoxin-dependent peroxide reductase, mitochondrial	Prdx3	sp|P20108|PRDX3_MOUSE Thioredoxin-dependent peroxide reductase, mitochondrial OS=Mus musculus OX=10090 GN=Prdx3 PE=1 SV=1				3	3	13.2	28.127	0	12733000	8224500	19747000	12726000	25117000	32918000	41392000	12545000	9322000	15662000	13255000	8787300	7561400	9173900	enriched
P20152;P31001;P15331;P46660;P08553;P08551	P20152	Vimentin	Vim	sp|P20152|VIME_MOUSE Vimentin OS=Mus musculus OX=10090 GN=Vim PE=1 SV=3				59	54	84.8	53.687	0	6061400000	5669500000	9730800000	8689200000	30366000000	42089000000	48771000000	5857600000	5856500000	7504900000	8212400000	9550600000	10025000000	10948000000	depleted
P20293	P20293	Brachyury protein	T	sp|P20293|TBXT_MOUSE T-box transcription factor T OS=Mus musculus OX=10090 GN=Tbxt PE=1 SV=1	+			1	1	2.3	47.44	1	157600000	279440000	0	358410000	1227900000	0	0	0	0	0	0	421660000	0	0	removed by filtering
P20444	P20444	Protein kinase C alpha type	Prkca	sp|P20444|KPCA_MOUSE Protein kinase C alpha type OS=Mus musculus OX=10090 GN=Prkca PE=1 SV=3				2	2	2.8	76.851	0.00069228	7480100	2172800	7695500	2239300	32074000	39163000	28571000	8174300	0	7059500	0	9234000	8392900	7219300	removed by filtering
P20764	P20764	Immunoglobulin lambda-like polypeptide 1	Igll1	sp|P20764|IGLL1_MOUSE Immunoglobulin lambda-like polypeptide 1 OS=Mus musculus OX=10090 GN=Igll1 PE=1 SV=3				5	5	32.1	22.772	0	118640000	82517000	193100000	120530000	469530000	414730000	125150000	147140000	100940000	115190000	123100000	140940000	110310000	36282000	not significantly enriched
P21107	P21107	Tropomyosin alpha-3 chain	Tpm3	sp|P21107|TPM3_MOUSE Tropomyosin alpha-3 chain OS=Mus musculus OX=10090 GN=Tpm3 PE=1 SV=3				2	2	4.9	32.994	0	28969000	13200000	77252000	42088000	95341000	365900000	200760000	0	0	0	0	0	85266000	0	removed by filtering
P21619	P21619	Lamin-B2	Lmnb2	sp|P21619|LMNB2_MOUSE Lamin-B2 OS=Mus musculus OX=10090 GN=Lmnb2 PE=1 SV=2				21	21	47.7	67.317	0	56334000	58857000	54036000	68747000	572960000	803880000	875350000	67955000	64007000	70773000	60101000	173770000	181330000	200480000	depleted
P21956	P21956	Lactadherin	Mfge8	sp|P21956|MFGM_MOUSE Lactadherin OS=Mus musculus OX=10090 GN=Mfge8 PE=1 SV=3				1	1	2.6	51.24	0	0	0	0	0	3805500	5200400	6276700	0	0	0	0	0	0	1419200	removed by filtering
P21958	P21958	Antigen peptide transporter 1	Tap1	sp|P21958|TAP1_MOUSE Antigen peptide transporter 1 OS=Mus musculus OX=10090 GN=Tap1 PE=1 SV=3				2	2	2.8	78.863	0.00071788	6629500	6420000	10125000	0	19478000	17966000	11156000	0	0	7637100	0	6939500	4191700	0	removed by filtering
P22892	P22892	AP-1 complex subunit gamma-1	Ap1g1	sp|P22892|AP1G1_MOUSE AP-1 complex subunit gamma-1 OS=Mus musculus OX=10090 GN=Ap1g1 PE=1 SV=3				3	3	4.6	91.349	0.00068681	3126400	1277900	2038000	1301000	32097000	100200000	95748000	14453000	0	0	0	0	12024000	0	removed by filtering
P23116	P23116	Eukaryotic translation initiation factor 3 subunit A	Eif3a	sp|P23116|EIF3A_MOUSE Eukaryotic translation initiation factor 3 subunit A OS=Mus musculus OX=10090 GN=Eif3a PE=1 SV=5				35	35	26.9	161.93	0	272490000	176490000	386900000	306190000	622180000	826050000	615130000	260170000	208910000	305830000	295770000	216380000	180960000	169130000	enriched
P23198	P23198	Chromobox protein homolog 3	Cbx3	sp|P23198|CBX3_MOUSE Chromobox protein homolog 3 OS=Mus musculus OX=10090 GN=Cbx3 PE=1 SV=2				8	7	42.1	20.855	0	1188400000	1691700000	1700000000	1491900000	6640900000	11120000000	8898500000	1064700000	1717000000	1133400000	1446800000	2094000000	2507700000	1902600000	depleted
P23249	P23249	Putative helicase MOV-10	Mov10	sp|P23249|MOV10_MOUSE Putative helicase MOV-10 OS=Mus musculus OX=10090 GN=Mov10 PE=1 SV=2				18	18	23.2	113.58	0	67966000	42482000	111240000	85842000	154870000	324240000	385440000	72052000	64504000	79872000	92165000	55864000	70783000	72615000	not significantly enriched
P23475	P23475	X-ray repair cross-complementing protein 6	Xrcc6	sp|P23475|XRCC6_MOUSE X-ray repair cross-complementing protein 6 OS=Mus musculus OX=10090 GN=Xrcc6 PE=1 SV=5				12	12	23.8	69.483	0	38167000	41716000	41784000	42699000	107370000	181840000	182890000	46181000	41156000	38771000	45635000	37698000	38142000	35252000	not significantly enriched
P23492	P23492	Purine nucleoside phosphorylase	Pnp	sp|P23492|PNPH_MOUSE Purine nucleoside phosphorylase OS=Mus musculus OX=10090 GN=Pnp PE=1 SV=2				8	4	40.1	32.277	0	18826000	0	13096000	10420000	116500000	282670000	365860000	25394000	0	0	21302000	45170000	51803000	74609000	removed by filtering
P23506	P23506	Protein-L-isoaspartate(D-aspartate) O-methyltransferase	Pcmt1	sp|P23506|PIMT_MOUSE Protein-L-isoaspartate(D-aspartate) O-methyltransferase OS=Mus musculus OX=10090 GN=Pcmt1 PE=1 SV=3				1	1	5.7	24.634	0.00070696	0	0	0	0	5054600	0	0	0	0	0	0	1735800	0	0	removed by filtering
P23611	P23611	Interferon regulatory factor 8	Irf8	sp|P23611|IRF8_MOUSE Interferon regulatory factor 8 OS=Mus musculus OX=10090 GN=Irf8 PE=1 SV=1				5	5	13.4	48.237	0	5619900	7915800	9755100	0	48099000	37583000	11965000	10285000	8217300	7600800	0	12910000	8411800	0	removed by filtering
P23949	P23949	Zinc finger protein 36, C3H1 type-like 2	Zfp36l2	sp|P23949|TISD_MOUSE mRNA decay activator protein ZFP36L2 OS=Mus musculus OX=10090 GN=Zfp36l2 PE=1 SV=2				3	3	6.6	50.069	0.00072833	2611600	0	6975300	0	35118000	49609000	36183000	0	0	0	0	14016000	11179000	6605600	removed by filtering
P23950	P23950	Zinc finger protein 36, C3H1 type-like 1	Zfp36l1	sp|P23950|TISB_MOUSE mRNA decay activator protein ZFP36L1 OS=Mus musculus OX=10090 GN=Zfp36l1 PE=1 SV=1				5	5	17.2	36.384	0	23562000	8848800	18741000	13560000	67886000	116080000	107950000	18397000	14984000	15263000	12999000	18881000	29955000	26560000	depleted
P24270	P24270	Catalase	Cat	sp|P24270|CATA_MOUSE Catalase OS=Mus musculus OX=10090 GN=Cat PE=1 SV=4				16	16	41.4	59.795	0	20990000	15149000	49672000	8433400	293210000	389210000	436560000	20536000	18303000	19838000	11911000	130240000	84797000	90050000	depleted
P24288	P24288	Branched-chain-amino-acid aminotransferase, cytosolic	Bcat1	sp|P24288|BCAT1_MOUSE Branched-chain-amino-acid aminotransferase, cytosolic OS=Mus musculus OX=10090 GN=Bcat1 PE=1 SV=2				1	1	2.8	42.791	0.0027372	0	0	0	0	18342000	22413000	13531000	0	0	0	0	0	0	3059500	removed by filtering
P24369	P24369	Peptidyl-prolyl cis-trans isomerase B	Ppib	sp|P24369|PPIB_MOUSE Peptidyl-prolyl cis-trans isomerase B OS=Mus musculus OX=10090 GN=Ppib PE=1 SV=2				8	8	40.7	23.713	0	1192600	0	1434400	0	78410000	176790000	290950000	0	0	0	0	29765000	43568000	51050000	removed by filtering
P24527	P24527	Leukotriene A-4 hydrolase	Lta4h	sp|P24527|LKHA4_MOUSE Leukotriene A-4 hydrolase OS=Mus musculus OX=10090 GN=Lta4h PE=1 SV=4				2	2	4.1	69.05	0.001005	0	0	887940	0	11869000	20628000	23735000	0	0	0	0	4323000	4859300	5067200	removed by filtering
P24547;P50096	P24547	Inosine-5-monophosphate dehydrogenase 2	Impdh2	sp|P24547|IMDH2_MOUSE Inosine-5-monophosphate dehydrogenase 2 OS=Mus musculus OX=10090 GN=Impdh2 PE=1 SV=2				16	16	39.9	55.814	0	186840000	183260000	214500000	126130000	1050200000	1267600000	891810000	198630000	202410000	173560000	144770000	340810000	271850000	216640000	depleted
P24788	P24788	Cyclin-dependent kinase 11B	Cdk11b	sp|P24788|CD11B_MOUSE Cyclin-dependent kinase 11B OS=Mus musculus OX=10090 GN=Cdk11b PE=1 SV=2				18	18	29.3	91.512	0	104940000	88466000	98380000	82272000	383860000	323490000	312540000	92885000	111100000	83573000	74200000	114610000	80124000	77053000	not significantly enriched
P24860	P24860	G2/mitotic-specific cyclin-B1	Ccnb1	sp|P24860|CCNB1_MOUSE G2/mitotic-specific cyclin-B1 OS=Mus musculus OX=10090 GN=Ccnb1 PE=1 SV=3				3	3	7.2	48.051	0	15221000	5364900	13959000	11176000	19657000	42841000	31835000	14423000	0	8969700	9197300	10921000	10335000	7825900	not significantly enriched
P25206	P25206	DNA replication licensing factor MCM3	Mcm3	sp|P25206|MCM3_MOUSE DNA replication licensing factor MCM3 OS=Mus musculus OX=10090 GN=Mcm3 PE=1 SV=2				40	40	61.8	91.545	0	930040000	774310000	1028100000	660200000	3173700000	3768300000	2398300000	954020000	835890000	826540000	681250000	990540000	779940000	575360000	not significantly enriched
P25425;P31362;Q00196	P25425;P31362;Q00196	POU domain, class 2, transcription factor 1;POU domain, class 2, transcription factor 3;POU domain, class 2, transcription factor 2	Pou2f1;Pou2f3;Pou2f2	sp|P25425|PO2F1_MOUSE POU domain, class 2, transcription factor 1 OS=Mus musculus OX=10090 GN=Pou2f1 PE=1 SV=3;sp|P31362|PO2F3_MOUSE POU domain, class 2, transcription factor 3 OS=Mus musculus OX=10090 GN=Pou2f3 PE=2 SV=3;sp|Q00196|PO2F2_MOUSE POU domain,				4	4	8.1	79.546	0	18685000	4888300	9475000	3298800	74273000	52372000	11016000	12877000	11595000	13365000	0	19251000	0	0	removed by filtering
P25444	P25444	40S ribosomal protein S2	Rps2	sp|P25444|RS2_MOUSE 40S ribosomal protein S2 OS=Mus musculus OX=10090 GN=Rps2 PE=1 SV=3				17	17	54.9	31.231	0	4797300000	4764100000	4596600000	3764100000	11363000000	16503000000	19478000000	4075600000	4117200000	3875700000	4272500000	3886300000	3963000000	4206900000	not significantly enriched
P25801	P25801	Rhombotin-2	Lmo2	sp|P25801|RBTN2_MOUSE Rhombotin-2 OS=Mus musculus OX=10090 GN=Lmo2 PE=1 SV=1	+			1	1	4.4	18.34	1	0	36031000	36859000	25464000	54402000	63309000	66739000	0	0	0	0	0	0	15090000	removed by filtering
P25911;P08103	P25911	Tyrosine-protein kinase Lyn	Lyn	sp|P25911|LYN_MOUSE Tyrosine-protein kinase Lyn OS=Mus musculus OX=10090 GN=Lyn PE=1 SV=4				15	12	36.3	58.812	0	106050000	67021000	126140000	92155000	310460000	671090000	566650000	98600000	78027000	90391000	96953000	113060000	145860000	132860000	depleted
P25916	P25916	Polycomb complex protein BMI-1	Bmi1	sp|P25916|BMI1_MOUSE Polycomb complex protein BMI-1 OS=Mus musculus OX=10090 GN=Bmi1 PE=1 SV=1				4	3	19.4	36.707	0	7818800	12019000	10940000	12630000	12305000	45607000	39532000	9133100	11251000	9464900	10481000	7822300	7974000	10716000	not significantly enriched
P25918	P25918	B-lymphocyte antigen CD19	Cd19	sp|P25918|CD19_MOUSE B-lymphocyte antigen CD19 OS=Mus musculus OX=10090 GN=Cd19 PE=1 SV=3				2	2	4.8	60.148	0	2164200	0	0	2124500	11447000	33241000	23026000	0	0	0	0	3831000	7264500	5788000	removed by filtering
P25976	P25976	Nucleolar transcription factor 1	Ubtf	sp|P25976|UBF1_MOUSE Nucleolar transcription factor 1 OS=Mus musculus OX=10090 GN=Ubtf PE=1 SV=1				25	25	33.1	89.508	0	3549000000	3899200000	3713000000	3127000000	4770400000	6056500000	7513000000	2904200000	3673600000	2631400000	2847000000	1442700000	1334300000	1612400000	enriched
P26039;Q71LX4	P26039	Talin-1	Tln1	sp|P26039|TLN1_MOUSE Talin-1 OS=Mus musculus OX=10090 GN=Tln1 PE=1 SV=2				43	43	25.4	269.82	0	204180000	109030000	309690000	235430000	619590000	963990000	424660000	196820000	181090000	225410000	220030000	209400000	170520000	143830000	not significantly enriched
P26040	P26040	Ezrin	Ezr	sp|P26040|EZRI_MOUSE Ezrin OS=Mus musculus OX=10090 GN=Ezr PE=1 SV=3				4	4	6.7	69.406	0	0	0	0	0	3573100	107390000	78437000	0	0	0	0	0	20944000	21815000	removed by filtering
P26041	P26041	Moesin	Msn	sp|P26041|MOES_MOUSE Moesin OS=Mus musculus OX=10090 GN=Msn PE=1 SV=3				11	7	23.7	67.766	0	25271000	13984000	36549000	23898000	148210000	257510000	357330000	33650000	29756000	24938000	27469000	49694000	55798000	59250000	depleted
P26043	P26043	Radixin	Rdx	sp|P26043|RADI_MOUSE Radixin OS=Mus musculus OX=10090 GN=Rdx PE=1 SV=3	+			1	1	1.7	68.542	1	0	0	0	0	0	0	0	0	0	0	0	0	0	0	removed by filtering
P26323;P81270	P26323	Friend leukemia integration 1 transcription factor	Fli1	sp|P26323|FLI1_MOUSE Friend leukemia integration 1 transcription factor OS=Mus musculus OX=10090 GN=Fli1 PE=1 SV=1				4	4	13.9	51.001	0	0	3469800	5353200	3463200	23750000	29728000	30792000	0	0	0	0	8141600	6941700	0	removed by filtering
P26350	P26350	Prothymosin alpha;Prothymosin alpha, N-terminally processed;Thymosin alpha	Ptma	sp|P26350|PTMA_MOUSE Prothymosin alpha OS=Mus musculus OX=10090 GN=Ptma PE=1 SV=2				5	5	22.5	12.254	0	8005200	0	13387000	3268800	324390000	634160000	838360000	28664000	0	12568000	0	129120000	135180000	161650000	removed by filtering
P26369	P26369	Splicing factor U2AF 65 kDa subunit	U2af2	sp|P26369|U2AF2_MOUSE Splicing factor U2AF 65 kDa subunit OS=Mus musculus OX=10090 GN=U2af2 PE=1 SV=3				18	18	58.3	53.516	0	919560000	993410000	1338000000	822330000	3595000000	4535500000	5226600000	946710000	987630000	961000000	948930000	1218300000	1103300000	1203000000	depleted
P26443;Cont_P00366	P26443;Cont_P00366	Glutamate dehydrogenase 1, mitochondrial	Glud1	sp|P26443|DHE3_MOUSE Glutamate dehydrogenase 1, mitochondrial OS=Mus musculus OX=10090 GN=Glud1 PE=1 SV=1;sp|Cont_P00366|DHE3_BOVIN Glutamate dehydrogenase 1, mitochondrial OS=Bos taurus OX=9913 GN=GLUD1 PE=1 SV=2				8	8	21.1	61.336	0	12521000	12419000	9029200	11622000	133420000	172800000	105730000	15562000	16633000	13623000	16001000	34558000	33276000	26003000	depleted
P26516	P26516	26S proteasome non-ATPase regulatory subunit 7	Psmd7	sp|P26516|PSMD7_MOUSE 26S proteasome non-ATPase regulatory subunit 7 OS=Mus musculus OX=10090 GN=Psmd7 PE=1 SV=2				9	9	40.8	36.539	0	110600000	83197000	175740000	90364000	395980000	459140000	344670000	105040000	116880000	129770000	98057000	129490000	99656000	77520000	not significantly enriched
P26638	P26638	Serine--tRNA ligase, cytoplasmic	Sars	sp|P26638|SYSC_MOUSE Serine--tRNA ligase, cytoplasmic OS=Mus musculus OX=10090 GN=Sars1 PE=1 SV=3				8	8	17.8	58.388	0	22242000	18179000	29825000	27529000	136230000	204350000	140620000	29228000	23029000	27306000	29687000	45464000	34499000	31637000	depleted
P27048;P63163	P27048;P63163	Small nuclear ribonucleoprotein-associated protein B;Small nuclear ribonucleoprotein-associated protein N	Snrpb;Snrpn	sp|P27048|RSMB_MOUSE Small nuclear ribonucleoprotein-associated protein B OS=Mus musculus OX=10090 GN=Snrpb PE=1 SV=1;sp|P63163|RSMN_MOUSE Small nuclear ribonucleoprotein-associated protein N OS=Mus musculus OX=10090 GN=Snrpn PE=1 SV=1				6	6	22.5	23.656	0	49010000	61736000	64716000	45291000	411370000	676310000	988300000	57671000	63502000	61897000	65332000	116120000	140660000	201790000	depleted
P27601	P27601	Guanine nucleotide-binding protein subunit alpha-13	Gna13	sp|P27601|GNA13_MOUSE Guanine nucleotide-binding protein subunit alpha-13 OS=Mus musculus OX=10090 GN=Gna13 PE=1 SV=1				1	1	4.5	44.054	0.0018599	7875600	5239300	7864700	7198500	17338000	22958000	19827000	0	0	0	0	0	0	4483000	removed by filtering
P27612	P27612	Phospholipase A-2-activating protein	Plaa	sp|P27612|PLAP_MOUSE Phospholipase A-2-activating protein OS=Mus musculus OX=10090 GN=Plaa PE=1 SV=4				3	3	5.9	87.22	0	17021000	10800000	18128000	11997000	61530000	78715000	62636000	17783000	14040000	16957000	14873000	17950000	15705000	12149000	not significantly enriched
P27641	P27641	X-ray repair cross-complementing protein 5	Xrcc5	sp|P27641|XRCC5_MOUSE X-ray repair cross-complementing protein 5 OS=Mus musculus OX=10090 GN=Xrcc5 PE=1 SV=4				6	6	9.7	83.056	0	26069000	5176900	13229000	12686000	67506000	89449000	105430000	22854000	0	17279000	27936000	15241000	14776000	19369000	not significantly enriched
P27659;E9PWZ3	P27659	60S ribosomal protein L3	Rpl3	sp|P27659|RL3_MOUSE 60S ribosomal protein L3 OS=Mus musculus OX=10090 GN=Rpl3 PE=1 SV=3				27	27	57.1	46.109	0	5210200000	3889700000	6066900000	4892800000	14116000000	20028000000	22475000000	4574300000	4628000000	4097500000	4193600000	4305600000	4601800000	5282800000	not significantly enriched
P27699	P27699	cAMP-responsive element modulator	Crem	sp|P27699|CREM_MOUSE cAMP-responsive element modulator OS=Mus musculus OX=10090 GN=Crem PE=1 SV=2				1	1	8.7	38.516	0	17620000	10582000	18059000	20608000	0	30189000	51633000	0	0	0	0	0	0	11675000	removed by filtering
P27773	P27773	Protein disulfide-isomerase A3	Pdia3	sp|P27773|PDIA3_MOUSE Protein disulfide-isomerase A3 OS=Mus musculus OX=10090 GN=Pdia3 PE=1 SV=2				10	10	26.3	56.678	0	0	0	7731200	944870	118120000	169840000	167770000	0	0	19289000	0	33230000	35474000	36111000	removed by filtering
P27782;Q00417;Q9Z1J1	P27782	Lymphoid enhancer-binding factor 1	Lef1	sp|P27782|LEF1_MOUSE Lymphoid enhancer-binding factor 1 OS=Mus musculus OX=10090 GN=Lef1 PE=1 SV=1				10	9	40.3	44.058	0	401030000	495200000	653370000	473040000	339990000	682180000	784160000	284820000	307480000	311640000	292580000	343510000	367280000	461430000	depleted
P27870;Q9R0C8	P27870	Proto-oncogene vav	Vav1	sp|P27870|VAV_MOUSE Proto-oncogene vav OS=Mus musculus OX=10090 GN=Vav1 PE=1 SV=1				16	16	23.1	98.136	0	153420000	102330000	157610000	80060000	463200000	640060000	414130000	139850000	140350000	121710000	94871000	156460000	128440000	89640000	not significantly enriched
P28352	P28352	DNA-(apurinic or apyrimidinic site) lyase;DNA-(apurinic or apyrimidinic site) lyase, mitochondrial	Apex1	sp|P28352|APEX1_MOUSE DNA-(apurinic or apyrimidinic site) endonuclease OS=Mus musculus OX=10090 GN=Apex1 PE=1 SV=2				8	8	40.4	35.49	0	14407000	7470700	14606000	3481500	150570000	246530000	157690000	18283000	15599000	18066000	0	60584000	37862000	28635000	depleted
P28474	P28474	Alcohol dehydrogenase class-3	Adh5	sp|P28474|ADHX_MOUSE Alcohol dehydrogenase class-3 OS=Mus musculus OX=10090 GN=Adh5 PE=1 SV=3				5	5	28.9	39.547	0	2603900	8502900	7872500	2310000	77661000	123930000	56632000	9026900	11377000	0	0	22117000	24699000	13325000	removed by filtering
P28574	P28574	Protein max	Max	sp|P28574|MAX_MOUSE Protein max OS=Mus musculus OX=10090 GN=Max PE=1 SV=2				6	6	38.8	18.245	0	30431000	26298000	47024000	36344000	181160000	291710000	271490000	39259000	34557000	37907000	48256000	46694000	66911000	52577000	depleted
P28650	P28650	Adenylosuccinate synthetase isozyme 1	Adssl1	sp|P28650|PURA1_MOUSE Adenylosuccinate synthetase isozyme 1 OS=Mus musculus OX=10090 GN=Adss1 PE=1 SV=2				2	1	6.1	50.254	0.00036697	0	0	3778700	0	13732000	0	9335100	0	0	0	0	0	0	2110700	removed by filtering
P28656	P28656	Nucleosome assembly protein 1-like 1	Nap1l1	sp|P28656|NP1L1_MOUSE Nucleosome assembly protein 1-like 1 OS=Mus musculus OX=10090 GN=Nap1l1 PE=1 SV=2				14	12	51.4	45.345	0	859920000	896090000	1368100000	909150000	4709300000	8025300000	6779400000	698170000	977630000	970680000	949460000	1474500000	1692700000	1459100000	depleted
P28658	P28658	Ataxin-10	Atxn10	sp|P28658|ATX10_MOUSE Ataxin-10 OS=Mus musculus OX=10090 GN=Atxn10 PE=1 SV=2				19	19	47.2	53.706	0	126480000	88152000	175480000	116680000	471230000	541730000	466020000	129120000	111960000	143780000	126850000	147960000	113490000	101140000	not significantly enriched
P28659	P28659	CUGBP Elav-like family member 1	Celf1	sp|P28659|CELF1_MOUSE CUGBP Elav-like family member 1 OS=Mus musculus OX=10090 GN=Celf1 PE=1 SV=2				10	8	22.8	52.107	0	53017000	36824000	51614000	25761000	156470000	184520000	93891000	45776000	36598000	31241000	24885000	48801000	46770000	45488000	not significantly enriched
P28667	P28667	MARCKS-related protein	Marcksl1	sp|P28667|MRP_MOUSE MARCKS-related protein OS=Mus musculus OX=10090 GN=Marcksl1 PE=1 SV=2				2	2	14	20.165	0.0027414	0	0	0	0	0	0	30287000	0	0	0	0	0	0	6848100	removed by filtering
P28740	P28740	Kinesin-like protein KIF2A	Kif2a	sp|P28740|KIF2A_MOUSE Kinesin-like protein KIF2A OS=Mus musculus OX=10090 GN=Kif2a PE=1 SV=2				14	13	20.3	79.755	0	69941000	76663000	85691000	67482000	295990000	395800000	483470000	79794000	87347000	73979000	76015000	108080000	80067000	84672000	not significantly enriched
P28843	P28843	Dipeptidyl peptidase 4;Dipeptidyl peptidase 4 membrane form;Dipeptidyl peptidase 4 soluble form	Dpp4	sp|P28843|DPP4_MOUSE Dipeptidyl peptidase 4 OS=Mus musculus OX=10090 GN=Dpp4 PE=1 SV=3				21	21	33.8	87.436	0	77422000	22676000	93247000	98543000	335270000	1332700000	1600000000	93556000	47696000	110380000	124750000	125450000	274330000	289600000	depleted
P28867;REV__Q6ZPL9;Q02111	P28867	Protein kinase C delta type;Protein kinase C delta type regulatory subunit;Protein kinase C delta type catalytic subunit	Prkcd	sp|P28867|KPCD_MOUSE Protein kinase C delta type OS=Mus musculus OX=10090 GN=Prkcd PE=1 SV=3				8	8	13.9	77.546	0	33174000	12821000	30070000	14595000	90323000	95573000	85998000	25302000	23525000	18589000	19865000	28107000	21654000	21960000	not significantly enriched
P29037;Q6SJ95	P29037	TATA-box-binding protein	Tbp	sp|P29037|TBP_MOUSE TATA-box-binding protein OS=Mus musculus OX=10090 GN=Tbp PE=1 SV=1				3	3	8.9	34.709	0	4251600	10857000	8305500	10196000	18232000	36589000	43558000	0	0	0	0	0	0	9848900	removed by filtering
P29341;Q9D4E6;A2A5N3;Q8C7D3	P29341	Polyadenylate-binding protein 1	Pabpc1	sp|P29341|PABP1_MOUSE Polyadenylate-binding protein 1 OS=Mus musculus OX=10090 GN=Pabpc1 PE=1 SV=2				35	22	59.4	70.67	0	5116100000	3772100000	7075500000	5713400000	11443000000	21815000000	19264000000	4670400000	4162700000	5173600000	5420800000	3639200000	4741600000	4513600000	not significantly enriched
P29351	P29351	Tyrosine-protein phosphatase non-receptor type 6	Ptpn6	sp|P29351|PTN6_MOUSE Tyrosine-protein phosphatase non-receptor type 6 OS=Mus musculus OX=10090 GN=Ptpn6 PE=1 SV=2				18	18	39.2	67.558	0	163250000	109150000	213820000	126540000	567420000	595750000	354630000	157720000	137530000	152290000	124680000	173620000	148140000	104670000	not significantly enriched
P29387	P29387	Guanine nucleotide-binding protein subunit beta-4	Gnb4	sp|P29387|GBB4_MOUSE Guanine nucleotide-binding protein subunit beta-4 OS=Mus musculus OX=10090 GN=Gnb4 PE=1 SV=4	+			1	1	9.4	37.379	1	0	0	3974800	0	0	21267000	0	0	0	0	0	0	4955800	0	removed by filtering
P29391;P49945	P29391;P49945	Ferritin light chain 1;Ferritin light chain 2	Ftl1;Ftl2	sp|P29391|FRIL1_MOUSE Ferritin light chain 1 OS=Mus musculus OX=10090 GN=Ftl1 PE=1 SV=2;sp|P49945|FRIL2_MOUSE Ferritin light chain 2 OS=Mus musculus OX=10090 GN=Ftl2 PE=3 SV=2				3	3	25.7	20.802	0	11425000	7179900	20346000	11057000	73817000	135960000	139950000	0	0	0	0	31375000	30602000	26699000	removed by filtering
P29595	P29595	NEDD8	Nedd8	sp|P29595|NEDD8_MOUSE NEDD8 OS=Mus musculus OX=10090 GN=Nedd8 PE=1 SV=2				1	1	13.6	8.9723	0.00099338	0	9821700	7877400	0	25005000	0	29218000	0	0	0	0	0	0	6606400	removed by filtering
P29758	P29758	Ornithine aminotransferase, mitochondrial	Oat	sp|P29758|OAT_MOUSE Ornithine aminotransferase, mitochondrial OS=Mus musculus OX=10090 GN=Oat PE=1 SV=1				3	3	10.3	48.354	0	1044600	0	0	1167800	29502000	24204000	29719000	0	0	0	0	7893000	7181800	7416200	removed by filtering
P30276	P30276	G2/mitotic-specific cyclin-B2	Ccnb2	sp|P30276|CCNB2_MOUSE G2/mitotic-specific cyclin-B2 OS=Mus musculus OX=10090 GN=Ccnb2 PE=1 SV=2				1	1	4	45.382	0.0097983	7056500	0	7174000	0	15604000	11689000	12067000	0	0	0	0	0	0	2728600	removed by filtering
P30285	P30285	Cyclin-dependent kinase 4	Cdk4	sp|P30285|CDK4_MOUSE Cyclin-dependent kinase 4 OS=Mus musculus OX=10090 GN=Cdk4 PE=1 SV=1				6	6	27.1	33.75	0	60020000	35446000	85141000	23888000	113310000	99678000	72502000	36955000	54081000	40756000	34223000	49767000	30379000	23606000	not significantly enriched
P30415	P30415	NK-tumor recognition protein;Putative peptidyl-prolyl cis-trans isomerase	Nktr	sp|P30415|NKTR_MOUSE NK-tumor recognition protein OS=Mus musculus OX=10090 GN=Nktr PE=1 SV=4				5	5	5.6	163.45	0	1886500	0	2717500	1206500	18712000	38067000	39712000	0	0	0	0	6158400	7220300	10897000	removed by filtering
P30416	P30416	Peptidyl-prolyl cis-trans isomerase FKBP4;Peptidyl-prolyl cis-trans isomerase FKBP4, N-terminally processed	Fkbp4	sp|P30416|FKBP4_MOUSE Peptidyl-prolyl cis-trans isomerase FKBP4 OS=Mus musculus OX=10090 GN=Fkbp4 PE=1 SV=5				18	18	47.8	51.572	0	21459000	7134300	20288000	18540000	371000000	448040000	288880000	30365000	14341000	26756000	15287000	112660000	84340000	61757000	depleted
P30658	P30658	Chromobox protein homolog 2	Cbx2	sp|P30658|CBX2_MOUSE Chromobox protein homolog 2 OS=Mus musculus OX=10090 GN=Cbx2 PE=1 SV=2				9	9	24.1	54.917	0	51496000	56872000	67325000	66480000	121090000	169000000	219880000	48446000	68036000	53228000	67452000	38542000	42774000	49531000	enriched
P30681	P30681	High mobility group protein B2	Hmgb2	sp|P30681|HMGB2_MOUSE High mobility group protein B2 OS=Mus musculus OX=10090 GN=Hmgb2 PE=1 SV=3				6	6	19.5	24.162	0	42691000	62042000	57217000	29485000	1076800000	683130000	1303100000	58449000	57485000	60369000	64698000	246170000	219970000	262120000	depleted
P31230	P31230	Aminoacyl tRNA synthase complex-interacting multifunctional protein 1;Endothelial monocyte-activating polypeptide 2	Aimp1	sp|P31230|AIMP1_MOUSE Aminoacyl tRNA synthase complex-interacting multifunctional protein 1 OS=Mus musculus OX=10090 GN=Aimp1 PE=1 SV=2				8	8	43.5	33.997	0	66966000	37990000	82484000	52076000	207140000	241870000	197550000	68830000	48804000	57120000	52941000	61573000	47838000	40506000	not significantly enriched
P31254	P31254	Ubiquitin-like modifier-activating enzyme 1 Y	Uba1y	sp|P31254|UBA1Y_MOUSE Ubiquitin-like modifier-activating enzyme 1 Y OS=Mus musculus OX=10090 GN=Uba1y PE=1 SV=2	+			1	1	0.9	118.04	1	19695000	65432000	85667000	59431000	81579000	122480000	163960000	0	0	0	0	0	0	37072000	removed by filtering
P31266	P31266	Recombining binding protein suppressor of hairless	Rbpj	sp|P31266|SUH_MOUSE Recombining binding protein suppressor of hairless OS=Mus musculus OX=10090 GN=Rbpj PE=1 SV=1				2	2	4.6	58.537	0.00071174	1155000	1541900	0	1289500	12610000	38065000	38958000	0	0	0	0	0	8784300	8894600	removed by filtering
P31750	P31750	RAC-alpha serine/threonine-protein kinase	Akt1	sp|P31750|AKT1_MOUSE RAC-alpha serine/threonine-protein kinase OS=Mus musculus OX=10090 GN=Akt1 PE=1 SV=2				7	6	17.3	55.707	0	12291000	14408000	15804000	3040800	86086000	78950000	23099000	16080000	15240000	14978000	0	17065000	13800000	13247000	not significantly enriched
P31938	P31938	Dual specificity mitogen-activated protein kinase kinase 1	Map2k1	sp|P31938|MP2K1_MOUSE Dual specificity mitogen-activated protein kinase kinase 1 OS=Mus musculus OX=10090 GN=Map2k1 PE=1 SV=2				1	1	3.3	43.474	0.00071327	5687500	0	10167000	3544100	13207000	15087000	13112000	0	0	0	0	0	0	2964700	removed by filtering
P32020	P32020	Non-specific lipid-transfer protein	Scp2	sp|P32020|SCP2_MOUSE Sterol carrier protein 2 OS=Mus musculus OX=10090 GN=Scp2 PE=1 SV=3				4	4	7.3	59.125	0	1928800	0	0	0	14247000	10761000	22507000	0	0	0	0	0	0	5089000	removed by filtering
P32067	P32067	Lupus La protein homolog	Ssb	sp|P32067|LA_MOUSE Lupus La protein homolog OS=Mus musculus OX=10090 GN=Ssb PE=1 SV=1				25	25	51.3	47.756	0	785380000	635720000	930950000	697600000	3856200000	4587200000	5208300000	781460000	782240000	780480000	745020000	1105300000	1075700000	1115500000	depleted
P32233	P32233	Developmentally-regulated GTP-binding protein 1	Drg1	sp|P32233|DRG1_MOUSE Developmentally-regulated GTP-binding protein 1 OS=Mus musculus OX=10090 GN=Drg1 PE=1 SV=1				8	8	27.5	40.512	0	39669000	27970000	60124000	47836000	74172000	126840000	111790000	39815000	34739000	49178000	45438000	25796000	28396000	24831000	enriched
P32921	P32921	Tryptophan--tRNA ligase, cytoplasmic;T1-TrpRS;T2-TrpRS	Wars	sp|P32921|SYWC_MOUSE Tryptophan--tRNA ligase, cytoplasmic OS=Mus musculus OX=10090 GN=Wars1 PE=1 SV=2				10	10	29.3	54.357	0	38163000	38200000	71538000	26064000	346200000	264010000	256220000	66412000	63297000	55793000	57820000	73743000	48678000	35158000	not significantly enriched
P33174;E9PX57;P28741	P33174	Chromosome-associated kinesin KIF4	Kif4	sp|P33174|KIF4_MOUSE Chromosome-associated kinesin KIF4 OS=Mus musculus OX=10090 GN=Kif4 PE=1 SV=3				47	47	53	139.52	0	911280000	1049300000	1172600000	927380000	1372500000	1863400000	1693600000	821830000	1113300000	823130000	814590000	509190000	486100000	465560000	enriched
P33215	P33215	Protein NEDD1	Nedd1	sp|P33215|NEDD1_MOUSE Protein NEDD1 OS=Mus musculus OX=10090 GN=Nedd1 PE=1 SV=2				8	8	19.1	71.292	0	42832000	36611000	61133000	39955000	65375000	101450000	96667000	41477000	45658000	44885000	39805000	23115000	24395000	21985000	enriched
P33609	P33609	DNA polymerase alpha catalytic subunit	Pola1	sp|P33609|DPOLA_MOUSE DNA polymerase alpha catalytic subunit OS=Mus musculus OX=10090 GN=Pola1 PE=1 SV=2				6	6	6.1	167.34	0	27987000	22299000	35353000	11322000	105690000	62734000	93140000	26783000	20512000	27639000	0	32295000	21637000	23796000	not significantly enriched
P33610	P33610	DNA primase large subunit	Prim2	sp|P33610|PRI2_MOUSE DNA primase large subunit OS=Mus musculus OX=10090 GN=Prim2 PE=1 SV=1				7	7	16.6	58.408	0	6721500	6333400	16665000	16000000	83923000	80931000	87339000	0	0	16230000	19076000	22060000	22919000	16792000	removed by filtering
P33611	P33611	DNA polymerase alpha subunit B	Pola2	sp|P33611|DPOA2_MOUSE DNA polymerase alpha subunit B OS=Mus musculus OX=10090 GN=Pola2 PE=1 SV=2				4	4	10.7	66.213	0	8090600	5413100	22469000	7387200	60218000	75233000	71297000	16776000	0	14611000	0	18234000	15189000	15127000	removed by filtering
P34022	P34022	Ran-specific GTPase-activating protein	Ranbp1	sp|P34022|RANG_MOUSE Ran-specific GTPase-activating protein OS=Mus musculus OX=10090 GN=Ranbp1 PE=1 SV=2				5	5	42.4	23.596	0	68299000	75087000	92878000	51106000	585440000	660850000	518150000	66238000	77311000	71804000	57432000	197360000	161860000	118780000	depleted
P34884	P34884	Macrophage migration inhibitory factor	Mif	sp|P34884|MIF_MOUSE Macrophage migration inhibitory factor OS=Mus musculus OX=10090 GN=Mif PE=1 SV=2				5	5	71.3	12.504	0	13219000	37825000	18071000	7838200	546480000	920640000	690860000	32501000	63190000	0	0	158760000	182960000	176880000	removed by filtering
P35123	P35123	Ubiquitin carboxyl-terminal hydrolase 4	Usp4	sp|P35123|UBP4_MOUSE Ubiquitin carboxyl-terminal hydrolase 4 OS=Mus musculus OX=10090 GN=Usp4 PE=1 SV=3				11	10	14.4	108.34	0	24163000	24187000	40254000	24275000	112120000	137340000	78320000	35783000	25424000	31638000	28780000	34263000	27568000	12851000	not significantly enriched
P35278;P61021	P35278;P61021	Ras-related protein Rab-5C;Ras-related protein Rab-5B	Rab5c;Rab5b	sp|P35278|RAB5C_MOUSE Ras-related protein Rab-5C OS=Mus musculus OX=10090 GN=Rab5c PE=1 SV=2;sp|P61021|RAB5B_MOUSE Ras-related protein Rab-5B OS=Mus musculus OX=10090 GN=Rab5b PE=1 SV=1				6	3	32.4	23.412	0	11908000	7925300	17799000	7977400	62665000	78883000	54445000	12187000	10248000	15338000	11461000	16654000	15123000	14229000	not significantly enriched
P35279;P61294;Q8BHD0	P35279;P61294;Q8BHD0	Ras-related protein Rab-6A;Ras-related protein Rab-6B;Ras-related protein Rab-39A	Rab6a;Rab6b;Rab39a	sp|P35279|RAB6A_MOUSE Ras-related protein Rab-6A OS=Mus musculus OX=10090 GN=Rab6a PE=1 SV=4;sp|P61294|RAB6B_MOUSE Ras-related protein Rab-6B OS=Mus musculus OX=10090 GN=Rab6b PE=1 SV=1;sp|Q8BHD0|RB39A_MOUSE Ras-related protein Rab-39A OS=Mus musculus OX=1				2	2	10.6	23.59	0	1370400	1651800	28043000	1535700	80357000	127220000	119460000	0	0	20619000	0	24876000	29710000	30910000	removed by filtering
P35282	P35282	Ras-related protein Rab-21	Rab21	sp|P35282|RAB21_MOUSE Ras-related protein Rab-21 OS=Mus musculus OX=10090 GN=Rab21 PE=1 SV=4				1	1	5	24.106	0.0084351	3535500	0	4223400	2889700	7872500	7565000	8285500	0	0	0	0	0	0	1873400	removed by filtering
P35293	P35293	Ras-related protein Rab-18	Rab18	sp|P35293|RAB18_MOUSE Ras-related protein Rab-18 OS=Mus musculus OX=10090 GN=Rab18 PE=1 SV=2				2	2	12.6	23.035	0.00071073	5869700	4727000	10625000	6191700	25572000	29399000	26005000	6331100	5572000	6938500	6630300	9436500	6289400	6244300	not significantly enriched
P35329	P35329	B-cell receptor CD22	Cd22	sp|P35329|CD22_MOUSE B-cell receptor CD22 OS=Mus musculus OX=10090 GN=Cd22 PE=1 SV=2				2	2	4	97.18	0.00037665	1987300	1466900	3409900	1839600	5196100	20334000	13181000	0	0	0	0	0	4548200	3170400	removed by filtering
P35486	P35486	Pyruvate dehydrogenase E1 component subunit alpha, somatic form, mitochondrial	Pdha1	sp|P35486|ODPA_MOUSE Pyruvate dehydrogenase E1 component subunit alpha, somatic form, mitochondrial OS=Mus musculus OX=10090 GN=Pdha1 PE=1 SV=1				7	7	23.6	43.231	0	14007000	4199500	17494000	11545000	139270000	180990000	108470000	20035000	0	20054000	19268000	36530000	27088000	31221000	depleted
P35550	P35550	rRNA 2-O-methyltransferase fibrillarin	Fbl	sp|P35550|FBRL_MOUSE rRNA 2-O-methyltransferase fibrillarin OS=Mus musculus OX=10090 GN=Fbl PE=1 SV=2				24	19	66.1	34.306	0	1862200000	2064800000	2470700000	1683200000	6364100000	8458500000	10430000000	1725100000	2107700000	1759900000	1825900000	1968900000	2124600000	2515000000	not significantly enriched
P35564	P35564	Calnexin	Canx	sp|P35564|CALX_MOUSE Calnexin OS=Mus musculus OX=10090 GN=Canx PE=1 SV=1				20	20	33.5	67.277	0	237830000	106390000	378260000	250210000	440700000	513760000	595270000	216690000	161370000	275500000	268220000	136010000	133400000	127650000	enriched
P35585;Q9WVP1	P35585	AP-1 complex subunit mu-1	Ap1m1	sp|P35585|AP1M1_MOUSE AP-1 complex subunit mu-1 OS=Mus musculus OX=10090 GN=Ap1m1 PE=1 SV=3				5	5	15.8	48.542	0	10355000	15428000	27355000	12971000	47672000	76790000	27251000	13229000	13782000	19230000	16744000	13999000	15023000	11002000	not significantly enriched
P35601	P35601	Replication factor C subunit 1	Rfc1	sp|P35601|RFC1_MOUSE Replication factor C subunit 1 OS=Mus musculus OX=10090 GN=Rfc1 PE=1 SV=2				40	40	46.7	125.98	0	558490000	570080000	657320000	421170000	1237500000	1734000000	1692300000	512820000	605480000	535340000	503040000	425660000	380780000	354180000	enriched
P35700	P35700	Peroxiredoxin-1	Prdx1	sp|P35700|PRDX1_MOUSE Peroxiredoxin-1 OS=Mus musculus OX=10090 GN=Prdx1 PE=1 SV=1				11	9	63.3	22.176	0	200350000	128200000	257600000	167460000	530000000	768530000	676420000	188330000	153200000	198190000	155970000	163440000	165130000	165980000	not significantly enriched
P35761	P35761	Dual specificity protein kinase TTK	Ttk	sp|P35761|TTK_MOUSE Dual specificity protein kinase TTK OS=Mus musculus OX=10090 GN=Ttk PE=1 SV=1				10	10	16.7	96.21	0	27829000	23594000	46579000	12178000	53147000	137830000	75772000	27978000	26413000	30912000	20707000	22132000	27434000	15350000	not significantly enriched
P35821	P35821	Tyrosine-protein phosphatase non-receptor type 1	Ptpn1	sp|P35821|PTN1_MOUSE Tyrosine-protein phosphatase non-receptor type 1 OS=Mus musculus OX=10090 GN=Ptpn1 PE=1 SV=2				3	3	8.3	49.593	0	0	0	3308000	0	0	17807000	14487000	0	0	0	0	0	0	3275500	removed by filtering
P35922	P35922	Fragile X mental retardation protein 1 homolog	Fmr1	sp|P35922|FMR1_MOUSE Fragile X messenger ribonucleoprotein 1 OS=Mus musculus OX=10090 GN=Fmr1 PE=1 SV=1				17	16	35.7	68.988	0	355040000	97148000	298240000	203880000	595150000	1027500000	1140100000	244630000	187240000	252330000	251740000	186830000	240250000	247950000	not significantly enriched
P35979	P35979	60S ribosomal protein L12	Rpl12	sp|P35979|RL12_MOUSE 60S ribosomal protein L12 OS=Mus musculus OX=10090 GN=Rpl12 PE=1 SV=2				8	8	58.8	17.804	0	2769800000	2184500000	3479100000	2751500000	9636500000	13794000000	13187000000	3026700000	2151200000	2417600000	2651600000	3219800000	3342400000	3308800000	depleted
P35980	P35980	60S ribosomal protein L18	Rpl18	sp|P35980|RL18_MOUSE 60S ribosomal protein L18 OS=Mus musculus OX=10090 GN=Rpl18 PE=1 SV=3				9	9	43.1	21.644	0	2244400000	2159900000	2649000000	2407800000	6319900000	8064000000	8697700000	2250800000	2432600000	2152300000	2436100000	2139000000	1875100000	1926200000	not significantly enriched
P35991;Q60629;Q03145;P29319;Q8CBF3;P54763;P54761;P54754;Q61772;O09127;Q62413	P35991	Tyrosine-protein kinase BTK	Btk	sp|P35991|BTK_MOUSE Tyrosine-protein kinase BTK OS=Mus musculus OX=10090 GN=Btk PE=1 SV=4				21	21	40.7	76.437	0	123970000	50409000	122400000	65666000	376340000	572460000	428640000	125230000	98333000	97836000	87915000	109030000	107160000	78648000	not significantly enriched
P36371	P36371	Antigen peptide transporter 2	Tap2	sp|P36371|TAP2_MOUSE Antigen peptide transporter 2 OS=Mus musculus OX=10090 GN=Tap2 PE=1 SV=1				2	2	4.3	77.444	0	11529000	6683700	16125000	8765000	37172000	54187000	30502000	10948000	8900900	12958000	9164200	10636000	13982000	6461500	not significantly enriched
P36536	P36536	GTP-binding protein SAR1a	Sar1a	sp|P36536|SAR1A_MOUSE GTP-binding protein SAR1a OS=Mus musculus OX=10090 GN=Sar1a PE=1 SV=1				5	4	50	22.371	0	20460000	11718000	27441000	17071000	150140000	129050000	112990000	23334000	19486000	24548000	26294000	42339000	22882000	21135000	not significantly enriched
P36916	P36916	Guanine nucleotide-binding protein-like 1	Gnl1	sp|P36916|GNL1_MOUSE Guanine nucleotide-binding protein-like 1 OS=Mus musculus OX=10090 GN=Gnl1 PE=1 SV=4				3	3	5.9	68.77	0.00068143	4769700	2699700	5802900	0	15042000	20099000	13424000	4310400	3432500	4188200	0	5608100	4269900	3412800	not significantly enriched
P37040	P37040	NADPH--cytochrome P450 reductase	Por	sp|P37040|NCPR_MOUSE NADPH--cytochrome P450 reductase OS=Mus musculus OX=10090 GN=Por PE=1 SV=2				3	3	7.1	77.043	0.00038402	6164600	7223300	8189200	6423600	18890000	45870000	28932000	0	0	0	0	0	9620700	7610200	removed by filtering
P37913;REV__Cont_P08169	P37913	DNA ligase 1	Lig1	sp|P37913|DNLI1_MOUSE DNA ligase 1 OS=Mus musculus OX=10090 GN=Lig1 PE=1 SV=2				42	42	55.2	102.29	0	701820000	576070000	866900000	517840000	1963000000	2662700000	1699400000	735200000	621820000	617110000	479160000	706440000	616630000	436980000	not significantly enriched
P38647	P38647	Stress-70 protein, mitochondrial	Hspa9	sp|P38647|GRP75_MOUSE Stress-70 protein, mitochondrial OS=Mus musculus OX=10090 GN=Hspa9 PE=1 SV=3				29	29	57.6	73.46	0	268340000	259310000	519950000	386620000	2963600000	3501700000	2919300000	339550000	320510000	377010000	371980000	890720000	729100000	584030000	depleted
P39054;Q8BZ98	P39054	Dynamin-2	Dnm2	sp|P39054|DYN2_MOUSE Dynamin-2 OS=Mus musculus OX=10090 GN=Dnm2 PE=1 SV=2				7	7	11.6	98.144	0	44455000	28843000	50681000	48997000	105750000	154050000	74201000	39387000	33224000	39501000	44842000	36064000	32093000	31384000	not significantly enriched
P39688	P39688	Tyrosine-protein kinase Fyn	Fyn	sp|P39688|FYN_MOUSE Tyrosine-protein kinase Fyn OS=Mus musculus OX=10090 GN=Fyn PE=1 SV=4				6	3	14.9	60.674	0	8468400	6090800	9974200	7203300	47405000	137380000	118710000	12495000	0	0	12575000	15984000	31180000	18868000	removed by filtering
P39749	P39749	Flap endonuclease 1	Fen1	sp|P39749|FEN1_MOUSE Flap endonuclease 1 OS=Mus musculus OX=10090 GN=Fen1 PE=1 SV=1				6	6	20.6	42.314	0	45399000	31057000	61393000	26756000	114880000	157770000	142160000	45128000	34339000	42743000	34391000	40426000	36197000	31272000	not significantly enriched
P40124;Cont_Q3SYV4	P40124;Cont_Q3SYV4	Adenylyl cyclase-associated protein 1	Cap1	sp|P40124|CAP1_MOUSE Adenylyl cyclase-associated protein 1 OS=Mus musculus OX=10090 GN=Cap1 PE=1 SV=4;sp|Cont_Q3SYV4|CAP1_BOVIN Adenylyl cyclase-associated protein 1 OS=Bos taurus OX=9913 GN=CAP1 PE=2 SV=3				6	6	19.2	51.564	0	4448000	0	2743000	3212900	10026000	54913000	104420000	10007000	0	0	0	0	16121000	14728000	removed by filtering
P40142	P40142	Transketolase	Tkt	sp|P40142|TKT_MOUSE Transketolase OS=Mus musculus OX=10090 GN=Tkt PE=1 SV=1				21	21	47	67.63	0	65956000	60105000	108270000	41220000	846240000	952800000	1506200000	98576000	93473000	94724000	64899000	244650000	282240000	235690000	depleted
P40201	P40201	Chromodomain-helicase-DNA-binding protein 1	Chd1	sp|P40201|CHD1_MOUSE Chromodomain-helicase-DNA-binding protein 1 OS=Mus musculus OX=10090 GN=Chd1 PE=1 SV=3				55	49	40	196.38	0	377780000	555560000	370690000	335870000	1448000000	1703900000	1967000000	358280000	602510000	316210000	348090000	469790000	387150000	458580000	not significantly enriched
P40336	P40336	Vacuolar protein sorting-associated protein 26A	Vps26a	sp|P40336|VP26A_MOUSE Vacuolar protein sorting-associated protein 26A OS=Mus musculus OX=10090 GN=Vps26a PE=1 SV=1				1	1	3.7	38.113	0.0021632	0	0	0	0	5222700	7134100	5579900	0	0	0	0	0	0	1261700	removed by filtering
P40630	P40630	Transcription factor A, mitochondrial	Tfam	sp|P40630|TFAM_MOUSE Transcription factor A, mitochondrial OS=Mus musculus OX=10090 GN=Tfam PE=1 SV=2				9	9	34.2	27.987	0	242930000	374100000	375040000	306380000	383130000	355210000	656390000	245960000	381600000	281670000	309870000	95043000	80746000	105970000	enriched
P40694	P40694	DNA-binding protein SMUBP-2	Ighmbp2	sp|P40694|SMBP2_MOUSE DNA-binding protein SMUBP-2 OS=Mus musculus OX=10090 GN=Ighmbp2 PE=1 SV=1				3	3	3.9	109.46	0.0003723	5098800	0	3624500	2838600	17970000	19266000	20303000	4914800	0	0	0	6454600	4452000	4528800	removed by filtering
P41105	P41105	60S ribosomal protein L28	Rpl28	sp|P41105|RL28_MOUSE 60S ribosomal protein L28 OS=Mus musculus OX=10090 GN=Rpl28 PE=1 SV=2				8	8	49.6	15.733	0	1375100000	1182000000	1290200000	868720000	3095500000	3950700000	5287200000	1213500000	1268700000	1043000000	973340000	1114700000	1005600000	1053400000	not significantly enriched
P41216	P41216	Long-chain-fatty-acid--CoA ligase 1	Acsl1	sp|P41216|ACSL1_MOUSE Long-chain-fatty-acid--CoA ligase 1 OS=Mus musculus OX=10090 GN=Acsl1 PE=1 SV=2				3	3	5.9	77.951	0.0013055	3436600	4446700	4750800	3263500	12739000	0	17252000	0	0	0	0	0	0	3900800	removed by filtering
P41241	P41241	Tyrosine-protein kinase CSK	Csk	sp|P41241|CSK_MOUSE Tyrosine-protein kinase CSK OS=Mus musculus OX=10090 GN=Csk PE=1 SV=2				15	15	40.7	50.716	0	149120000	109060000	168820000	106910000	501880000	561230000	417200000	139380000	123490000	125280000	101310000	157500000	137770000	91122000	not significantly enriched
P42128	P42128	Forkhead box protein K1	Foxk1	sp|P42128|FOXK1_MOUSE Forkhead box protein K1 OS=Mus musculus OX=10090 GN=Foxk1 PE=1 SV=2				13	12	22.4	74.919	0	57100000	37296000	43707000	44453000	175200000	321350000	294490000	55164000	47441000	45238000	56782000	48360000	68800000	59360000	not significantly enriched
P42208	P42208	Septin-2	2002-09-01	sp|P42208|SEPT2_MOUSE Septin-2 OS=Mus musculus OX=10090 GN=Septin2 PE=1 SV=2				2	2	5.8	41.525	0.0012686	1830000	0	1901400	1916100	4619400	43451000	6275600	0	0	0	0	0	8483800	0	removed by filtering
P42209;P28661	P42209	Septin-1	2001-09-01	sp|P42209|SEPT1_MOUSE Septin-1 OS=Mus musculus OX=10090 GN=Septin1 PE=1 SV=2				13	13	48.4	42.019	0	56864000	129680000	257800000	165290000	692240000	318390000	841100000	158990000	131760000	169970000	111860000	201280000	165280000	114050000	not significantly enriched
P42225	P42225	Signal transducer and activator of transcription 1	Stat1	sp|P42225|STAT1_MOUSE Signal transducer and activator of transcription 1 OS=Mus musculus OX=10090 GN=Stat1 PE=1 SV=1				6	6	11.1	87.196	0	21761000	16847000	26923000	1543600	68069000	85887000	52219000	21439000	24968000	19274000	0	20175000	15690000	15396000	not significantly enriched
P42227	P42227	Signal transducer and activator of transcription 3	Stat3	sp|P42227|STAT3_MOUSE Signal transducer and activator of transcription 3 OS=Mus musculus OX=10090 GN=Stat3 PE=1 SV=2				6	6	9.7	88.053	0	16813000	5966000	14387000	10429000	54793000	51911000	52159000	13748000	0	15113000	16026000	15913000	9658000	9153600	not significantly enriched
P42232;P42230	P42232;P42230	Signal transducer and activator of transcription 5B;Signal transducer and activator of transcription 5A	Stat5b;Stat5a	sp|P42232|STA5B_MOUSE Signal transducer and activator of transcription 5B OS=Mus musculus OX=10090 GN=Stat5b PE=1 SV=1;sp|P42230|STA5A_MOUSE Signal transducer and activator of transcription 5A OS=Mus musculus OX=10090 GN=Stat5a PE=1 SV=1				3	3	4.7	90.001	0	8911800	5079100	13090000	6320000	22909000	38834000	25949000	8304600	0	8948400	0	9487300	7677600	7482000	removed by filtering
P42932	P42932	T-complex protein 1 subunit theta	Cct8	sp|P42932|TCPQ_MOUSE T-complex protein 1 subunit theta OS=Mus musculus OX=10090 GN=Cct8 PE=1 SV=3				33	33	69.2	59.555	0	496110000	283850000	682120000	453240000	1376200000	1759900000	1444800000	465490000	355300000	487310000	464920000	493960000	417730000	337380000	not significantly enriched
P43024	P43024	Cytochrome c oxidase subunit 6A1, mitochondrial	Cox6a1	sp|P43024|CX6A1_MOUSE Cytochrome c oxidase subunit 6A1, mitochondrial OS=Mus musculus OX=10090 GN=Cox6a1 PE=1 SV=2				1	1	26.1	12.352	0.0018582	0	0	0	0	27322000	0	0	0	0	0	0	9382700	0	0	removed by filtering
P43247	P43247	DNA mismatch repair protein Msh2	Msh2	sp|P43247|MSH2_MOUSE DNA mismatch repair protein Msh2 OS=Mus musculus OX=10090 GN=Msh2 PE=1 SV=1				27	27	38	104.15	0	262370000	227840000	371650000	227340000	749820000	834630000	697960000	248950000	239030000	268990000	234440000	272260000	217430000	174410000	not significantly enriched
P43274	P43274	Histone H1.4	Hist1h1e	sp|P43274|H14_MOUSE Histone H1.4 OS=Mus musculus OX=10090 GN=H1-4 PE=1 SV=2				5	3	18.7	21.977	0	6425500000	8020900000	9487900000	9311600000	13043000000	17264000000	19949000000	5757200000	8306500000	6349700000	9054300000	3985400000	4167100000	5227800000	enriched
P43275	P43275	Histone H1.1	Hist1h1a	sp|P43275|H11_MOUSE Histone H1.1 OS=Mus musculus OX=10090 GN=H1-1 PE=1 SV=2				9	9	29.6	21.785	0	5560100000	7071800000	7305200000	7024700000	10699000000	13873000000	15226000000	5415500000	7033800000	5626000000	7265300000	3512300000	3314800000	4248800000	enriched
P43276	P43276	Histone H1.5	Hist1h1b	sp|P43276|H15_MOUSE Histone H1.5 OS=Mus musculus OX=10090 GN=H1-5 PE=1 SV=2				8	8	25.1	22.576	0	7682100000	6474000000	6900200000	6549600000	16728000000	24208000000	16793000000	6166800000	8069400000	6063300000	8124900000	4179400000	3903200000	4958400000	enriched
P43277	P43277	Histone H1.3	Hist1h1d	sp|P43277|H13_MOUSE Histone H1.3 OS=Mus musculus OX=10090 GN=H1-3 PE=1 SV=2				1	1	7.2	22.099	0	233910000	276600000	287130000	329560000	463190000	585550000	810800000	0	0	0	0	0	0	132240000	removed by filtering
P43346	P43346	Deoxycytidine kinase	Dck	sp|P43346|DCK_MOUSE Deoxycytidine kinase OS=Mus musculus OX=10090 GN=Dck PE=1 SV=1				2	2	10	30.367	0.00099569	5332900	0	2110800	0	21716000	34316000	0	5690400	0	0	0	6845200	8251400	0	removed by filtering
P45376	P45376	Aldose reductase	Akr1b1	sp|P45376|ALDR_MOUSE Aldo-keto reductase family 1 member B1 OS=Mus musculus OX=10090 GN=Akr1b1 PE=1 SV=3				4	4	13.9	35.732	0	5236100	2461400	3587000	0	67695000	96436000	70897000	12449000	0	0	0	22364000	18165000	14008000	removed by filtering
P45481;B2RWS6	P45481;B2RWS6	CREB-binding protein;Histone acetyltransferase p300	Crebbp;Ep300	sp|P45481|CBP_MOUSE Histone lysine acetyltransferase CREBBP OS=Mus musculus OX=10090 GN=Crebbp PE=1 SV=3;sp|B2RWS6|EP300_MOUSE Histone acetyltransferase p300 OS=Mus musculus OX=10090 GN=Ep300 PE=1 SV=2				2	2	0.7	265.49	0.00069686	0	0	2581000	2522300	2664100	4140200	0	0	0	0	2626400	0	0	0	removed by filtering
P45952	P45952	Medium-chain specific acyl-CoA dehydrogenase, mitochondrial	Acadm	sp|P45952|ACADM_MOUSE Medium-chain specific acyl-CoA dehydrogenase, mitochondrial OS=Mus musculus OX=10090 GN=Acadm PE=1 SV=1				3	3	8.1	46.481	0	1600400	14724000	7718400	7553300	43404000	24843000	24237000	0	11816000	8731800	8702800	11584000	8004800	7820000	not significantly enriched
P46061	P46061	Ran GTPase-activating protein 1	Rangap1	sp|P46061|RAGP1_MOUSE Ran GTPase-activating protein 1 OS=Mus musculus OX=10090 GN=Rangap1 PE=1 SV=2				23	23	40.1	63.53	0	179950000	133990000	245150000	181990000	1006900000	1159400000	1454600000	186000000	174650000	193140000	199670000	299210000	284600000	302140000	depleted
P46062	P46062	Signal-induced proliferation-associated protein 1	Sipa1	sp|P46062|SIPA1_MOUSE Signal-induced proliferation-associated protein 1 OS=Mus musculus OX=10090 GN=Sipa1 PE=1 SV=2				13	13	17.6	112.06	0	18756000	7252200	26124000	16941000	157490000	239000000	210170000	24153000	17096000	19176000	18025000	46905000	56813000	34396000	depleted
P46460	P46460	Vesicle-fusing ATPase	Nsf	sp|P46460|NSF_MOUSE Vesicle-fusing ATPase OS=Mus musculus OX=10090 GN=Nsf PE=1 SV=2				16	15	22.7	82.613	0	98819000	70551000	108860000	80522000	239740000	254930000	166600000	88285000	82394000	84299000	72706000	83959000	67432000	47409000	not significantly enriched
P46467;Q8BPY9	P46467	Vacuolar protein sorting-associated protein 4B	Vps4b	sp|P46467|VPS4B_MOUSE Vacuolar protein sorting-associated protein 4B OS=Mus musculus OX=10090 GN=Vps4b PE=1 SV=2				11	9	30.4	49.419	0	67833000	53160000	90230000	51720000	254820000	311220000	209640000	70056000	69009000	72411000	51252000	81546000	64269000	50854000	not significantly enriched
P46471	P46471	26S protease regulatory subunit 7	Psmc2	sp|P46471|PRS7_MOUSE 26S proteasome regulatory subunit 7 OS=Mus musculus OX=10090 GN=Psmc2 PE=1 SV=5				20	20	54.3	48.647	0	185250000	146840000	261790000	174180000	622900000	706150000	555940000	182830000	176600000	191450000	178860000	214130000	166250000	127530000	not significantly enriched
P62492;P46638	P62492;P46638	Ras-related protein Rab-11A;Ras-related protein Rab-11B	Rab11a;Rab11b	sp|P62492|RB11A_MOUSE Ras-related protein Rab-11A OS=Mus musculus OX=10090 GN=Rab11a PE=1 SV=3;sp|P46638|RB11B_MOUSE Ras-related protein Rab-11B OS=Mus musculus OX=10090 GN=Rab11b PE=1 SV=3				4	4	20.4	24.393	0	24857000	10681000	22374000	19208000	97386000	97934000	93844000	26485000	14311000	18084000	16878000	35602000	21400000	19066000	not significantly enriched
P46664	P46664	Adenylosuccinate synthetase isozyme 2	Adss	sp|P46664|PURA2_MOUSE Adenylosuccinate synthetase isozyme 2 OS=Mus musculus OX=10090 GN=Adss2 PE=1 SV=2				1	1	2.4	50.02	0.0027364	0	0	2947500	0	12271000	13472000	0	0	0	0	0	0	3139300	0	removed by filtering
P46718	P46718	Programmed cell death protein 2	Pdcd2	sp|P46718|PDCD2_MOUSE Programmed cell death protein 2 OS=Mus musculus OX=10090 GN=Pdcd2 PE=2 SV=2				2	2	6.1	38.341	0.00099734	2342100	2057700	3320700	2026400	7577900	38677000	11027000	0	0	0	0	0	9012800	0	removed by filtering
P46737	P46737	Lys-63-specific deubiquitinase BRCC36	Brcc3	sp|P46737|BRCC3_MOUSE Lys-63-specific deubiquitinase BRCC36 OS=Mus musculus OX=10090 GN=Brcc3 PE=1 SV=1				2	2	11.7	33.34	0.0070609	0	1465800	2058700	1948200	6214400	5351300	18565000	0	0	0	0	0	0	4197700	removed by filtering
P46935	P46935	E3 ubiquitin-protein ligase NEDD4	Nedd4	sp|P46935|NEDD4_MOUSE E3 ubiquitin-protein ligase NEDD4 OS=Mus musculus OX=10090 GN=Nedd4 PE=1 SV=3				16	14	21.9	102.71	0	137130000	131950000	152330000	88027000	458670000	472070000	268970000	145090000	136670000	105760000	93432000	149880000	105210000	88613000	not significantly enriched
P46978	P46978	Dolichyl-diphosphooligosaccharide--protein glycosyltransferase subunit STT3A	Stt3a	sp|P46978|STT3A_MOUSE Dolichyl-diphosphooligosaccharide--protein glycosyltransferase subunit STT3A OS=Mus musculus OX=10090 GN=Stt3a PE=1 SV=1				5	5	6.8	80.597	0	17669000	10944000	28940000	17151000	0	13094000	0	16760000	12796000	20990000	19883000	0	0	0	removed by filtering
P47738;Q62148;P24549;O35945;Q9JHW9;Q9CZS1	P47738	Aldehyde dehydrogenase, mitochondrial	Aldh2	sp|P47738|ALDH2_MOUSE Aldehyde dehydrogenase, mitochondrial OS=Mus musculus OX=10090 GN=Aldh2 PE=1 SV=1				15	15	38.7	56.537	0	91537000	99167000	132300000	60072000	822070000	789680000	572740000	119300000	137460000	114780000	92982000	227470000	160660000	112210000	not significantly enriched
P47740	P47740	Fatty aldehyde dehydrogenase	Aldh3a2	sp|P47740|AL3A2_MOUSE Aldehyde dehydrogenase family 3 member A2 OS=Mus musculus OX=10090 GN=Aldh3a2 PE=1 SV=2				1	1	2.5	53.97	0.0021645	0	0	0	0	0	0	0	0	0	0	0	0	0	0	removed by filtering
P47753	P47753	F-actin-capping protein subunit alpha-1	Capza1	sp|P47753|CAZA1_MOUSE F-actin-capping protein subunit alpha-1 OS=Mus musculus OX=10090 GN=Capza1 PE=1 SV=4				7	7	39.2	32.939	0	66407000	89101000	159180000	110780000	553410000	785940000	575160000	91108000	97132000	111470000	107900000	161990000	160190000	112370000	depleted
P47754	P47754	F-actin-capping protein subunit alpha-2	Capza2	sp|P47754|CAZA2_MOUSE F-actin-capping protein subunit alpha-2 OS=Mus musculus OX=10090 GN=Capza2 PE=1 SV=3				10	8	58	32.967	0	109610000	72172000	170450000	80317000	582790000	815180000	648180000	107080000	93065000	122890000	99290000	182490000	177960000	144210000	depleted
P47757	P47757	F-actin-capping protein subunit beta	Capzb	sp|P47757|CAPZB_MOUSE F-actin-capping protein subunit beta OS=Mus musculus OX=10090 GN=Capzb PE=1 SV=3				10	10	38.3	31.345	0	83103000	59923000	98683000	77300000	442900000	679770000	542030000	82945000	71173000	79554000	75485000	139190000	165940000	126860000	depleted
P47758	P47758	Signal recognition particle receptor subunit beta	Srprb	sp|P47758|SRPRB_MOUSE Signal recognition particle receptor subunit beta OS=Mus musculus OX=10090 GN=Srprb PE=1 SV=1				10	10	50.6	29.579	0	77327000	65658000	108380000	64778000	262730000	276660000	211590000	69231000	72361000	88346000	65862000	79384000	64536000	66108000	not significantly enriched
P47802	P47802	Metaxin-1	Mtx1	sp|P47802|MTX1_MOUSE Metaxin-1 OS=Mus musculus OX=10090 GN=Mtx1 PE=1 SV=1				5	5	16.1	35.623	0.00037736	4719000	0	12037000	5345800	11646000	23803000	53925000	0	0	8859600	0	0	10566000	7697500	removed by filtering
P47809	P47809	Dual specificity mitogen-activated protein kinase kinase 4	Map2k4	sp|P47809|MP2K4_MOUSE Dual specificity mitogen-activated protein kinase kinase 4 OS=Mus musculus OX=10090 GN=Map2k4 PE=1 SV=2				2	2	7.6	44.113	0.00037951	0	3468900	5382100	7322000	11979000	15440000	14404000	0	0	0	7624100	0	0	0	removed by filtering
P47856;Q9Z2Z9	P47856	Glutamine--fructose-6-phosphate aminotransferase [isomerizing] 1	Gfpt1	sp|P47856|GFPT1_MOUSE Glutamine--fructose-6-phosphate aminotransferase [isomerizing] 1 OS=Mus musculus OX=10090 GN=Gfpt1 PE=1 SV=3				6	6	9.2	78.538	0	7479300	5017400	8370100	4040500	25843000	30846000	19109000	6076400	6905200	6207500	5448500	8881600	5817200	4915700	not significantly enriched
P47857	P47857	ATP-dependent 6-phosphofructokinase, muscle type	Pfkm	sp|P47857|PFKAM_MOUSE ATP-dependent 6-phosphofructokinase, muscle type OS=Mus musculus OX=10090 GN=Pfkm PE=1 SV=3	+			1	1	1.7	85.268	1	902890	1004000	0	0	3215200	3734400	2606300	0	0	0	0	0	0	589300	removed by filtering
P47911	P47911	60S ribosomal protein L6	Rpl6	sp|P47911|RL6_MOUSE 60S ribosomal protein L6 OS=Mus musculus OX=10090 GN=Rpl6 PE=1 SV=3				19	19	47.6	33.509	0	3224100000	3898900000	3440800000	4115600000	11114000000	13021000000	13566000000	3432200000	3676500000	3139000000	3498700000	3262000000	3364600000	3359300000	not significantly enriched
P47915;W4VSN7	P47915;W4VSN7	60S ribosomal protein L29	Rpl29;Gm3550	sp|P47915|RL29_MOUSE 60S ribosomal protein L29 OS=Mus musculus OX=10090 GN=Rpl29 PE=1 SV=2;tr|W4VSN7|W4VSN7_MOUSE 60S ribosomal protein L29 OS=Mus musculus OX=10090 GN=Gm3550 PE=3 SV=1				2	2	11.9	17.587	0	657850000	609080000	882730000	699620000	2172000000	3565400000	2234000000	669290000	697450000	693140000	715390000	750640000	806070000	0	removed by filtering
P47941	P47941	Crk-like protein	Crkl	sp|P47941|CRKL_MOUSE Crk-like protein OS=Mus musculus OX=10090 GN=Crkl PE=1 SV=2				2	2	8.9	33.83	0.00128	1738500	5077800	2822800	0	21445000	25673000	19472000	0	5367200	0	0	7863600	5525900	4718600	removed by filtering
P47955	P47955	60S acidic ribosomal protein P1	Rplp1	sp|P47955|RLA1_MOUSE 60S acidic ribosomal protein P1 OS=Mus musculus OX=10090 GN=Rplp1 PE=1 SV=1				4	4	89.5	11.475	0	1608700000	1157600000	1786200000	1431100000	4195800000	4562200000	4616500000	1615700000	1354200000	1420900000	1480900000	1308100000	968360000	922750000	enriched
P47962	P47962	60S ribosomal protein L5	Rpl5	sp|P47962|RL5_MOUSE 60S ribosomal protein L5 OS=Mus musculus OX=10090 GN=Rpl5 PE=1 SV=3				15	15	57.2	34.4	0	3173500000	2546100000	3403300000	2612100000	7981900000	12236000000	11594000000	2960800000	2806800000	2427700000	2715000000	2510600000	2492800000	2700900000	not significantly enriched
P47963	P47963	60S ribosomal protein L13	Rpl13	sp|P47963|RL13_MOUSE 60S ribosomal protein L13 OS=Mus musculus OX=10090 GN=Rpl13 PE=1 SV=3				14	14	43.1	24.305	0	2532400000	2217900000	2775400000	2246300000	6287000000	7993100000	5958000000	2266900000	2377700000	2041500000	2082000000	2113600000	1981500000	1768100000	not significantly enriched
P47964	P47964	60S ribosomal protein L36	Rpl36	sp|P47964|RL36_MOUSE 60S ribosomal protein L36 OS=Mus musculus OX=10090 GN=Rpl36 PE=1 SV=2				3	3	19	12.215	0	157950000	186170000	216790000	124460000	651930000	958610000	856950000	168190000	161700000	131410000	139190000	157490000	162750000	177740000	not significantly enriched
P48024;Q9CXU9	P48024;Q9CXU9	Eukaryotic translation initiation factor 1;Eukaryotic translation initiation factor 1b	Eif1;Eif1b	sp|P48024|EIF1_MOUSE Eukaryotic translation initiation factor 1 OS=Mus musculus OX=10090 GN=Eif1 PE=1 SV=2;sp|Q9CXU9|EIF1B_MOUSE Eukaryotic translation initiation factor 1b OS=Mus musculus OX=10090 GN=Eif1b PE=1 SV=2				5	5	74.3	12.746	0	38070000	22531000	38247000	20766000	223610000	254760000	282580000	33636000	38122000	29215000	45886000	62549000	55235000	50320000	depleted
P48025	P48025	Tyrosine-protein kinase SYK	Syk	sp|P48025|KSYK_MOUSE Tyrosine-protein kinase SYK OS=Mus musculus OX=10090 GN=Syk PE=1 SV=2				19	19	44.7	71.376	0	154240000	124900000	154810000	97885000	489360000	425430000	380460000	149140000	117040000	120990000	106550000	147070000	127030000	103070000	not significantly enriched
P48193	P48193	Protein 4.1	Epb41	sp|P48193|EPB41_MOUSE Protein 4.1 OS=Mus musculus OX=10090 GN=Epb41 PE=1 SV=2				9	8	12.6	95.91	0	17542000	15611000	16124000	15705000	92935000	145300000	120920000	20582000	20758000	18571000	21121000	27529000	26085000	22535000	depleted
P48410	P48410	ATP-binding cassette sub-family D member 1	Abcd1	sp|P48410|ABCD1_MOUSE ATP-binding cassette sub-family D member 1 OS=Mus musculus OX=10090 GN=Abcd1 PE=1 SV=1				4	4	9.4	81.858	0	11944000	10573000	9384800	5952600	17074000	49683000	28212000	9718200	9055200	9943200	9233600	8131400	8301400	6816500	enriched
P48455;P63328;P48453	P48455;P63328;P48453	Serine/threonine-protein phosphatase 2B catalytic subunit gamma isoform;Serine/threonine-protein phosphatase 2B catalytic subunit alpha isoform;Serine/threonine-protein phosphatase 2B catalytic subunit beta isoform	Ppp3cc;Ppp3ca;Ppp3cb	sp|P48455|PP2BC_MOUSE Serine/threonine-protein phosphatase 2B catalytic subunit gamma isoform OS=Mus musculus OX=10090 GN=Ppp3cc PE=1 SV=1;sp|P63328|PP2BA_MOUSE Protein phosphatase 3 catalytic subunit alpha OS=Mus musculus OX=10090 GN=Ppp3ca PE=1 SV=1;sp|P				3	3	6	58.699	0.0007215	1138500	0	6292800	4054600	25233000	29445000	38339000	0	0	6150900	5645100	6938100	7005700	7583300	removed by filtering
P48725	P48725	Pericentrin	Pcnt	sp|P48725|PCNT_MOUSE Pericentrin OS=Mus musculus OX=10090 GN=Pcnt PE=1 SV=2				103	103	46.7	329.46	0	1135700000	1203600000	1450900000	1017600000	1539800000	2532600000	1838300000	1145300000	1256000000	1114100000	1031900000	548020000	569300000	533560000	enriched
P48754	P48754	Breast cancer type 1 susceptibility protein homolog	Brca1	sp|P48754|BRCA1_MOUSE Breast cancer type 1 susceptibility protein homolog OS=Mus musculus OX=10090 GN=Brca1 PE=1 SV=3				2	2	1.3	198.79	0.0012903	2190100	0	1237600	1360800	10899000	9819700	20769000	0	0	0	0	3803700	0	4635000	removed by filtering
P48760	P48760	Folylpolyglutamate synthase, mitochondrial	Fpgs	sp|P48760|FOLC_MOUSE Folylpolyglutamate synthase, mitochondrial OS=Mus musculus OX=10090 GN=Fpgs PE=1 SV=3				2	2	4.4	64.955	0	3935900	0	6359600	0	9460300	5441900	0	4232700	0	4752900	0	3156500	0	0	removed by filtering
P48774	P48774	Glutathione S-transferase Mu 5	Gstm5	sp|P48774|GSTM5_MOUSE Glutathione S-transferase Mu 5 OS=Mus musculus OX=10090 GN=Gstm5 PE=1 SV=1	+			1	1	7.1	26.635	1	0	0	0	0	2934300	27715000	21271000	0	0	0	0	0	0	4809600	removed by filtering
P48962;Q3V132	P48962	ADP/ATP translocase 1	Slc25a4	sp|P48962|ADT1_MOUSE ADP/ATP translocase 1 OS=Mus musculus OX=10090 GN=Slc25a4 PE=1 SV=4				7	7	25.5	32.904	0	218350000	176420000	278700000	991480000	316420000	661490000	677060000	304840000	255620000	304310000	276210000	285090000	252590000	258270000	not significantly enriched
P49025	P49025	Citron Rho-interacting kinase	Cit	sp|P49025|CTRO_MOUSE Citron Rho-interacting kinase OS=Mus musculus OX=10090 GN=Cit PE=1 SV=3				13	13	6.9	235.39	0	30908000	15552000	27553000	13343000	43024000	157500000	67322000	34720000	12854000	25768000	25893000	16944000	19751000	14585000	not significantly enriched
P49312	P49312	Heterogeneous nuclear ribonucleoprotein A1;Heterogeneous nuclear ribonucleoprotein A1, N-terminally processed	Hnrnpa1	sp|P49312|ROA1_MOUSE Heterogeneous nuclear ribonucleoprotein A1 OS=Mus musculus OX=10090 GN=Hnrnpa1 PE=1 SV=2				19	19	57.5	34.196	0	974800000	765540000	1733400000	891750000	12961000000	19734000000	19913000000	910680000	864880000	1294700000	947060000	3882400000	4065000000	4123600000	depleted
P49452	P49452	Centromere protein C	Cenpc	sp|P49452|CENPC_MOUSE Centromere protein C OS=Mus musculus OX=10090 GN=Cenpc PE=1 SV=2				27	27	36.5	102.15	0	196600000	161820000	267900000	231180000	296600000	404310000	577960000	159230000	203930000	184510000	214410000	106280000	136660000	150360000	enriched
P49615	P49615	Cyclin-dependent-like kinase 5	Cdk5	sp|P49615|CDK5_MOUSE Cyclin-dependent kinase 5 OS=Mus musculus OX=10090 GN=Cdk5 PE=1 SV=1				1	1	2.7	33.288	0.0092646	3104900	3042100	3247900	2466700	10430000	10190000	6959500	0	0	0	0	0	0	1573600	removed by filtering
P49710	P49710	Hematopoietic lineage cell-specific protein	Hcls1	sp|P49710|HCLS1_MOUSE Hematopoietic lineage cell-specific protein OS=Mus musculus OX=10090 GN=Hcls1 PE=1 SV=2				5	5	16.9	54.24	0	6772900	0	13597000	1587500	114350000	85311000	57079000	18659000	0	10752000	0	30063000	16231000	13722000	removed by filtering
P49717;Q9CWV1	P49717	DNA replication licensing factor MCM4	Mcm4	sp|P49717|MCM4_MOUSE DNA replication licensing factor MCM4 OS=Mus musculus OX=10090 GN=Mcm4 PE=1 SV=1				35	35	51.5	96.735	0	623730000	464990000	814590000	465960000	2343500000	2461900000	2120800000	603050000	549320000	581880000	490130000	694540000	536250000	443350000	not significantly enriched
P49718	P49718	DNA replication licensing factor MCM5	Mcm5	sp|P49718|MCM5_MOUSE DNA replication licensing factor MCM5 OS=Mus musculus OX=10090 GN=Mcm5 PE=1 SV=2				33	33	54.9	82.406	0	720910000	621390000	965020000	531840000	2543800000	2894300000	2134700000	653910000	654520000	668770000	533930000	878910000	698780000	540150000	not significantly enriched
P49722	P49722	Proteasome subunit alpha type-2	Psma2	sp|P49722|PSA2_MOUSE Proteasome subunit alpha type-2 OS=Mus musculus OX=10090 GN=Psma2 PE=1 SV=3				5	5	32.5	25.926	0	7649200	0	13740000	3069600	52311000	100700000	110860000	15034000	0	11512000	0	17538000	21468000	19304000	removed by filtering
P49919	P49919	Cyclin-dependent kinase inhibitor 1C	Cdkn1c	sp|P49919|CDN1C_MOUSE Cyclin-dependent kinase inhibitor 1C OS=Mus musculus OX=10090 GN=Cdkn1c PE=1 SV=2	+			1	1	4.6	37.371	1	0	0	0	0	0	19469000	0	0	0	0	0	0	4536800	0	removed by filtering
P49962	P49962	Signal recognition particle 9 kDa protein	Srp9	sp|P49962|SRP09_MOUSE Signal recognition particle 9 kDa protein OS=Mus musculus OX=10090 GN=Srp9 PE=1 SV=2				2	2	25.6	10.194	0	13834000	5347200	7820300	18949000	61878000	22751000	77576000	0	0	0	16384000	23415000	0	18722000	removed by filtering
P50136	P50136	2-oxoisovalerate dehydrogenase subunit alpha, mitochondrial	Bckdha	sp|P50136|ODBA_MOUSE 2-oxoisovalerate dehydrogenase subunit alpha, mitochondrial OS=Mus musculus OX=10090 GN=Bckdha PE=1 SV=1				1	1	3.2	50.37	0.0021572	4557700	0	4741800	3462700	0	20938000	0	0	0	0	0	0	4879200	0	removed by filtering
P50247	P50247	Adenosylhomocysteinase	Ahcy	sp|P50247|SAHH_MOUSE Adenosylhomocysteinase OS=Mus musculus OX=10090 GN=Ahcy PE=1 SV=3				17	17	47.7	47.688	0	197380000	156490000	172190000	116370000	1369800000	1562700000	1198100000	186270000	184630000	136910000	129350000	426210000	337940000	268290000	depleted
P50431	P50431	Serine hydroxymethyltransferase, cytosolic	Shmt1	sp|P50431|GLYC_MOUSE Serine hydroxymethyltransferase, cytosolic OS=Mus musculus OX=10090 GN=Shmt1 PE=1 SV=3				7	7	23.4	52.6	0	3710900	5746400	15929000	4164300	199310000	210530000	128410000	13280000	13186000	15168000	10948000	66364000	31041000	23494000	depleted
P50516	P50516	V-type proton ATPase catalytic subunit A	Atp6v1a	sp|P50516|VATA_MOUSE V-type proton ATPase catalytic subunit A OS=Mus musculus OX=10090 GN=Atp6v1a PE=1 SV=2				5	5	10.7	68.325	0	2370400	1165900	1591300	3731800	17245000	21176000	31164000	0	0	0	0	0	0	7046400	removed by filtering
P50518	P50518	V-type proton ATPase subunit E 1	Atp6v1e1	sp|P50518|VATE1_MOUSE V-type proton ATPase subunit E 1 OS=Mus musculus OX=10090 GN=Atp6v1e1 PE=1 SV=2				2	2	11.9	26.157	0.00071685	0	1061200	1682300	0	6883200	17429000	18746000	0	0	0	0	0	0	4238700	removed by filtering
P50580	P50580	Proliferation-associated protein 2G4	Pa2g4	sp|P50580|PA2G4_MOUSE Proliferation-associated protein 2G4 OS=Mus musculus OX=10090 GN=Pa2g4 PE=1 SV=3				17	17	52	43.698	0	176730000	147930000	147200000	101380000	1351700000	1595200000	1482500000	172890000	158880000	144970000	114460000	434000000	361110000	301970000	depleted
P51150	P51150	Ras-related protein Rab-7a	Rab7a	sp|P51150|RAB7A_MOUSE Ras-related protein Rab-7a OS=Mus musculus OX=10090 GN=Rab7a PE=1 SV=2				7	7	45.9	23.489	0	26526000	17591000	29402000	3096400	128610000	175320000	147310000	29305000	26274000	27323000	0	40539000	34364000	29804000	not significantly enriched
P51174	P51174	Long-chain specific acyl-CoA dehydrogenase, mitochondrial	Acadl	sp|P51174|ACADL_MOUSE Long-chain specific acyl-CoA dehydrogenase, mitochondrial OS=Mus musculus OX=10090 GN=Acadl PE=1 SV=2				8	8	23.5	47.907	0	18545000	9034200	11610000	7716800	88725000	121020000	81043000	15930000	15106000	13014000	12054000	26175000	22466000	18068000	depleted
P51410;A0A140T8T4	P51410;A0A140T8T4	60S ribosomal protein L9	Rpl9	sp|P51410|RL9_MOUSE 60S ribosomal protein L9 OS=Mus musculus OX=10090 GN=Rpl9 PE=1 SV=2;tr|A0A140T8T4|A0A140T8T4_MOUSE 60S ribosomal protein L9 OS=Mus musculus OX=10090 GN=Rpl9-ps6 PE=3 SV=1				11	11	67.2	21.881	0	1926300000	1754300000	1960100000	1904500000	6066400000	7509100000	7494900000	1794100000	1693400000	1586400000	1936700000	1955900000	1772100000	1744400000	not significantly enriched
P51612	P51612	DNA repair protein complementing XP-C cells homolog	Xpc	sp|P51612|XPC_MOUSE DNA repair protein complementing XP-C cells homolog OS=Mus musculus OX=10090 GN=Xpc PE=1 SV=2				4	4	5.9	104.52	0	5046100	9623000	13362000	6004900	12645000	20383000	38205000	7795200	10915000	9473000	8761200	3758700	3854300	5739600	enriched
P51660	P51660	Peroxisomal multifunctional enzyme type 2;(3R)-hydroxyacyl-CoA dehydrogenase;Enoyl-CoA hydratase 2	Hsd17b4	sp|P51660|DHB4_MOUSE Peroxisomal multifunctional enzyme type 2 OS=Mus musculus OX=10090 GN=Hsd17b4 PE=1 SV=3				5	5	7.5	79.481	0	14802000	0	5191500	1163300	26275000	24894000	21943000	8219600	0	0	0	9880600	8182300	8305400	removed by filtering
P51807	P51807	Dynein light chain Tctex-type 1	Dynlt1	sp|P51807|DYLT1_MOUSE Dynein light chain Tctex-type 1 OS=Mus musculus OX=10090 GN=Dynlt1 PE=1 SV=1				2	2	30.1	12.483	0	12499000	6112200	91981000	13812000	21844000	66254000	35109000	0	0	0	14418000	0	15403000	0	removed by filtering
P51827	P51827	AF4/FMR2 family member 3	Aff3	sp|P51827|AFF3_MOUSE AF4/FMR2 family member 3 OS=Mus musculus OX=10090 GN=Aff3 PE=1 SV=2				2	2	1.7	136.13	0.0021652	0	2672000	5822500	0	0	4331500	0	0	3118700	4432900	0	0	0	0	removed by filtering
P51859	P51859	Hepatoma-derived growth factor	Hdgf	sp|P51859|HDGF_MOUSE Hepatoma-derived growth factor OS=Mus musculus OX=10090 GN=Hdgf PE=1 SV=2				1	1	7.2	26.268	0.00099536	0	0	0	0	13469000	19387000	23970000	0	0	0	0	0	0	5419900	removed by filtering
P51863	P51863	V-type proton ATPase subunit d 1	Atp6v0d1	sp|P51863|VA0D1_MOUSE V-type proton ATPase subunit d 1 OS=Mus musculus OX=10090 GN=Atp6v0d1 PE=1 SV=2				3	3	11.1	40.301	0	3399800	1914100	4645400	3390000	43104000	74422000	74824000	0	0	0	0	13921000	16171000	18971000	removed by filtering
P51881	P51881	ADP/ATP translocase 2;ADP/ATP translocase 2, N-terminally processed	Slc25a5	sp|P51881|ADT2_MOUSE ADP/ATP translocase 2 OS=Mus musculus OX=10090 GN=Slc25a5 PE=1 SV=3				19	12	52.7	32.931	0	3555400000	3286900000	4881700000	3019400000	10726000000	12163000000	13060000000	3668500000	3468100000	3549300000	3130300000	3580400000	2903900000	3054800000	not significantly enriched
P51912	P51912	Neutral amino acid transporter B(0)	Slc1a5	sp|P51912|AAAT_MOUSE Neutral amino acid transporter B(0) OS=Mus musculus OX=10090 GN=Slc1a5 PE=1 SV=2				5	5	14.3	58.482	0	38668000	37275000	49938000	37642000	75795000	156540000	126590000	32475000	42993000	42829000	37297000	25350000	39496000	29508000	not significantly enriched
P51943	P51943	Cyclin-A2	Ccna2	sp|P51943|CCNA2_MOUSE Cyclin-A2 OS=Mus musculus OX=10090 GN=Ccna2 PE=1 SV=2				3	3	10.7	47.269	0	2352000	0	3250100	2877200	9234400	33854000	35683000	0	0	0	0	0	8159900	7797300	removed by filtering
P52293	P52293	Importin subunit alpha-1	Kpna2	sp|P52293|IMA1_MOUSE Importin subunit alpha-1 OS=Mus musculus OX=10090 GN=Kpna2 PE=1 SV=2				23	23	61.4	57.927	0	356750000	431650000	853590000	573010000	1687300000	3211300000	3211600000	483880000	520690000	645900000	676660000	510240000	636890000	685180000	not significantly enriched
P52332	P52332	Tyrosine-protein kinase JAK1	Jak1	sp|P52332|JAK1_MOUSE Tyrosine-protein kinase JAK1 OS=Mus musculus OX=10090 GN=Jak1 PE=1 SV=1				17	17	19.4	133.37	0	70071000	65625000	78056000	48659000	319450000	414370000	379600000	88483000	85595000	69402000	77280000	78788000	81749000	66375000	not significantly enriched
P52431	P52431	DNA polymerase delta catalytic subunit	Pold1	sp|P52431|DPOD1_MOUSE DNA polymerase delta catalytic subunit OS=Mus musculus OX=10090 GN=Pold1 PE=1 SV=2				27	27	30.1	123.79	0	162850000	68718000	180300000	142150000	608500000	652360000	712510000	158670000	136670000	148350000	130600000	185490000	150040000	141160000	not significantly enriched
P52432	P52432	DNA-directed RNA polymerases I and III subunit RPAC1	Polr1c	sp|P52432|RPAC1_MOUSE DNA-directed RNA polymerases I and III subunit RPAC1 OS=Mus musculus OX=10090 GN=Polr1c PE=1 SV=3				6	6	28	39.106	0	51869000	60428000	50255000	27353000	118380000	130760000	67691000	39144000	49355000	41312000	40309000	44881000	32915000	26173000	not significantly enriched
P52479	P52479	Ubiquitin carboxyl-terminal hydrolase 10	Usp10	sp|P52479|UBP10_MOUSE Ubiquitin carboxyl-terminal hydrolase 10 OS=Mus musculus OX=10090 GN=Usp10 PE=1 SV=3				8	8	11.6	87.021	0	21706000	10763000	27160000	16014000	51627000	137110000	136680000	16833000	19592000	22840000	17959000	21028000	28784000	25237000	not significantly enriched
P52480;P53657	P52480	Pyruvate kinase PKM	Pkm	sp|P52480|KPYM_MOUSE Pyruvate kinase PKM OS=Mus musculus OX=10090 GN=Pkm PE=1 SV=4				29	29	65.7	57.844	0	1142100000	738770000	1394200000	859510000	5171000000	6301800000	3743600000	1165500000	881060000	1113600000	965200000	1666700000	1331100000	899540000	not significantly enriched
P52482	P52482	Ubiquitin-conjugating enzyme E2 E1	Ube2e1	sp|P52482|UB2E1_MOUSE Ubiquitin-conjugating enzyme E2 E1 OS=Mus musculus OX=10090 GN=Ube2e1 PE=1 SV=1				1	1	9.3	21.333	0.0012887	0	0	6573000	0	0	0	14419000	0	0	0	0	0	0	3260300	removed by filtering
P52633	P52633	Signal transducer and transcription activator 6	Stat6	sp|P52633|STAT6_MOUSE Signal transducer and transcription activator 6 OS=Mus musculus OX=10090 GN=Stat6 PE=1 SV=2				1	1	1.6	93.496	0.0027473	3488600	3421300	6746700	4162000	12136000	16450000	10558000	0	0	0	0	0	0	2387300	removed by filtering
P52875	P52875	Transmembrane protein 165	Tmem165	sp|P52875|TM165_MOUSE Transmembrane protein 165 OS=Mus musculus OX=10090 GN=Tmem165 PE=1 SV=2				1	1	5.6	34.79	0.0010017	2513100	1457200	3458500	2273400	2630800	6075600	5532500	0	0	0	0	0	0	1251000	removed by filtering
P52912	P52912	Nucleolysin TIA-1	Tia1	sp|P52912|TIA1_MOUSE Cytotoxic granule associated RNA binding protein TIA1 OS=Mus musculus OX=10090 GN=Tia1 PE=1 SV=1				1	1	5.7	42.799	0.00099043	0	0	0	0	0	29968000	0	0	0	0	0	0	6983500	0	removed by filtering
P53026	P53026	60S ribosomal protein L10a	Rpl10a	sp|P53026|RL10A_MOUSE 60S ribosomal protein L10a OS=Mus musculus OX=10090 GN=Rpl10a PE=1 SV=3				16	16	53.5	24.916	0	2237500000	2047000000	2887700000	2337400000	6307000000	8728000000	8250500000	1821300000	2192700000	2076800000	2073300000	2093900000	2125200000	1987800000	not significantly enriched
P53349	P53349	Mitogen-activated protein kinase kinase kinase 1	Map3k1	sp|P53349|M3K1_MOUSE Mitogen-activated protein kinase kinase kinase 1 OS=Mus musculus OX=10090 GN=Map3k1 PE=1 SV=3				16	16	14.9	161.29	0	71716000	71967000	121120000	96338000	253360000	384310000	388870000	78643000	87396000	97631000	106910000	84848000	76097000	80558000	not significantly enriched
P53564	P53564	Homeobox protein cut-like 1	Cux1	sp|P53564|CUX1_MOUSE Homeobox protein cut-like 1 OS=Mus musculus OX=10090 GN=Cux1 PE=1 SV=3				18	18	15	165.59	0	43449000	30637000	82312000	60031000	61887000	143110000	193430000	45792000	39590000	58163000	51421000	25474000	37877000	44690000	not significantly enriched
P53569	P53569	CCAAT/enhancer-binding protein zeta	Cebpz	sp|P53569|CEBPZ_MOUSE CCAAT/enhancer-binding protein zeta OS=Mus musculus OX=10090 GN=Cebpz PE=1 SV=2				34	34	37.7	120.26	0	205140000	303150000	305210000	265360000	935530000	1203000000	1366900000	244950000	321020000	290440000	300040000	263260000	255100000	297060000	not significantly enriched
P53690	P53690	Matrix metalloproteinase-14	Mmp14	sp|P53690|MMP14_MOUSE Matrix metalloproteinase-14 OS=Mus musculus OX=10090 GN=Mmp14 PE=2 SV=3				3	3	6.4	65.918	0.00069662	11457000	2427100	0	0	16365000	36787000	25992000	0	0	0	0	0	0	5877000	removed by filtering
P53702	P53702	Cytochrome c-type heme lyase	Hccs	sp|P53702|CCHL_MOUSE Holocytochrome c-type synthase OS=Mus musculus OX=10090 GN=Hccs PE=1 SV=2				5	5	21.3	30.977	0	13205000	6926500	6599300	2498000	29227000	54821000	29786000	8727000	8493700	6259000	7207500	9527900	8900000	9191500	not significantly enriched
P53986	P53986	Monocarboxylate transporter 1	Slc16a1	sp|P53986|MOT1_MOUSE Monocarboxylate transporter 1 OS=Mus musculus OX=10090 GN=Slc16a1 PE=1 SV=1				9	9	15.4	53.267	0	114560000	61856000	135980000	120180000	73659000	160500000	165680000	96984000	67493000	99015000	100270000	41505000	52756000	57585000	enriched
P53994	P53994	Ras-related protein Rab-2A	Rab2a	sp|P53994|RAB2A_MOUSE Ras-related protein Rab-2A OS=Mus musculus OX=10090 GN=Rab2a PE=1 SV=1				1	1	6.6	23.547	0.00069252	2599300	1934300	3331800	0	8681200	12034000	11061000	0	0	0	0	0	0	2500900	removed by filtering
P53995	P53995	Anaphase-promoting complex subunit 1	Anapc1	sp|P53995|APC1_MOUSE Anaphase-promoting complex subunit 1 OS=Mus musculus OX=10090 GN=Anapc1 PE=1 SV=2				8	8	6.5	215.99	0	19125000	21164000	26793000	11947000	40884000	74510000	92086000	21312000	21228000	18612000	18230000	18021000	16413000	14725000	not significantly enriched
P53996;Q9D548	P53996	Cellular nucleic acid-binding protein	Cnbp	sp|P53996|CNBP_MOUSE CCHC-type zinc finger nucleic acid binding protein OS=Mus musculus OX=10090 GN=Cnbp PE=1 SV=2				6	6	37.1	19.592	0	65133000	58165000	42720000	114110000	190960000	423330000	509150000	108100000	36353000	60937000	73227000	75559000	93956000	114060000	not significantly enriched
P54071	P54071	Isocitrate dehydrogenase [NADP], mitochondrial	Idh2	sp|P54071|IDHP_MOUSE Isocitrate dehydrogenase [NADP], mitochondrial OS=Mus musculus OX=10090 GN=Idh2 PE=1 SV=3				13	13	32.7	50.906	0	56975000	29018000	93542000	41737000	359640000	411330000	358060000	66245000	49863000	70345000	54346000	105410000	77818000	76329000	depleted
P54103	P54103	DnaJ homolog subfamily C member 2;DnaJ homolog subfamily C member 2, N-terminally processed	Dnajc2	sp|P54103|DNJC2_MOUSE DnaJ homolog subfamily C member 2 OS=Mus musculus OX=10090 GN=Dnajc2 PE=1 SV=2				10	10	16.4	71.721	0	70961000	60861000	72692000	42980000	290700000	317770000	128850000	60563000	58869000	51235000	43016000	93173000	74823000	62338000	depleted
P54276	P54276	DNA mismatch repair protein Msh6	Msh6	sp|P54276|MSH6_MOUSE DNA mismatch repair protein Msh6 OS=Mus musculus OX=10090 GN=Msh6 PE=1 SV=3				43	43	38.7	151.08	0	302610000	206350000	439790000	245380000	914430000	1680400000	1283900000	307590000	288080000	335090000	267320000	303420000	312140000	254250000	not significantly enriched
P54728;P54726	P54728;P54726	UV excision repair protein RAD23 homolog B;UV excision repair protein RAD23 homolog A	Rad23b;Rad23a	sp|P54728|RD23B_MOUSE UV excision repair protein RAD23 homolog B OS=Mus musculus OX=10090 GN=Rad23b PE=1 SV=2;sp|P54726|RD23A_MOUSE UV excision repair protein RAD23 homolog A OS=Mus musculus OX=10090 GN=Rad23a PE=1 SV=2				2	2	7.2	43.512	0	4241600	3598900	2741000	2206800	14432000	9282500	11155000	4428400	4034600	0	0	4792600	0	0	removed by filtering
P54729	P54729	NEDD8 ultimate buster 1	Nub1	sp|P54729|NUB1_MOUSE NEDD8 ultimate buster 1 OS=Mus musculus OX=10090 GN=Nub1 PE=1 SV=2				8	8	20.2	70.306	0	23235000	17216000	31384000	11133000	83942000	82318000	71288000	24833000	26125000	18606000	17958000	23578000	17172000	14559000	not significantly enriched
P54731	P54731	FAS-associated factor 1	Faf1	sp|P54731|FAF1_MOUSE FAS-associated factor 1 OS=Mus musculus OX=10090 GN=Faf1 PE=1 SV=2				3	3	6.2	73.862	0	14473000	0	22662000	13764000	66744000	48544000	39178000	15953000	0	18783000	13470000	17580000	0	12463000	removed by filtering
P54751	P54751	CMP-N-acetylneuraminate-beta-galactosamide-alpha-2,3-sialyltransferase 1	St3gal1	sp|P54751|SIA4A_MOUSE CMP-N-acetylneuraminate-beta-galactosamide-alpha-2,3-sialyltransferase 1 OS=Mus musculus OX=10090 GN=St3gal1 PE=1 SV=1	+			1	1	3.3	39.072	1	0	0	0	0	0	2404600	0	0	0	0	0	0	560340	0	removed by filtering
P54775	P54775	26S protease regulatory subunit 6B	Psmc4	sp|P54775|PRS6B_MOUSE 26S proteasome regulatory subunit 6B OS=Mus musculus OX=10090 GN=Psmc4 PE=1 SV=2				13	13	40.9	47.408	0	150060000	120900000	211180000	155360000	676450000	662090000	314270000	164910000	149840000	159980000	170570000	190070000	138230000	96825000	not significantly enriched
P54822	P54822	Adenylosuccinate lyase	Adsl	sp|P54822|PUR8_MOUSE Adenylosuccinate lyase OS=Mus musculus OX=10090 GN=Adsl PE=1 SV=2				5	5	15.5	54.866	0	15086000	1738600	16571000	8947100	11378000	22058000	34674000	0	0	12917000	0	0	0	0	removed by filtering
P54823	P54823	Probable ATP-dependent RNA helicase DDX6	Ddx6	sp|P54823|DDX6_MOUSE Probable ATP-dependent RNA helicase DDX6 OS=Mus musculus OX=10090 GN=Ddx6 PE=1 SV=1				19	19	52.2	54.191	0	163430000	68850000	239780000	143790000	836290000	1930700000	1852000000	193450000	114660000	197790000	181960000	255670000	369180000	374700000	depleted
P54923	P54923	[Protein ADP-ribosylarginine] hydrolase	Adprh	sp|P54923|ADPRH_MOUSE ADP-ribosylhydrolase ARH1 OS=Mus musculus OX=10090 GN=Adprh PE=1 SV=1				2	2	6.9	40.068	0.0076046	0	0	1653500	0	5892200	9248700	7993600	0	0	0	0	0	0	1807400	removed by filtering
P55012	P55012	Solute carrier family 12 member 2	Slc12a2	sp|P55012|S12A2_MOUSE Solute carrier family 12 member 2 OS=Mus musculus OX=10090 GN=Slc12a2 PE=1 SV=2				3	3	2.6	131.03	0	1926300	1980300	1971500	0	13803000	12364000	10235000	0	0	0	0	4740100	0	0	removed by filtering
P55096	P55096	ATP-binding cassette sub-family D member 3	Abcd3	sp|P55096|ABCD3_MOUSE ATP-binding cassette sub-family D member 3 OS=Mus musculus OX=10090 GN=Abcd3 PE=1 SV=2				5	5	10.3	75.474	0	18836000	37104000	48036000	15678000	64985000	75898000	58397000	26067000	26026000	24250000	21548000	28296000	22113000	19350000	not significantly enriched
P55194	P55194	SH3 domain-binding protein 1	Sh3bp1	sp|P55194|3BP1_MOUSE SH3 domain-binding protein 1 OS=Mus musculus OX=10090 GN=Sh3bp1 PE=1 SV=3				5	5	9.1	74.172	0	7976600	9334200	11004000	8085600	59460000	71311000	47383000	13266000	11171000	11513000	14655000	14085000	11441000	7117500	not significantly enriched
P55200	P55200	Histone-lysine N-methyltransferase 2A;MLL cleavage product N320;MLL cleavage product C180	Kmt2a	sp|P55200|KMT2A_MOUSE Histone-lysine N-methyltransferase 2A OS=Mus musculus OX=10090 GN=Kmt2a PE=1 SV=3				7	7	2.6	429.64	0	21616000	23774000	28583000	12852000	39550000	44028000	57595000	20353000	21905000	18660000	22883000	12738000	12316000	12095000	enriched
P55258	P55258	Ras-related protein Rab-8A	Rab8a	sp|P55258|RAB8A_MOUSE Ras-related protein Rab-8A OS=Mus musculus OX=10090 GN=Rab8a PE=1 SV=2				5	4	27.1	23.668	0	38603000	28359000	52638000	34838000	123550000	179520000	127920000	37149000	29949000	39094000	37807000	43606000	42374000	31095000	not significantly enriched
P55264	P55264	Adenosine kinase	Adk	sp|P55264|ADK_MOUSE Adenosine kinase OS=Mus musculus OX=10090 GN=Adk PE=1 SV=2				6	6	22.4	40.148	0	18958000	6677500	6368300	9539400	115960000	144230000	95062000	23665000	0	0	19757000	32224000	25940000	22231000	removed by filtering
P55821;P54227	P55821;P54227	Stathmin-2;Stathmin	Stmn2;Stmn1	sp|P55821|STMN2_MOUSE Stathmin-2 OS=Mus musculus OX=10090 GN=Stmn2 PE=1 SV=1;sp|P54227|STMN1_MOUSE Stathmin OS=Mus musculus OX=10090 GN=Stmn1 PE=1 SV=2				2	2	10.6	20.828	0.00071124	4850000	0	0	0	36733000	68668000	88322000	0	0	0	0	0	0	19970000	removed by filtering
P56135	P56135	ATP synthase subunit f, mitochondrial	Atp5j2	sp|P56135|ATPK_MOUSE ATP synthase subunit f, mitochondrial OS=Mus musculus OX=10090 GN=Atp5mf PE=1 SV=3				2	2	26.1	10.344	0	24933000	18465000	30096000	23718000	46681000	30746000	58121000	0	0	0	24215000	16219000	0	13436000	removed by filtering
P56183	P56183	Ribosomal RNA processing protein 1 homolog A	Rrp1	sp|P56183|RRP1_MOUSE Ribosomal RNA processing protein 1 homolog A OS=Mus musculus OX=10090 GN=Rrp1 PE=1 SV=2				18	18	47.4	54.776	0	221740000	262460000	280530000	229910000	488830000	702590000	793410000	233340000	279010000	218770000	229770000	187860000	173400000	164600000	enriched
P56379	P56379	6.8 kDa mitochondrial proteolipid	Mp68	sp|P56379|ATP68_MOUSE ATP synthase subunit ATP5MPL, mitochondrial OS=Mus musculus OX=10090 GN=Atp5mpl PE=1 SV=1				1	1	13.8	6.6979	0.0027322	32124000	20976000	38229000	24150000	61084000	106190000	103490000	0	0	0	0	0	0	13874000	removed by filtering
P56390	P56390	Cyclin-dependent kinases regulatory subunit 2	Cks2	sp|P56390|CKS2_MOUSE Cyclin-dependent kinases regulatory subunit 2 OS=Mus musculus OX=10090 GN=Cks2 PE=1 SV=1				2	2	24.1	9.8742	0.00037369	13417000	8848200	13960000	1887400	62873000	78187000	55240000	13615000	9604600	10874000	0	21839000	17997000	12647000	depleted
P56391	P56391	Cytochrome c oxidase subunit 6B1	Cox6b1	sp|P56391|CX6B1_MOUSE Cytochrome c oxidase subunit 6B1 OS=Mus musculus OX=10090 GN=Cox6b1 PE=1 SV=2				2	2	29.1	10.071	0.0012792	0	0	0	0	3989400	25173000	9556700	0	0	0	0	0	5866000	0	removed by filtering
P56394	P56394	Cytochrome c oxidase copper chaperone	Cox17	sp|P56394|COX17_MOUSE Cytochrome c oxidase copper chaperone OS=Mus musculus OX=10090 GN=Cox17 PE=1 SV=2				2	2	46	6.784	0.00036724	0	0	0	0	0	4899000	10774000	0	0	0	0	0	0	2436000	removed by filtering
P56395	P56395	Cytochrome b5	Cyb5a	sp|P56395|CYB5_MOUSE Cytochrome b5 OS=Mus musculus OX=10090 GN=Cyb5a PE=1 SV=2				5	5	47.8	15.241	0	18076000	22375000	23712000	22474000	92760000	95008000	122290000	21430000	21349000	20330000	21023000	28674000	27786000	26242000	depleted
P56399	P56399	Ubiquitin carboxyl-terminal hydrolase 5	Usp5	sp|P56399|UBP5_MOUSE Ubiquitin carboxyl-terminal hydrolase 5 OS=Mus musculus OX=10090 GN=Usp5 PE=1 SV=1				18	18	30.5	95.832	0	122310000	90240000	136100000	74775000	512210000	508010000	376860000	124440000	102110000	112850000	94885000	162150000	110580000	80491000	not significantly enriched
P56480	P56480	ATP synthase subunit beta, mitochondrial	Atp5b	sp|P56480|ATPB_MOUSE ATP synthase subunit beta, mitochondrial OS=Mus musculus OX=10090 GN=Atp5f1b PE=1 SV=2				24	24	63.3	56.3	0	596690000	467710000	703290000	451380000	1964800000	2580700000	2191400000	546120000	451490000	612170000	515840000	596660000	559710000	502170000	not significantly enriched
P56671	P56671	Myc-associated zinc finger protein	Maz	sp|P56671|MAZ_MOUSE Myc-associated zinc finger protein OS=Mus musculus OX=10090 GN=Maz PE=1 SV=1				2	2	4.4	48.769	0.0010152	1649000	0	0	0	0	5647100	6094200	0	0	0	0	0	0	1377900	removed by filtering
P56812	P56812	Programmed cell death protein 5	Pdcd5	sp|P56812|PDCD5_MOUSE Programmed cell death protein 5 OS=Mus musculus OX=10090 GN=Pdcd5 PE=1 SV=3				2	2	19.8	14.275	0.0003785	0	0	0	0	17269000	9617400	8993900	0	0	0	0	0	0	2033600	removed by filtering
P56873	P56873	Sjoegren syndrome/scleroderma autoantigen 1 homolog	Sssca1	sp|P56873|ZNRD2_MOUSE Protein ZNRD2 OS=Mus musculus OX=10090 GN=Znrd2 PE=1 SV=1				1	1	7.5	21.336	0.00038197	1738600	1249600	1941300	0	5966700	9132900	0	0	0	0	0	0	2128300	0	removed by filtering
P56959	P56959	RNA-binding protein FUS	Fus	sp|P56959|FUS_MOUSE RNA-binding protein FUS OS=Mus musculus OX=10090 GN=Fus PE=1 SV=1				13	11	24.1	52.673	0	138320000	43853000	214070000	104180000	2616200000	4700900000	5138900000	101540000	76982000	145560000	112270000	816670000	1161000000	1146300000	depleted
P56960	P56960	Exosome component 10	Exosc10	sp|P56960|EXOSX_MOUSE Exosome component 10 OS=Mus musculus OX=10090 GN=Exosc10 PE=1 SV=2				27	27	44.9	100.94	0	93505000	55457000	117540000	63451000	460590000	780470000	831080000	102860000	87776000	103180000	89558000	145250000	149790000	156250000	depleted
P57725	P57725	SAM domain-containing protein SAMSN-1	Samsn1	sp|P57725|SAMN1_MOUSE SAM domain-containing protein SAMSN-1 OS=Mus musculus OX=10090 GN=Samsn1 PE=1 SV=2				4	4	16.4	41.601	0	16930000	4587100	27087000	6940600	95876000	99327000	53815000	18247000	0	24235000	0	28071000	16598000	18363000	removed by filtering
P57759	P57759	Endoplasmic reticulum resident protein 29	Erp29	sp|P57759|ERP29_MOUSE Endoplasmic reticulum resident protein 29 OS=Mus musculus OX=10090 GN=Erp29 PE=1 SV=2				2	2	6.5	28.823	0.00098135	0	0	1765700	0	25373000	40723000	52036000	0	0	0	0	8931200	9966200	11071000	removed by filtering
P57776	P57776	Elongation factor 1-delta	Eef1d	sp|P57776|EF1D_MOUSE Elongation factor 1-delta OS=Mus musculus OX=10090 GN=Eef1d PE=1 SV=3				13	12	60.1	31.293	0	153690000	104030000	263940000	104020000	851850000	1226100000	1262100000	181670000	152560000	172390000	147510000	288260000	268290000	210490000	depleted
P57780;Q7TPR4;Q9JI91;O88990;E9PX29	P57780	Alpha-actinin-4	Actn4	sp|P57780|ACTN4_MOUSE Alpha-actinin-4 OS=Mus musculus OX=10090 GN=Actn4 PE=1 SV=1				35	35	51.9	104.98	0	127910000	94910000	203680000	155290000	1840900000	1695900000	1539000000	146550000	147920000	173640000	195840000	591610000	358720000	299400000	depleted
P57784	P57784	U2 small nuclear ribonucleoprotein A	Snrpa1	sp|P57784|RU2A_MOUSE U2 small nuclear ribonucleoprotein A OS=Mus musculus OX=10090 GN=Snrpa1 PE=1 SV=2				12	12	54.5	28.357	0	160710000	138390000	278900000	136760000	1038500000	1396700000	1523300000	164880000	159890000	194900000	189780000	316230000	320140000	333430000	depleted
P58021	P58021	Transmembrane 9 superfamily member 2	Tm9sf2	sp|P58021|TM9S2_MOUSE Transmembrane 9 superfamily member 2 OS=Mus musculus OX=10090 GN=Tm9sf2 PE=1 SV=1				2	2	4.5	75.329	0.00069906	1439500	0	7654300	3639500	7596400	8588000	7313300	0	0	5966800	0	0	0	0	removed by filtering
P58044	P58044	Isopentenyl-diphosphate Delta-isomerase 1	Idi1	sp|P58044|IDI1_MOUSE Isopentenyl-diphosphate Delta-isomerase 1 OS=Mus musculus OX=10090 GN=Idi1 PE=1 SV=1				7	7	42.7	26.289	0	41545000	25293000	22442000	13783000	198550000	148520000	132550000	42986000	27390000	33396000	24662000	55167000	26251000	24823000	not significantly enriched
P58064	P58064	28S ribosomal protein S6, mitochondrial	Mrps6	sp|P58064|RT06_MOUSE 28S ribosomal protein S6, mitochondrial OS=Mus musculus OX=10090 GN=Mrps6 PE=1 SV=3				2	2	12.8	14.308	0.00927	0	0	0	0	7281600	18234000	14395000	0	0	0	0	0	0	3254800	removed by filtering
P58069	P58069	Ras GTPase-activating protein 2	Rasa2	sp|P58069|RASA2_MOUSE Ras GTPase-activating protein 2 OS=Mus musculus OX=10090 GN=Rasa2 PE=1 SV=2				2	2	2.7	96.4	0.00098782	0	0	0	0	8238200	13391000	20210000	0	0	0	0	0	3210700	4479600	removed by filtering
P58252	P58252	Elongation factor 2	Eef2	sp|P58252|EF2_MOUSE Elongation factor 2 OS=Mus musculus OX=10090 GN=Eef2 PE=1 SV=2				38	38	54	95.313	0	736230000	454780000	780290000	545220000	5297400000	4752800000	4463400000	731530000	597160000	627740000	506320000	1490000000	1173700000	1003000000	depleted
P58281	P58281	Dynamin-like 120 kDa protein, mitochondrial;Dynamin-like 120 kDa protein, form S1	Opa1	sp|P58281|OPA1_MOUSE Dynamin-like 120 kDa protein, mitochondrial OS=Mus musculus OX=10090 GN=Opa1 PE=1 SV=1				4	4	4.5	111.34	0.00071891	0	0	2067300	1321800	5409700	18803000	7321800	0	0	0	0	0	4381600	0	removed by filtering
P58462;Q99JB6;P58463	P58462	Forkhead box protein P1	Foxp1	sp|P58462|FOXP1_MOUSE Forkhead box protein P1 OS=Mus musculus OX=10090 GN=Foxp1 PE=1 SV=1				20	18	48.1	78.832	0	768780000	525730000	861280000	723400000	1590100000	3023800000	3108600000	722010000	534570000	682860000	706250000	453690000	592640000	563650000	not significantly enriched
P58468	P58468	Protein FAM207A	Fam207a	sp|P58468|SLX9_MOUSE Ribosome biogenesis protein SLX9 homolog OS=Mus musculus OX=10090 GN=Slx9 PE=1 SV=1				7	7	46.6	24.814	0	64352000	66285000	111330000	80517000	114360000	307650000	362160000	79787000	88911000	84691000	80915000	47302000	52993000	67969000	enriched
P58501	P58501	PAX3- and PAX7-binding protein 1	Paxbp1	sp|P58501|PAXB1_MOUSE PAX3- and PAX7-binding protein 1 OS=Mus musculus OX=10090 GN=Paxbp1 PE=1 SV=3				11	11	16.9	104.83	0	45056000	34708000	50002000	42310000	202660000	326430000	336810000	42819000	37340000	46117000	44787000	70606000	72181000	75195000	depleted
P58742	P58742	Aladin	Aaas	sp|P58742|AAAS_MOUSE Aladin OS=Mus musculus OX=10090 GN=Aaas PE=1 SV=1				3	3	12.6	59.43	0	0	3414300	0	3920700	44821000	53342000	30671000	0	0	0	0	15348000	12475000	0	removed by filtering
P58771	P58771	Tropomyosin alpha-1 chain	Tpm1	sp|P58771|TPM1_MOUSE Tropomyosin alpha-1 chain OS=Mus musculus OX=10090 GN=Tpm1 PE=1 SV=1				2	2	8.1	32.68	0	8244500	1817100	17600000	2964700	23902000	130720000	104170000	7575900	0	10333000	0	7623500	33441000	25216000	removed by filtering
P58854	P58854	Gamma-tubulin complex component 3	Tubgcp3	sp|P58854|GCP3_MOUSE Gamma-tubulin complex component 3 OS=Mus musculus OX=10090 GN=Tubgcp3 PE=1 SV=2				15	15	23.4	103.47	0	106380000	89892000	120720000	72928000	126370000	208340000	242400000	99062000	94042000	92066000	88693000	41077000	57856000	51742000	enriched
P59110	P59110	Sentrin-specific protease 1	Senp1	sp|P59110|SENP1_MOUSE Sentrin-specific protease 1 OS=Mus musculus OX=10090 GN=Senp1 PE=1 SV=1				4	4	10.3	72.51	0	2798000	0	6245200	1310800	28988000	45538000	44398000	4837300	0	4439100	0	9823700	9775900	9395300	removed by filtering
P59114	P59114	Phosphorylated CTD-interacting factor 1	Pcif1	sp|P59114|CAPAM_MOUSE mRNA (2-O-methyladenosine-N(6)-)-methyltransferase OS=Mus musculus OX=10090 GN=Pcif1 PE=1 SV=1				1	1	2.3	80.504	0.0010111	0	0	5150100	0	12088000	15768000	7535900	0	0	0	0	0	0	1703900	removed by filtering
P59178	P59178	Lethal(3)malignant brain tumor-like protein 2	L3mbtl2	sp|P59178|LMBL2_MOUSE Lethal(3)malignant brain tumor-like protein 2 OS=Mus musculus OX=10090 GN=L3mbtl2 PE=1 SV=2	+			1	1	2.1	78.97	1	4655800	5450500	0	4997200	0	13543000	13995000	0	0	0	0	0	0	3164400	removed by filtering
P59235	P59235	Nucleoporin Nup43	Nup43	sp|P59235|NUP43_MOUSE Nucleoporin Nup43 OS=Mus musculus OX=10090 GN=Nup43 PE=1 SV=2				5	5	22.6	41.989	0	21776000	21967000	22687000	19736000	118960000	146400000	130510000	21575000	26053000	19174000	21212000	41209000	33283000	26753000	depleted
P59325	P59325	Eukaryotic translation initiation factor 5	Eif5	sp|P59325|IF5_MOUSE Eukaryotic translation initiation factor 5 OS=Mus musculus OX=10090 GN=Eif5 PE=1 SV=1				7	7	16.8	48.968	0	29878000	16833000	27883000	13902000	130600000	161600000	105240000	25299000	19191000	21112000	17384000	41029000	37961000	29397000	depleted
P59326	P59326	YTH domain-containing family protein 1	Ythdf1	sp|P59326|YTHD1_MOUSE YTH domain-containing family protein 1 OS=Mus musculus OX=10090 GN=Ythdf1 PE=1 SV=1				9	7	24.3	60.878	0	18225000	8309000	24221000	21202000	88358000	201970000	166410000	17834000	14114000	24704000	25352000	28211000	39936000	33437000	depleted
P59328	P59328	WD repeat and HMG-box DNA-binding protein 1	Wdhd1	sp|P59328|WDHD1_MOUSE WD repeat and HMG-box DNA-binding protein 1 OS=Mus musculus OX=10090 GN=Wdhd1 PE=1 SV=2				5	5	5.6	124.25	0	4337500	4406000	6222600	1939500	42874000	66183000	33717000	7376500	7483400	7398900	0	13882000	8597100	7188300	not significantly enriched
P59470	P59470	DNA-directed RNA polymerase III subunit RPC2	Polr3b	sp|P59470|RPC2_MOUSE DNA-directed RNA polymerase III subunit RPC2 OS=Mus musculus OX=10090 GN=Polr3b PE=1 SV=2				2	2	1.9	127.71	0.0027489	8060900	10094000	9259400	643030	31195000	6853300	8005000	0	0	7218000	0	0	0	0	removed by filtering
P59708	P59708	Splicing factor 3B subunit 6	Sf3b6	sp|P59708|SF3B6_MOUSE Splicing factor 3B subunit 6 OS=Mus musculus OX=10090 GN=Sf3b6 PE=1 SV=1				4	4	39.2	14.585	0	73653000	52786000	84688000	66804000	381810000	574870000	572250000	73563000	63715000	60003000	68748000	114320000	116330000	115530000	depleted
P59997;REV__Q80YT7;REV__Q8K389	P59997	Lysine-specific demethylase 2A	Kdm2a	sp|P59997|KDM2A_MOUSE Lysine-specific demethylase 2A OS=Mus musculus OX=10090 GN=Kdm2a PE=1 SV=2				27	27	30.9	132.68	0	29937000	120870000	76888000	39019000	312850000	579290000	545250000	46037000	136140000	76098000	65146000	90936000	107920000	110200000	not significantly enriched
P59999	P59999	Actin-related protein 2/3 complex subunit 4	Arpc4	sp|P59999|ARPC4_MOUSE Actin-related protein 2/3 complex subunit 4 OS=Mus musculus OX=10090 GN=Arpc4 PE=1 SV=3				6	6	41.1	19.667	0	37364000	33047000	44869000	27200000	283810000	312230000	237380000	45208000	42191000	38038000	30281000	83465000	70448000	52191000	depleted
P60003	P60003	Transcription elongation factor 1 homolog	Elof1	sp|P60003|ELOF1_MOUSE Transcription elongation factor 1 homolog OS=Mus musculus OX=10090 GN=Elof1 PE=1 SV=1				1	1	21.7	9.4618	0	1615200	0	0	0	13345000	21903000	27812000	0	0	0	0	0	0	6288600	removed by filtering
P60122	P60122	RuvB-like 1	Ruvbl1	sp|P60122|RUVB1_MOUSE RuvB-like 1 OS=Mus musculus OX=10090 GN=Ruvbl1 PE=1 SV=1				22	22	67.8	50.213	0	532620000	682550000	820850000	687660000	1646100000	2339000000	2531500000	594650000	632330000	659350000	738730000	549940000	550240000	598200000	not significantly enriched
P60229	P60229	Eukaryotic translation initiation factor 3 subunit E	Eif3e	sp|P60229|EIF3E_MOUSE Eukaryotic translation initiation factor 3 subunit E OS=Mus musculus OX=10090 GN=Eif3e PE=1 SV=1				11	11	32.4	52.22	0	62148000	54674000	109480000	72870000	249870000	270390000	251350000	75282000	68063000	73768000	72529000	77309000	64400000	59316000	not significantly enriched
P60335;P57724	P60335	Poly(rC)-binding protein 1	Pcbp1	sp|P60335|PCBP1_MOUSE Poly(rC)-binding protein 1 OS=Mus musculus OX=10090 GN=Pcbp1 PE=1 SV=1				15	11	74.2	37.497	0	1147300000	799460000	1237700000	708840000	3450400000	4125200000	3639300000	1117000000	897790000	907310000	759220000	1123000000	945090000	760230000	not significantly enriched
P60670	P60670	Nuclear protein localization protein 4 homolog	Nploc4	sp|P60670|NPL4_MOUSE Nuclear protein localization protein 4 homolog OS=Mus musculus OX=10090 GN=Nploc4 PE=1 SV=3				1	1	2.3	68.016	0.0097617	0	3227300	0	0	10586000	12085000	9524300	0	0	0	0	0	0	2153500	removed by filtering
P60762	P60762	Mortality factor 4-like protein 1	Morf4l1	sp|P60762|MO4L1_MOUSE Mortality factor 4-like protein 1 OS=Mus musculus OX=10090 GN=Morf4l1 PE=1 SV=2				11	9	35.4	41.492	0	33098000	42988000	55119000	42777000	113750000	334180000	265620000	43040000	59657000	39701000	52732000	43910000	56683000	50350000	not significantly enriched
P60766;Q8R527;Q9ER71	P60766	Cell division control protein 42 homolog	Cdc42	sp|P60766|CDC42_MOUSE Cell division control protein 42 homolog OS=Mus musculus OX=10090 GN=Cdc42 PE=1 SV=2				5	5	28.3	21.258	0	8832500	5616000	0	1503500	71218000	105540000	44655000	14123000	0	0	0	17781000	20473000	15603000	removed by filtering
P60824	P60824	Cold-inducible RNA-binding protein	Cirbp	sp|P60824|CIRBP_MOUSE Cold-inducible RNA-binding protein OS=Mus musculus OX=10090 GN=Cirbp PE=1 SV=1				3	3	20.9	18.607	0	15714000	5016100	20460000	13990000	118650000	208180000	191740000	16636000	11420000	12869000	12254000	37696000	45399000	48224000	depleted
P60843	P60843	Eukaryotic initiation factor 4A-I	Eif4a1	sp|P60843|IF4A1_MOUSE Eukaryotic initiation factor 4A-I OS=Mus musculus OX=10090 GN=Eif4a1 PE=1 SV=1				31	18	78.8	46.153	0	3312400000	2355400000	3716800000	2292300000	10289000000	11837000000	10135000000	2757500000	2466500000	2537700000	2170500000	3133300000	2533200000	2057100000	not significantly enriched
P60867	P60867	40S ribosomal protein S20	Rps20	sp|P60867|RS20_MOUSE 40S ribosomal protein S20 OS=Mus musculus OX=10090 GN=Rps20 PE=1 SV=1				4	4	26.1	13.373	0	455660000	474390000	677610000	609410000	1917300000	3574700000	3552300000	471980000	461460000	527410000	547120000	696400000	887250000	855680000	depleted
P60898	P60898	DNA-directed RNA polymerase II subunit RPB9	Polr2i	sp|P60898|RPB9_MOUSE DNA-directed RNA polymerase II subunit RPB9 OS=Mus musculus OX=10090 GN=Polr2i PE=1 SV=1				4	4	50.4	14.523	0	14326000	10482000	21538000	15014000	107360000	189680000	192920000	15397000	0	17961000	14012000	33296000	41404000	49369000	depleted
Q3UNC9;P61025	Q3UNC9;P61025	Cyclin-dependent kinases regulatory subunit;Cyclin-dependent kinases regulatory subunit 1	Cks1brt;Cks1b	tr|Q3UNC9|Q3UNC9_MOUSE Cyclin-dependent kinases regulatory subunit OS=Mus musculus OX=10090 GN=Cks1brt PE=2 SV=1;sp|P61025|CKS1_MOUSE Cyclin-dependent kinases regulatory subunit 1 OS=Mus musculus OX=10090 GN=Cks1b PE=3 SV=1	+			1	1	10.4	11.553	1	0	0	0	0	6952800	16929000	12307000	0	0	0	0	0	0	2782700	removed by filtering
P61027	P61027	Ras-related protein Rab-10	Rab10	sp|P61027|RAB10_MOUSE Ras-related protein Rab-10 OS=Mus musculus OX=10090 GN=Rab10 PE=1 SV=1				5	5	28	22.541	0	66804000	26549000	53148000	38506000	165370000	174070000	138830000	56261000	31465000	46230000	40242000	53064000	43616000	36131000	not significantly enriched
P61028	P61028	Ras-related protein Rab-8B	Rab8b	sp|P61028|RAB8B_MOUSE Ras-related protein Rab-8B OS=Mus musculus OX=10090 GN=Rab8b PE=1 SV=1	+			1	1	6.8	23.603	1	0	0	1209100	0	0	0	0	0	0	942510	0	0	0	0	removed by filtering
P62838;P61079;P61080;Q6ZWY6	P62838;P61079	Ubiquitin-conjugating enzyme E2 D2;Ubiquitin-conjugating enzyme E2 D3	Ube2d2;Ube2d3	sp|P62838|UB2D2_MOUSE Ubiquitin-conjugating enzyme E2 D2 OS=Mus musculus OX=10090 GN=Ube2d2 PE=1 SV=1;sp|P61079|UB2D3_MOUSE Ubiquitin-conjugating enzyme E2 D3 OS=Mus musculus OX=10090 GN=Ube2d3 PE=1 SV=1				3	3	36.1	16.735	0	10709000	30040000	69862000	38512000	162370000	132300000	33443000	0	30691000	39983000	35280000	42475000	40265000	0	removed by filtering
P61082	P61082	NEDD8-conjugating enzyme Ubc12	Ube2m	sp|P61082|UBC12_MOUSE NEDD8-conjugating enzyme Ubc12 OS=Mus musculus OX=10090 GN=Ube2m PE=1 SV=1				3	3	16.4	20.9	0	16169000	12422000	14447000	12464000	48255000	32021000	32981000	16006000	11078000	0	10915000	15446000	10623000	10575000	not significantly enriched
P61087	P61087	Ubiquitin-conjugating enzyme E2 K	Ube2k	sp|P61087|UBE2K_MOUSE Ubiquitin-conjugating enzyme E2 K OS=Mus musculus OX=10090 GN=Ube2k PE=1 SV=3				3	3	28	22.406	0.0003686	9772800	9323800	21315000	12408000	12961000	17552000	36415000	0	0	0	0	0	0	8233700	removed by filtering
P61089;Q9CQ37	P61089	Ubiquitin-conjugating enzyme E2 N	Ube2n	sp|P61089|UBE2N_MOUSE Ubiquitin-conjugating enzyme E2 N OS=Mus musculus OX=10090 GN=Ube2n PE=1 SV=1				5	5	36.8	17.138	0	43800000	10682000	71679000	45308000	80953000	147290000	154920000	42986000	26021000	50123000	49864000	25941000	28803000	32313000	not significantly enriched
P61161	P61161	Actin-related protein 2	Actr2	sp|P61161|ARP2_MOUSE Actin-related protein 2 OS=Mus musculus OX=10090 GN=Actr2 PE=1 SV=1				8	8	26.1	44.76	0	34394000	39810000	22964000	13283000	227570000	242360000	166810000	39744000	34983000	23853000	26332000	64564000	47282000	40845000	depleted
P61164	P61164	Alpha-centractin	Actr1a	sp|P61164|ACTZ_MOUSE Alpha-centractin OS=Mus musculus OX=10090 GN=Actr1a PE=1 SV=1				3	2	13	42.613	0	15857000	24922000	62387000	42393000	18226000	119750000	76384000	0	0	45397000	43759000	0	21405000	27392000	removed by filtering
P61202	P61202	COP9 signalosome complex subunit 2	Cops2	sp|P61202|CSN2_MOUSE COP9 signalosome complex subunit 2 OS=Mus musculus OX=10090 GN=Cops2 PE=1 SV=1				3	3	7.2	51.596	0	27194000	1697400	36431000	25356000	24108000	48707000	5606400	17344000	0	32957000	24962000	12120000	14241000	0	removed by filtering
P84078;P61205	P84078;P61205	ADP-ribosylation factor 1;ADP-ribosylation factor 3	Arf1;Arf3	sp|P84078|ARF1_MOUSE ADP-ribosylation factor 1 OS=Mus musculus OX=10090 GN=Arf1 PE=1 SV=2;sp|P61205|ARF3_MOUSE ADP-ribosylation factor 3 OS=Mus musculus OX=10090 GN=Arf3 PE=2 SV=2				7	1	48.6	20.697	0	171190000	98772000	234240000	131760000	743710000	833700000	708270000	156680000	138580000	166980000	132890000	225860000	177320000	149790000	not significantly enriched
P61211	P61211	ADP-ribosylation factor-like protein 1	Arl1	sp|P61211|ARL1_MOUSE ADP-ribosylation factor-like protein 1 OS=Mus musculus OX=10090 GN=Arl1 PE=1 SV=1				5	5	43.6	20.411	0	39849000	27382000	65544000	44010000	161630000	200780000	163660000	37994000	38994000	0	46595000	47823000	44889000	37447000	not significantly enriched
P61222	P61222	ATP-binding cassette sub-family E member 1	Abce1	sp|P61222|ABCE1_MOUSE ATP-binding cassette sub-family E member 1 OS=Mus musculus OX=10090 GN=Abce1 PE=1 SV=1				15	15	32.7	67.314	0	212120000	124450000	256480000	113870000	650480000	597470000	498030000	175900000	159800000	169500000	133820000	199530000	164230000	143400000	not significantly enriched
P61255	P61255	60S ribosomal protein L26	Rpl26	sp|P61255|RL26_MOUSE 60S ribosomal protein L26 OS=Mus musculus OX=10090 GN=Rpl26 PE=1 SV=1				10	10	48.3	17.258	0	2481600000	2139000000	2717500000	2325000000	4729200000	5927600000	7640900000	1843800000	1796400000	1677200000	1830500000	1321100000	1049100000	1363100000	enriched
P61290	P61290	Proteasome activator complex subunit 3	Psme3	sp|P61290|PSME3_MOUSE Proteasome activator complex subunit 3 OS=Mus musculus OX=10090 GN=Psme3 PE=1 SV=1				3	3	13.8	29.506	0	23673000	15800000	32977000	26174000	56901000	83043000	59125000	23459000	16408000	25711000	24458000	17617000	19870000	19187000	not significantly enriched
Q9CQL1;P61327	Q9CQL1;P61327	Protein mago nashi homolog 2;Protein mago nashi homolog	Magohb;Magoh	sp|Q9CQL1|MGN2_MOUSE Protein mago nashi homolog 2 OS=Mus musculus OX=10090 GN=Magohb PE=2 SV=1;sp|P61327|MGN_MOUSE Protein mago nashi homolog OS=Mus musculus OX=10090 GN=Magoh PE=2 SV=1				11	11	66.4	17.091	0	163830000	215330000	202510000	114740000	738490000	1053700000	1147900000	165820000	240340000	167590000	157780000	212980000	230650000	252060000	not significantly enriched
P61358	P61358	60S ribosomal protein L27	Rpl27	sp|P61358|RL27_MOUSE 60S ribosomal protein L27 OS=Mus musculus OX=10090 GN=Rpl27 PE=1 SV=2				8	8	44.9	15.798	0	1400000000	1272000000	1391900000	1206700000	3599900000	5766400000	6325100000	1199700000	1272800000	1047700000	1173400000	1242000000	1495900000	1686900000	not significantly enriched
P61406	P61406	Telomerase-binding protein EST1A	Smg6	sp|P61406|EST1A_MOUSE Telomerase-binding protein EST1A OS=Mus musculus OX=10090 GN=Smg6 PE=1 SV=1				7	7	5.5	160.49	0	13158000	10388000	19420000	10026000	38661000	78963000	83304000	14406000	14193000	12782000	12287000	11468000	19019000	15958000	not significantly enriched
P61514	P61514	60S ribosomal protein L37a	Rpl37a	sp|P61514|RL37A_MOUSE 60S ribosomal protein L37a OS=Mus musculus OX=10090 GN=Rpl37a PE=1 SV=2				5	5	51.1	10.275	0	322030000	222760000	317480000	327550000	775170000	1298200000	1743100000	324680000	239980000	238770000	306170000	248990000	276770000	379640000	not significantly enriched
P61620;Q9JLR1	P61620;Q9JLR1	Protein transport protein Sec61 subunit alpha isoform 1;Protein transport protein Sec61 subunit alpha isoform 2	Sec61a1;Sec61a2	sp|P61620|S61A1_MOUSE Protein transport protein Sec61 subunit alpha isoform 1 OS=Mus musculus OX=10090 GN=Sec61a1 PE=1 SV=2;sp|Q9JLR1|S61A2_MOUSE Protein transport protein Sec61 subunit alpha isoform 2 OS=Mus musculus OX=10090 GN=Sec61a2 PE=2 SV=3				2	2	4.4	52.264	0.00069493	16244000	8308300	19261000	11617000	14430000	43146000	34863000	0	0	14676000	11953000	0	9985000	8433100	removed by filtering
P61750	P61750	ADP-ribosylation factor 4	Arf4	sp|P61750|ARF4_MOUSE ADP-ribosylation factor 4 OS=Mus musculus OX=10090 GN=Arf4 PE=1 SV=2				3	3	17.8	20.396	0	52380000	44319000	68269000	45548000	161140000	253770000	204590000	49320000	47524000	46498000	42344000	48071000	49858000	47835000	not significantly enriched
P61804	P61804	Dolichyl-diphosphooligosaccharide--protein glycosyltransferase subunit DAD1	Dad1	sp|P61804|DAD1_MOUSE Dolichyl-diphosphooligosaccharide--protein glycosyltransferase subunit DAD1 OS=Mus musculus OX=10090 GN=Dad1 PE=1 SV=3				1	1	10.6	12.497	0.00036819	2937000	1585900	0	0	3519400	6918800	0	0	0	0	0	0	1612300	0	removed by filtering
P61924	P61924	Coatomer subunit zeta-1	Copz1	sp|P61924|COPZ1_MOUSE Coatomer subunit zeta-1 OS=Mus musculus OX=10090 GN=Copz1 PE=1 SV=1				3	3	27.1	20.198	0	13130000	0	29500000	15990000	50390000	47652000	31968000	0	0	22932000	18965000	12310000	13848000	0	removed by filtering
P61957;Q9Z172	P61957;Q9Z172	Small ubiquitin-related modifier 2;Small ubiquitin-related modifier 3	Sumo2;Sumo3	sp|P61957|SUMO2_MOUSE Small ubiquitin-related modifier 2 OS=Mus musculus OX=10090 GN=Sumo2 PE=1 SV=1;sp|Q9Z172|SUMO3_MOUSE Small ubiquitin-related modifier 3 OS=Mus musculus OX=10090 GN=Sumo3 PE=1 SV=1				2	2	23.2	10.871	0	11776000	11128000	12231000	9331500	56968000	68327000	83305000	18658000	14918000	12109000	12330000	14993000	11325000	13562000	not significantly enriched
P61963	P61963	DDB1- and CUL4-associated factor 7	Dcaf7	sp|P61963|DCAF7_MOUSE DDB1- and CUL4-associated factor 7 OS=Mus musculus OX=10090 GN=Dcaf7 PE=1 SV=1				9	9	33.3	38.926	0	21088000	16740000	17349000	3140100	150210000	225180000	213340000	32597000	46421000	0	0	39538000	38565000	35138000	removed by filtering
P61965	P61965	WD repeat-containing protein 5	Wdr5	sp|P61965|WDR5_MOUSE WD repeat-containing protein 5 OS=Mus musculus OX=10090 GN=Wdr5 PE=1 SV=1				10	10	41.9	36.588	0	37680000	48005000	72398000	53425000	199750000	454250000	627690000	64256000	66209000	64707000	64696000	72843000	84462000	103080000	depleted
P61967	P61967	AP-1 complex subunit sigma-1A	Ap1s1	sp|P61967|AP1S1_MOUSE AP-1 complex subunit sigma-1A OS=Mus musculus OX=10090 GN=Ap1s1 PE=1 SV=1				1	1	10.1	18.733	0	3242400	2243500	4701800	3227900	7171600	9612100	0	0	0	0	0	0	2239900	0	removed by filtering
P61979	P61979	Heterogeneous nuclear ribonucleoprotein K	Hnrnpk	sp|P61979|HNRPK_MOUSE Heterogeneous nuclear ribonucleoprotein K OS=Mus musculus OX=10090 GN=Hnrnpk PE=1 SV=1				28	28	61.1	50.976	0	1537800000	1390400000	2255400000	1938100000	8705500000	11129000000	10970000000	1858600000	1616500000	1859500000	1809600000	2469500000	2557500000	2250600000	depleted
P61982	P61982	14-3-3 protein gamma;14-3-3 protein gamma, N-terminally processed	Ywhag	sp|P61982|1433G_MOUSE 14-3-3 protein gamma OS=Mus musculus OX=10090 GN=Ywhag PE=1 SV=2				10	8	55.5	28.302	0	60808000	41900000	92743000	60547000	287840000	375210000	354010000	59598000	49621000	70413000	56874000	79068000	99739000	94410000	depleted
P62071;P10833	P62071;P10833	Ras-related protein R-Ras2;Ras-related protein R-Ras	Rras2;Rras	sp|P62071|RRAS2_MOUSE Ras-related protein R-Ras2 OS=Mus musculus OX=10090 GN=Rras2 PE=1 SV=1;sp|P10833|RRAS_MOUSE Ras-related protein R-Ras OS=Mus musculus OX=10090 GN=Rras PE=1 SV=1				4	4	25	23.399	0	38648000	14715000	19720000	21889000	65720000	156590000	139250000	23674000	20861000	25387000	30876000	25950000	28909000	22464000	not significantly enriched
P62075	P62075	Mitochondrial import inner membrane translocase subunit Tim13	Timm13	sp|P62075|TIM13_MOUSE Mitochondrial import inner membrane translocase subunit Tim13 OS=Mus musculus OX=10090 GN=Timm13 PE=1 SV=1				3	3	36.8	10.458	0	4813700	996220	7054800	0	34885000	55387000	45350000	0	0	0	0	11652000	12251000	11237000	removed by filtering
P62082	P62082	40S ribosomal protein S7	Rps7	sp|P62082|RS7_MOUSE 40S ribosomal protein S7 OS=Mus musculus OX=10090 GN=Rps7 PE=1 SV=1				13	13	65.5	22.127	0	2982600000	2759800000	4093100000	3897900000	7311000000	12367000000	16569000000	2509400000	2941400000	2901100000	3242500000	2000000000	2291800000	3176600000	not significantly enriched
P62137	P62137	Serine/threonine-protein phosphatase PP1-alpha catalytic subunit	Ppp1ca	sp|P62137|PP1A_MOUSE Serine/threonine-protein phosphatase PP1-alpha catalytic subunit OS=Mus musculus OX=10090 GN=Ppp1ca PE=1 SV=1				21	4	71.2	37.54	0	523720000	548430000	809130000	351100000	3096500000	3190300000	4378800000	531560000	525360000	510290000	483310000	912900000	900330000	1066100000	depleted
P62141	P62141	Serine/threonine-protein phosphatase PP1-beta catalytic subunit	Ppp1cb	sp|P62141|PP1B_MOUSE Serine/threonine-protein phosphatase PP1-beta catalytic subunit OS=Mus musculus OX=10090 GN=Ppp1cb PE=1 SV=3				7	6	32.1	37.186	0	42810000	56055000	87993000	56324000	259910000	528770000	482910000	58959000	60578000	59201000	61780000	95872000	91868000	117240000	depleted
P62192	P62192	26S protease regulatory subunit 4	Psmc1	sp|P62192|PRS4_MOUSE 26S proteasome regulatory subunit 4 OS=Mus musculus OX=10090 GN=Psmc1 PE=1 SV=1				13	13	43.4	49.184	0	621470000	70404000	142610000	96878000	441180000	460090000	376210000	224510000	149030000	192620000	167490000	222010000	165770000	133550000	not significantly enriched
P62196	P62196	26S protease regulatory subunit 8	Psmc5	sp|P62196|PRS8_MOUSE 26S proteasome regulatory subunit 8 OS=Mus musculus OX=10090 GN=Psmc5 PE=1 SV=1				17	17	52.2	45.626	0	141410000	138260000	188380000	133180000	495420000	565400000	385330000	145350000	130370000	132090000	127520000	161990000	121790000	100500000	not significantly enriched
P62242	P62242	40S ribosomal protein S8	Rps8	sp|P62242|RS8_MOUSE 40S ribosomal protein S8 OS=Mus musculus OX=10090 GN=Rps8 PE=1 SV=2				16	16	58.7	24.205	0	2531600000	2380000000	3265200000	2451800000	6885200000	10116000000	10909000000	2492700000	2501000000	2316500000	2435500000	2293500000	2551000000	2682700000	not significantly enriched
P62245	P62245	40S ribosomal protein S15a	Rps15a	sp|P62245|RS15A_MOUSE 40S ribosomal protein S15a OS=Mus musculus OX=10090 GN=Rps15a PE=1 SV=2				10	10	72.3	14.839	0	814780000	1089200000	1804700000	1122400000	3510500000	5505900000	5128000000	1115200000	1199900000	1108400000	926600000	1029400000	1109600000	1244400000	not significantly enriched
P62259	P62259	14-3-3 protein epsilon	Ywhae	sp|P62259|1433E_MOUSE 14-3-3 protein epsilon OS=Mus musculus OX=10090 GN=Ywhae PE=1 SV=1				16	14	69.4	29.174	0	382760000	239060000	544710000	348910000	1668700000	2188100000	2150100000	278050000	202660000	291370000	285930000	398670000	394920000	426180000	depleted
P62264	P62264	40S ribosomal protein S14	Rps14	sp|P62264|RS14_MOUSE 40S ribosomal protein S14 OS=Mus musculus OX=10090 GN=Rps14 PE=1 SV=3				11	11	67.5	16.273	0	2687100000	2516700000	3521100000	2570200000	8227400000	12633000000	13187000000	2306600000	2631500000	2300900000	2489600000	2238100000	2482300000	2607100000	not significantly enriched
P62267	P62267	40S ribosomal protein S23	Rps23	sp|P62267|RS23_MOUSE 40S ribosomal protein S23 OS=Mus musculus OX=10090 GN=Rps23 PE=1 SV=3				9	9	54.5	15.807	0	2324400000	2265700000	2247800000	2123100000	4939000000	10789000000	12722000000	2240000000	2253600000	1832100000	2291100000	2068000000	2250700000	2940300000	not significantly enriched
P62274	P62274	40S ribosomal protein S29	Rps29	sp|P62274|RS29_MOUSE 40S ribosomal protein S29 OS=Mus musculus OX=10090 GN=Rps29 PE=1 SV=2				2	2	32.1	6.6767	0	97155000	67234000	111690000	38570000	365260000	621790000	595620000	97868000	77621000	79324000	43470000	135080000	139070000	132760000	depleted
P62281	P62281	40S ribosomal protein S11	Rps11	sp|P62281|RS11_MOUSE 40S ribosomal protein S11 OS=Mus musculus OX=10090 GN=Rps11 PE=1 SV=3				13	13	60.8	18.431	0	1859500000	2378000000	2769000000	2207200000	6599900000	8437600000	11837000000	2346900000	2313300000	2276900000	2351600000	2129300000	2242000000	2183000000	not significantly enriched
P62301	P62301	40S ribosomal protein S13	Rps13	sp|P62301|RS13_MOUSE 40S ribosomal protein S13 OS=Mus musculus OX=10090 GN=Rps13 PE=1 SV=2				7	7	40.4	17.222	0	1901700000	1770500000	2498800000	1979700000	4902300000	6787100000	8013800000	1837600000	1998400000	1894000000	1842200000	1693500000	1610000000	2087600000	not significantly enriched
P62305	P62305	Small nuclear ribonucleoprotein E	Snrpe	sp|P62305|RUXE_MOUSE Small nuclear ribonucleoprotein E OS=Mus musculus OX=10090 GN=Snrpe PE=1 SV=1				3	3	52.2	10.803	0	81131000	81163000	117430000	87267000	579040000	798410000	920670000	75824000	90427000	84178000	93018000	186770000	143630000	192200000	depleted
P62307	P62307	Small nuclear ribonucleoprotein F	Snrpf	sp|P62307|RUXF_MOUSE Small nuclear ribonucleoprotein F OS=Mus musculus OX=10090 GN=Snrpf PE=1 SV=1				6	6	89.5	9.7251	0	111490000	108760000	178550000	124040000	952250000	1301500000	1553600000	120790000	136900000	134740000	128070000	276460000	285400000	314200000	depleted
P62309	P62309	Small nuclear ribonucleoprotein G	Snrpg	sp|P62309|RUXG_MOUSE Small nuclear ribonucleoprotein G OS=Mus musculus OX=10090 GN=Snrpg PE=1 SV=1				5	5	76.3	8.496	0	174400000	156040000	123150000	150430000	1069400000	1397400000	1341800000	127000000	155850000	125450000	147640000	277430000	218730000	248440000	depleted
P62311	P62311	U6 snRNA-associated Sm-like protein LSm3	Lsm3	sp|P62311|LSM3_MOUSE U6 snRNA-associated Sm-like protein LSm3 OS=Mus musculus OX=10090 GN=Lsm3 PE=1 SV=2				1	1	11.8	11.845	0.0015788	3583300	3185000	6176200	3504200	34493000	55651000	58817000	0	0	0	0	0	0	13299000	removed by filtering
P62313	P62313	U6 snRNA-associated Sm-like protein LSm6	Lsm6	sp|P62313|LSM6_MOUSE U6 snRNA-associated Sm-like protein LSm6 OS=Mus musculus OX=10090 GN=Lsm6 PE=1 SV=1				3	3	32.5	9.1275	0.00071582	15127000	4766100	15860000	9716900	65160000	149320000	128690000	12329000	0	16076000	14620000	21460000	33883000	25511000	depleted
P62315	P62315	Small nuclear ribonucleoprotein Sm D1	Snrpd1	sp|P62315|SMD1_MOUSE Small nuclear ribonucleoprotein Sm D1 OS=Mus musculus OX=10090 GN=Snrpd1 PE=1 SV=1				5	5	54.6	13.281	0	187630000	217450000	205240000	191430000	648680000	2234700000	1676900000	138280000	132720000	165540000	158310000	292160000	375380000	429580000	depleted
P62317	P62317	Small nuclear ribonucleoprotein Sm D2	Snrpd2	sp|P62317|SMD2_MOUSE Small nuclear ribonucleoprotein Sm D2 OS=Mus musculus OX=10090 GN=Snrpd2 PE=1 SV=1				7	7	61	13.527	0	163430000	118400000	191430000	130200000	948250000	1448300000	1520400000	150770000	136180000	150880000	144190000	306720000	293630000	327740000	depleted
P62320	P62320	Small nuclear ribonucleoprotein Sm D3	Snrpd3	sp|P62320|SMD3_MOUSE Small nuclear ribonucleoprotein Sm D3 OS=Mus musculus OX=10090 GN=Snrpd3 PE=1 SV=1				7	7	57.1	13.916	0	218980000	208470000	271210000	206260000	1402600000	2031800000	2141500000	217330000	254090000	206510000	210170000	455220000	408390000	447860000	depleted
P62331	P62331	ADP-ribosylation factor 6	Arf6	sp|P62331|ARF6_MOUSE ADP-ribosylation factor 6 OS=Mus musculus OX=10090 GN=Arf6 PE=1 SV=2				5	5	40	20.082	0	32253000	18715000	43264000	18699000	121620000	118940000	115230000	36628000	24780000	27173000	23884000	37531000	24098000	27996000	not significantly enriched
P62334	P62334	26S protease regulatory subunit 10B	Psmc6	sp|P62334|PRS10_MOUSE 26S proteasome regulatory subunit 10B OS=Mus musculus OX=10090 GN=Psmc6 PE=1 SV=1				20	20	60.4	44.172	0	310810000	211800000	365960000	261690000	1022200000	1111900000	984940000	280340000	253290000	270620000	262230000	342110000	262100000	233790000	not significantly enriched
P62340	P62340	TATA box-binding protein-like protein 1	Tbpl1	sp|P62340|TBPL1_MOUSE TATA box-binding protein-like 1 OS=Mus musculus OX=10090 GN=Tbpl1 PE=1 SV=1				1	1	5.9	20.886	0.003621	0	0	0	0	0	0	0	0	0	0	0	0	0	0	removed by filtering
P62482	P62482	Voltage-gated potassium channel subunit beta-2	Kcnab2	sp|P62482|KCAB2_MOUSE Voltage-gated potassium channel subunit beta-2 OS=Mus musculus OX=10090 GN=Kcnab2 PE=1 SV=1				2	2	7.4	41.021	0	10449000	10063000	17419000	9249600	41897000	52848000	34862000	0	11347000	0	10428000	14080000	11826000	0	removed by filtering
P62488	P62488	DNA-directed RNA polymerase II subunit RPB7	Polr2g	sp|P62488|RPB7_MOUSE DNA-directed RNA polymerase II subunit RPB7 OS=Mus musculus OX=10090 GN=Polr2g PE=1 SV=1				5	5	39	19.294	0	1192700	1146600	8256600	5359300	26158000	55873000	85382000	0	0	5926800	5116100	11429000	14915000	15938000	removed by filtering
P62627	P62627	Dynein light chain roadblock-type 1	Dynlrb1	sp|P62627|DLRB1_MOUSE Dynein light chain roadblock-type 1 OS=Mus musculus OX=10090 GN=Dynlrb1 PE=1 SV=3				2	2	38.5	10.99	0	9578100	7961400	19993000	13568000	37136000	35765000	60388000	9704100	9332500	18107000	12281000	12244000	0	13006000	removed by filtering
P62631	P62631	Elongation factor 1-alpha 2	Eef1a2	sp|P62631|EF1A2_MOUSE Elongation factor 1-alpha 2 OS=Mus musculus OX=10090 GN=Eef1a2 PE=1 SV=1				1	1	2.8	50.454	0.0073378	4985100	4825900	6137700	4631600	25124000	27308000	20951000	0	0	0	0	0	0	4737200	removed by filtering
P62702	P62702	40S ribosomal protein S4, X isoform	Rps4x	sp|P62702|RS4X_MOUSE 40S ribosomal protein S4, X isoform OS=Mus musculus OX=10090 GN=Rps4x PE=1 SV=2				24	24	68.4	29.597	0	5788200000	4661700000	7167900000	6073400000	14876000000	24189000000	26240000000	5481300000	5468200000	5418700000	5708400000	5001900000	4971200000	5371500000	not significantly enriched
P62715;P63330	P62715;P63330	Serine/threonine-protein phosphatase 2A catalytic subunit beta isoform;Serine/threonine-protein phosphatase 2A catalytic subunit alpha isoform	Ppp2cb;Ppp2ca	sp|P62715|PP2AB_MOUSE Serine/threonine-protein phosphatase 2A catalytic subunit beta isoform OS=Mus musculus OX=10090 GN=Ppp2cb PE=1 SV=1;sp|P63330|PP2AA_MOUSE Serine/threonine-protein phosphatase 2A catalytic subunit alpha isoform OS=Mus musculus OX=10090				10	8	37.5	35.575	0	19304000	38503000	51252000	23547000	138490000	340910000	315270000	50951000	39201000	37109000	48798000	51004000	49726000	48690000	not significantly enriched
P62717	P62717	60S ribosomal protein L18a	Rpl18a	sp|P62717|RL18A_MOUSE 60S ribosomal protein L18a OS=Mus musculus OX=10090 GN=Rpl18a PE=1 SV=1				12	12	55.1	20.732	0	1666300000	1378600000	1278200000	1371700000	4392200000	4748400000	5967500000	1584100000	1343500000	1098800000	1233000000	1351100000	1424600000	1407900000	not significantly enriched
P62743	P62743	AP-2 complex subunit sigma	Ap2s1	sp|P62743|AP2S1_MOUSE AP-2 complex subunit sigma OS=Mus musculus OX=10090 GN=Ap2s1 PE=1 SV=1				1	1	8.5	17.018	0.0041729	0	1378800	0	1679800	5709800	10516000	5363900	0	0	0	0	0	0	1212800	removed by filtering
P62751	P62751	60S ribosomal protein L23a	Rpl23a	sp|P62751|RL23A_MOUSE 60S ribosomal protein L23a OS=Mus musculus OX=10090 GN=Rpl23a PE=1 SV=1				11	11	48.7	17.695	0	2999600000	2762800000	3466100000	2808700000	4960200000	9381700000	11280000000	2897700000	3109900000	2750700000	2957100000	2003300000	2042700000	2349100000	enriched
P62754	P62754	40S ribosomal protein S6	Rps6	sp|P62754|RS6_MOUSE 40S ribosomal protein S6 OS=Mus musculus OX=10090 GN=Rps6 PE=1 SV=1				13	13	43.4	28.68	0	2996300000	3164600000	3620500000	2625100000	6636000000	9951700000	11743000000	2594900000	3037100000	2542600000	2894500000	2318700000	2389200000	2777300000	not significantly enriched
P62774	P62774	Myotrophin	Mtpn	sp|P62774|MTPN_MOUSE Myotrophin OS=Mus musculus OX=10090 GN=Mtpn PE=1 SV=2				3	3	37.3	12.861	0	9689900	9017400	12778000	3997300	69315000	85284000	65194000	10675000	10350000	10597000	0	29812000	13863000	12940000	not significantly enriched
P62806	P62806	Histone H4	Hist1h4a	sp|P62806|H4_MOUSE Histone H4 OS=Mus musculus OX=10090 GN=H4c16 PE=1 SV=2				20	20	71.8	11.367	0	73190000000	85969000000	104350000000	98726000000	151540000000	238880000000	328840000000	47052000000	68348000000	61581000000	79831000000	43144000000	46258000000	89699000000	not significantly enriched
P62814;Q91YH6	P62814	V-type proton ATPase subunit B, brain isoform	Atp6v1b2	sp|P62814|VATB2_MOUSE V-type proton ATPase subunit B, brain isoform OS=Mus musculus OX=10090 GN=Atp6v1b2 PE=1 SV=1				6	6	17	56.55	0	5082900	1054500	0	761970	7339400	61127000	41621000	5940500	0	0	0	5451800	10927000	8939400	removed by filtering
P62821;Q9DD03	P62821	Ras-related protein Rab-1A	Rab1A	sp|P62821|RAB1A_MOUSE Ras-related protein Rab-1A OS=Mus musculus OX=10090 GN=Rab1A PE=1 SV=3				7	3	44.4	22.677	0	66896000	41274000	84152000	66616000	288570000	361190000	313500000	56325000	49665000	60484000	62861000	80706000	63422000	68368000	not significantly enriched
P62827;Q14AA6;Q61820	P62827;Q14AA6	GTP-binding nuclear protein Ran	Ran;1700009N14Rik	sp|P62827|RAN_MOUSE GTP-binding nuclear protein Ran OS=Mus musculus OX=10090 GN=Ran PE=1 SV=3;tr|Q14AA6|Q14AA6_MOUSE GTP-binding nuclear protein Ran OS=Mus musculus OX=10090 GN=1700009N14Rik PE=1 SV=1				11	11	40.3	24.423	0	431150000	300450000	588640000	448450000	1804600000	2713700000	3112000000	417630000	382970000	448210000	459940000	599850000	625410000	706630000	depleted
P62830	P62830	60S ribosomal protein L23	Rpl23	sp|P62830|RL23_MOUSE 60S ribosomal protein L23 OS=Mus musculus OX=10090 GN=Rpl23 PE=1 SV=1				9	9	65	14.865	0	2377500000	2136400000	2813600000	2186300000	6754500000	9197300000	10170000000	2210000000	2261800000	2153600000	2108900000	2209200000	2281800000	2341000000	not significantly enriched
P62835;P35276	P62835	Ras-related protein Rap-1A	Rap1a	sp|P62835|RAP1A_MOUSE Ras-related protein Rap-1A OS=Mus musculus OX=10090 GN=Rap1a PE=1 SV=1				10	2	51.1	20.987	0	171630000	89310000	204360000	118270000	489990000	562420000	442440000	158890000	114280000	140910000	109770000	153110000	159030000	118180000	not significantly enriched
P62843	P62843	40S ribosomal protein S15	Rps15	sp|P62843|RS15_MOUSE 40S ribosomal protein S15 OS=Mus musculus OX=10090 GN=Rps15 PE=1 SV=2				8	8	64.8	17.04	0	1030700000	1134100000	1537200000	1088100000	2712000000	4350500000	5465700000	822380000	1057100000	953200000	839880000	776120000	691920000	703560000	enriched
P62849	P62849	40S ribosomal protein S24	Rps24	sp|P62849|RS24_MOUSE 40S ribosomal protein S24 OS=Mus musculus OX=10090 GN=Rps24 PE=1 SV=1				5	5	35.3	15.423	0	1286600000	1134200000	1595700000	1436300000	3027700000	5366600000	5777600000	1160200000	1248700000	1160200000	1293300000	1046000000	954340000	1149400000	not significantly enriched
P62852	P62852	40S ribosomal protein S25	Rps25	sp|P62852|RS25_MOUSE 40S ribosomal protein S25 OS=Mus musculus OX=10090 GN=Rps25 PE=1 SV=1				5	5	36.8	13.742	0	2642000000	2926900000	3607900000	2315100000	4443700000	7328500000	9196100000	2365700000	3376000000	2963400000	2391500000	1509500000	1598800000	1941100000	enriched
P62855	P62855	40S ribosomal protein S26	Rps26	sp|P62855|RS26_MOUSE 40S ribosomal protein S26 OS=Mus musculus OX=10090 GN=Rps26 PE=1 SV=3				5	5	37.4	13.015	0	1295000000	999850000	1593000000	1328000000	3769400000	6435200000	7024900000	1352600000	1080900000	1160700000	1409600000	1183700000	1361600000	1718500000	not significantly enriched
P62858	P62858	40S ribosomal protein S28	Rps28	sp|P62858|RS28_MOUSE 40S ribosomal protein S28 OS=Mus musculus OX=10090 GN=Rps28 PE=1 SV=1				5	5	56.5	7.8409	0	599360000	531620000	835590000	696600000	1807900000	2787900000	2557400000	544320000	538560000	527550000	611010000	526050000	566350000	531850000	not significantly enriched
P62869	P62869	Transcription elongation factor B polypeptide 2	Tceb2	sp|P62869|ELOB_MOUSE Elongin-B OS=Mus musculus OX=10090 GN=Elob PE=1 SV=1				5	5	41.5	13.17	0	27023000	36990000	45299000	37035000	138720000	209990000	178540000	31380000	40912000	37898000	39573000	47880000	44941000	36964000	not significantly enriched
P62874	P62874	Guanine nucleotide-binding protein G(I)/G(S)/G(T) subunit beta-1	Gnb1	sp|P62874|GBB1_MOUSE Guanine nucleotide-binding protein G(I)/G(S)/G(T) subunit beta-1 OS=Mus musculus OX=10090 GN=Gnb1 PE=1 SV=3				6	6	29.4	37.377	0	60210000	22777000	80963000	52195000	66117000	534740000	551790000	64563000	33088000	55455000	58559000	49230000	107970000	106570000	not significantly enriched
P62876	P62876	DNA-directed RNA polymerases I, II, and III subunit RPABC5	Polr2l	sp|P62876|RPAB5_MOUSE DNA-directed RNA polymerases I, II, and III subunit RPABC5 OS=Mus musculus OX=10090 GN=Polr2l PE=3 SV=1				2	2	29.9	7.645	0	13955000	22138000	26561000	16824000	79486000	105900000	90934000	18857000	25434000	20068000	14848000	26243000	21940000	20520000	not significantly enriched
P62880;Q61011	P62880	Guanine nucleotide-binding protein G(I)/G(S)/G(T) subunit beta-2	Gnb2	sp|P62880|GBB2_MOUSE Guanine nucleotide-binding protein G(I)/G(S)/G(T) subunit beta-2 OS=Mus musculus OX=10090 GN=Gnb2 PE=1 SV=3				13	5	52.9	37.331	0	138840000	50095000	154260000	118150000	389800000	1369500000	1357900000	167870000	73212000	146810000	137830000	167250000	260750000	244890000	depleted
P62889	P62889	60S ribosomal protein L30	Rpl30	sp|P62889|RL30_MOUSE 60S ribosomal protein L30 OS=Mus musculus OX=10090 GN=Rpl30 PE=1 SV=2				8	8	68.7	12.784	0	884630000	629560000	780780000	739820000	2843100000	4673600000	5148100000	738420000	669870000	631680000	730000000	766780000	896430000	978790000	depleted
P62900	P62900	60S ribosomal protein L31	Rpl31	sp|P62900|RL31_MOUSE 60S ribosomal protein L31 OS=Mus musculus OX=10090 GN=Rpl31 PE=1 SV=1				8	8	45.6	14.463	0	2894600000	2429200000	3173300000	3032800000	7749800000	10021000000	9709300000	2690100000	2993700000	2659500000	2931600000	2449100000	2402900000	2274400000	enriched
P62908	P62908	40S ribosomal protein S3	Rps3	sp|P62908|RS3_MOUSE 40S ribosomal protein S3 OS=Mus musculus OX=10090 GN=Rps3 PE=1 SV=1				23	23	78.2	26.674	0	1859300000	1377700000	2385000000	1864100000	6455900000	10221000000	9179600000	1676900000	1366100000	1758200000	1803700000	2045200000	2158000000	2080500000	depleted
P62911;P17932	P62911	60S ribosomal protein L32	Rpl32	sp|P62911|RL32_MOUSE 60S ribosomal protein L32 OS=Mus musculus OX=10090 GN=Rpl32 PE=1 SV=2				5	5	37.8	15.86	0	592690000	760040000	971940000	897440000	2382800000	4111500000	4862500000	847750000	805980000	642280000	756870000	762390000	815150000	935610000	not significantly enriched
P62915	P62915	Transcription initiation factor IIB	Gtf2b	sp|P62915|TF2B_MOUSE Transcription initiation factor IIB OS=Mus musculus OX=10090 GN=Gtf2b PE=1 SV=1				4	4	15.5	34.819	0	3425000	2688700	11885000	10298000	40787000	45712000	16306000	0	0	0	12479000	12251000	0	0	removed by filtering
P62918	P62918	60S ribosomal protein L8	Rpl8	sp|P62918|RL8_MOUSE 60S ribosomal protein L8 OS=Mus musculus OX=10090 GN=Rpl8 PE=1 SV=2				16	16	50.6	28.024	0	2227900000	2118500000	2612100000	2032100000	5086900000	8065400000	8688600000	2100800000	2041100000	1762100000	1866000000	1945200000	1967200000	2467000000	not significantly enriched
P62932	P62932	F-box only protein 40	Fbxo40	sp|P62932|FBX40_MOUSE F-box only protein 40 OS=Mus musculus OX=10090 GN=Fbxo40 PE=1 SV=1	+			1	1	1	79.95	1	0	0	0	0	0	137650000	101160000	0	0	0	0	0	0	22873000	removed by filtering
P62960;Q9Z2C8	P62960	Nuclease-sensitive element-binding protein 1	Ybx1	sp|P62960|YBOX1_MOUSE Y-box-binding protein 1 OS=Mus musculus OX=10090 GN=Ybx1 PE=1 SV=3				19	15	69.9	35.73	0	2971400000	2441400000	3722000000	2819800000	6157800000	8913100000	8282100000	2656000000	2484700000	2678500000	2680700000	2027400000	2310600000	2385600000	not significantly enriched
P62962;Cont_P02584	P62962;Cont_P02584	Profilin-1	Pfn1	sp|P62962|PROF1_MOUSE Profilin-1 OS=Mus musculus OX=10090 GN=Pfn1 PE=1 SV=2;sp|Cont_P02584|PROF1_BOVIN Profilin-1 OS=Bos taurus OX=9913 GN=PFN1 PE=1 SV=2				9	9	75	14.957	0	342790000	269270000	421000000	227980000	1770800000	2011700000	1491300000	295680000	266830000	295960000	240340000	646540000	457300000	338040000	depleted
P62983;A0A0A6YW67;P0CG49;P0CG50	P62983;A0A0A6YW67;P0CG49;P0CG50	Ubiquitin-40S ribosomal protein S27a;Ubiquitin;40S ribosomal protein S27a;Polyubiquitin-B;Ubiquitin;Polyubiquitin-C;Ubiquitin;Ubiquitin-related 1;Ubiquitin-related 2	Rps27a;Gm8797;Ubb;Ubc	sp|P62983|RS27A_MOUSE Ubiquitin-40S ribosomal protein S27a OS=Mus musculus OX=10090 GN=Rps27a PE=1 SV=2;tr|A0A0A6YW67|A0A0A6YW67_MOUSE Predicted pseudogene 8797 OS=Mus musculus OX=10090 GN=Gm8797 PE=4 SV=1;sp|P0CG49|UBB_MOUSE Polyubiquitin-B OS=Mus musculu				9	4	55.8	17.951	0	1684600000	1912600000	1746000000	1334200000	5016300000	7078700000	7016700000	1763800000	1870000000	1251700000	1339100000	1602800000	1646300000	1832900000	not significantly enriched
P62984	P62984	Ubiquitin-60S ribosomal protein L40;Ubiquitin;60S ribosomal protein L40	Uba52	sp|P62984|RL40_MOUSE Ubiquitin-60S ribosomal protein L40 OS=Mus musculus OX=10090 GN=Uba52 PE=1 SV=2				1	1	7.8	14.728	0.0018768	0	0	0	0	0	0	0	0	0	0	0	0	0	0	removed by filtering
P62996	P62996	Transformer-2 protein homolog beta	Tra2b	sp|P62996|TRA2B_MOUSE Transformer-2 protein homolog beta OS=Mus musculus OX=10090 GN=Tra2b PE=1 SV=1				16	13	42.7	33.665	0	1352200000	1083000000	1859300000	985660000	4311000000	6475200000	5084800000	1293800000	1361900000	1233100000	1189200000	1393800000	1310600000	1251600000	not significantly enriched
P63005	P63005	Platelet-activating factor acetylhydrolase IB subunit alpha	Pafah1b1	sp|P63005|LIS1_MOUSE Platelet-activating factor acetylhydrolase IB subunit beta OS=Mus musculus OX=10090 GN=Pafah1b1 PE=1 SV=2				1	1	3.9	46.67	0	0	0	0	0	0	0	0	0	0	0	0	0	0	0	removed by filtering
P63017;P17156	P63017	Heat shock cognate 71 kDa protein	Hspa8	sp|P63017|HSP7C_MOUSE Heat shock cognate 71 kDa protein OS=Mus musculus OX=10090 GN=Hspa8 PE=1 SV=1				29	26	54.3	70.87	0	1592600000	1264500000	2470900000	1503400000	7784200000	12565000000	9608400000	1643900000	1514400000	1774900000	1505000000	2538600000	2544400000	1989000000	depleted
P63028	P63028	Translationally-controlled tumor protein	Tpt1	sp|P63028|TCTP_MOUSE Translationally-controlled tumor protein OS=Mus musculus OX=10090 GN=Tpt1 PE=1 SV=1				5	5	36	19.462	0	32226000	26447000	43443000	21118000	270250000	305960000	211240000	34030000	33865000	34591000	21911000	88230000	69431000	47707000	depleted
P63037	P63037	DnaJ homolog subfamily A member 1	Dnaja1	sp|P63037|DNJA1_MOUSE DnaJ homolog subfamily A member 1 OS=Mus musculus OX=10090 GN=Dnaja1 PE=1 SV=1				19	19	58.4	44.868	0	464950000	346790000	574670000	386480000	1578000000	1912000000	1562800000	430280000	400140000	444720000	386640000	494290000	423910000	338350000	not significantly enriched
P63038	P63038	60 kDa heat shock protein, mitochondrial	Hspd1	sp|P63038|CH60_MOUSE 60 kDa heat shock protein, mitochondrial OS=Mus musculus OX=10090 GN=Hspd1 PE=1 SV=1				27	27	63	60.955	0	634540000	327610000	925270000	743070000	2321400000	2618000000	2407700000	612990000	402550000	650440000	710830000	714900000	614610000	665980000	not significantly enriched
P63073	P63073	Eukaryotic translation initiation factor 4E	Eif4e	sp|P63073|IF4E_MOUSE Eukaryotic translation initiation factor 4E OS=Mus musculus OX=10090 GN=Eif4e PE=1 SV=1				6	6	30.4	25.053	0	70434000	28171000	60977000	57957000	132370000	307460000	196030000	65641000	41390000	56748000	53235000	49639000	59430000	45428000	not significantly enriched
P63085;Q63844	P63085	Mitogen-activated protein kinase 1	Mapk1	sp|P63085|MK01_MOUSE Mitogen-activated protein kinase 1 OS=Mus musculus OX=10090 GN=Mapk1 PE=1 SV=3				7	7	34.4	41.275	0	12289000	5288600	22696000	13235000	58870000	77959000	81997000	14614000	13525000	15534000	18586000	17482000	14555000	12353000	not significantly enriched
P63087	P63087	Serine/threonine-protein phosphatase PP1-gamma catalytic subunit	Ppp1cc	sp|P63087|PP1G_MOUSE Serine/threonine-protein phosphatase PP1-gamma catalytic subunit OS=Mus musculus OX=10090 GN=Ppp1cc PE=1 SV=1				2	2	5.9	36.983	0	36366000	43904000	66726000	50155000	152740000	219810000	273770000	37313000	50369000	53687000	54137000	50526000	46878000	62776000	not significantly enriched
P63101;Cont_P63103	P63101;Cont_P63103	14-3-3 protein zeta/delta	Ywhaz	sp|P63101|1433Z_MOUSE 14-3-3 protein zeta/delta OS=Mus musculus OX=10090 GN=Ywhaz PE=1 SV=1;sp|Cont_P63103|1433Z_BOVIN 14-3-3 protein zeta/delta OS=Bos taurus OX=9913 GN=YWHAZ PE=1 SV=1				11	10	49	27.771	0	349670000	185230000	388560000	226510000	1278600000	1783500000	1317700000	270060000	202620000	292380000	246890000	384230000	439250000	406170000	depleted
P63154	P63154	Crooked neck-like protein 1	Crnkl1	sp|P63154|CRNL1_MOUSE Crooked neck-like protein 1 OS=Mus musculus OX=10090 GN=Crnkl1 PE=1 SV=1				24	24	37.4	83.415	0	139980000	92998000	154810000	94443000	574610000	979480000	820200000	134270000	129200000	148270000	109100000	188550000	183530000	174260000	depleted
P63158	P63158	High mobility group protein B1	Hmgb1	sp|P63158|HMGB1_MOUSE High mobility group protein B1 OS=Mus musculus OX=10090 GN=Hmgb1 PE=1 SV=2				10	8	44.7	24.893	0	174520000	117010000	210990000	119190000	1915800000	3351100000	3077600000	174140000	130190000	171820000	117670000	599690000	775940000	711290000	depleted
P63166	P63166	Small ubiquitin-related modifier 1	Sumo1	sp|P63166|SUMO1_MOUSE Small ubiquitin-related modifier 1 OS=Mus musculus OX=10090 GN=Sumo1 PE=1 SV=1				4	4	36.6	11.557	0	14610000	23968000	27639000	28998000	186320000	412850000	409130000	35492000	31409000	34772000	33380000	57951000	81995000	71077000	depleted
P63168;Q80ZS7;Q9D0M5	P63168;Q80ZS7;Q9D0M5	Dynein light chain 1, cytoplasmic;Dynein light chain 2, cytoplasmic	Dynll1;BC048507;Dynll2	sp|P63168|DYL1_MOUSE Dynein light chain 1, cytoplasmic OS=Mus musculus OX=10090 GN=Dynll1 PE=1 SV=1;tr|Q80ZS7|Q80ZS7_MOUSE Dynein light chain OS=Mus musculus OX=10090 GN=BC048507 PE=1 SV=1;sp|Q9D0M5|DYL2_MOUSE Dynein light chain 2, cytoplasmic OS=Mus muscu				4	4	58.4	10.366	0	137150000	135750000	172600000	139990000	462560000	699970000	675740000	134560000	140750000	132240000	136800000	149750000	161650000	165970000	depleted
P63242;Q8BGY2	P63242;Q8BGY2	Eukaryotic translation initiation factor 5A-1;Eukaryotic translation initiation factor 5A-2	Eif5a;Eif5a2	sp|P63242|IF5A1_MOUSE Eukaryotic translation initiation factor 5A-1 OS=Mus musculus OX=10090 GN=Eif5a PE=1 SV=2;sp|Q8BGY2|IF5A2_MOUSE Eukaryotic translation initiation factor 5A-2 OS=Mus musculus OX=10090 GN=Eif5a2 PE=1 SV=3				11	11	53.2	16.832	0	453350000	385720000	569530000	326840000	2650700000	3540700000	2839400000	442050000	474820000	453280000	337290000	940460000	743150000	612850000	depleted
P63254	P63254	Cysteine-rich protein 1	Crip1	sp|P63254|CRIP1_MOUSE Cysteine-rich protein 1 OS=Mus musculus OX=10090 GN=Crip1 PE=1 SV=2				3	3	48.1	8.5497	0	33432000	32193000	30242000	20268000	434890000	932180000	826470000	18560000	18539000	23064000	10430000	153290000	254000000	186220000	depleted
P63260	P63260	Actin, cytoplasmic 2;Actin, cytoplasmic 2, N-terminally processed	Actg1	sp|P63260|ACTG_MOUSE Actin, cytoplasmic 2 OS=Mus musculus OX=10090 GN=Actg1 PE=1 SV=1				1	1	4.5	41.792	0	0	0	0	0	6960000	18251000	16143000	0	0	0	0	0	0	3650100	removed by filtering
P63276	P63276	40S ribosomal protein S17	Rps17	sp|P63276|RS17_MOUSE 40S ribosomal protein S17 OS=Mus musculus OX=10090 GN=Rps17 PE=1 SV=2				11	11	63	15.524	0	2458600000	2198500000	2895200000	2313100000	6641100000	10078000000	10857000000	2325700000	2114400000	2130100000	2202700000	2109000000	2529700000	2549000000	not significantly enriched
P63280	P63280	SUMO-conjugating enzyme UBC9	Ube2i	sp|P63280|UBC9_MOUSE SUMO-conjugating enzyme UBC9 OS=Mus musculus OX=10090 GN=Ube2i PE=1 SV=1				5	5	41.8	18.007	0	30560000	26121000	25578000	8450500	294510000	431060000	430670000	25784000	26301000	35697000	0	96748000	96045000	98342000	depleted
P63323	P63323	40S ribosomal protein S12	Rps12	sp|P63323|RS12_MOUSE 40S ribosomal protein S12 OS=Mus musculus OX=10090 GN=Rps12 PE=1 SV=3				6	6	53	14.515	0	302530000	203090000	382800000	299390000	1257100000	2314700000	2389300000	319290000	236250000	292620000	310650000	413430000	515080000	565660000	depleted
P63325	P63325	40S ribosomal protein S10	Rps10	sp|P63325|RS10_MOUSE 40S ribosomal protein S10 OS=Mus musculus OX=10090 GN=Rps10 PE=1 SV=1				12	12	60	18.916	0	3150400000	1787600000	3551100000	2095500000	6633600000	13965000000	10613000000	3144400000	2391000000	2884700000	2413100000	2174100000	2419300000	2554500000	not significantly enriched
P67778	P67778	Prohibitin	Phb	sp|P67778|PHB1_MOUSE Prohibitin 1 OS=Mus musculus OX=10090 GN=Phb1 PE=1 SV=1				15	15	62.9	29.82	0	367680000	268670000	574500000	360440000	443910000	745550000	656690000	353840000	301650000	434890000	383430000	155550000	178460000	160620000	enriched
P67871	P67871	Casein kinase II subunit beta	Csnk2b	sp|P67871|CSK2B_MOUSE Casein kinase II subunit beta OS=Mus musculus OX=10090 GN=Csnk2b PE=1 SV=1				7	7	45.1	24.942	0	123360000	72514000	146750000	90523000	406800000	556630000	424130000	127210000	86623000	100400000	90476000	114610000	107310000	97355000	not significantly enriched
P67984	P67984	60S ribosomal protein L22	Rpl22	sp|P67984|RL22_MOUSE 60S ribosomal protein L22 OS=Mus musculus OX=10090 GN=Rpl22 PE=1 SV=2				7	7	62.5	14.759	0	432770000	300270000	548900000	366850000	2070400000	3456300000	4213000000	467670000	331050000	420420000	384040000	699490000	776260000	806530000	depleted
P68037	P68037	Ubiquitin-conjugating enzyme E2 L3	Ube2l3	sp|P68037|UB2L3_MOUSE Ubiquitin-conjugating enzyme E2 L3 OS=Mus musculus OX=10090 GN=Ube2l3 PE=1 SV=1				2	2	20.1	17.861	0.0006942	0	0	4180000	967870	32496000	45821000	52152000	0	0	0	0	0	0	11792000	removed by filtering
P68040	P68040	Guanine nucleotide-binding protein subunit beta-2-like 1;Guanine nucleotide-binding protein subunit beta-2-like 1, N-terminally processed	Gnb2l1	sp|P68040|RACK1_MOUSE Receptor of activated protein C kinase 1 OS=Mus musculus OX=10090 GN=Rack1 PE=1 SV=3				16	16	71.3	35.076	0	182390000	57218000	284690000	116510000	1443400000	2282600000	2484500000	197810000	121590000	193080000	162100000	421760000	488720000	500520000	depleted
P68254	P68254	14-3-3 protein theta	Ywhaq	sp|P68254|1433T_MOUSE 14-3-3 protein theta OS=Mus musculus OX=10090 GN=Ywhaq PE=1 SV=1				7	7	39.2	27.778	0	79774000	48878000	98425000	64708000	412950000	561070000	473280000	77626000	69731000	76944000	76579000	137370000	123140000	97169000	depleted
P68369;P05214	P68369;P05214	Tubulin alpha-1A chain;Tubulin alpha-3 chain	Tuba1a;Tuba3a	sp|P68369|TBA1A_MOUSE Tubulin alpha-1A chain OS=Mus musculus OX=10090 GN=Tuba1a PE=1 SV=1;sp|P05214|TBA3_MOUSE Tubulin alpha-3 chain OS=Mus musculus OX=10090 GN=Tuba3b PE=1 SV=1				1	0	2.9	50.135	0	95015000	61509000	99444000	63575000	280920000	381310000	332780000	0	0	0	0	0	0	75244000	removed by filtering
P68372;Q9D6F9	P68372;Q9D6F9	Tubulin beta-4B chain;Tubulin beta-4A chain	Tubb4b;Tubb4a	sp|P68372|TBB4B_MOUSE Tubulin beta-4B chain OS=Mus musculus OX=10090 GN=Tubb4b PE=1 SV=1;sp|Q9D6F9|TBB4A_MOUSE Tubulin beta-4A chain OS=Mus musculus OX=10090 GN=Tubb4a PE=1 SV=3				6	4	23.1	49.83	0	1832900000	1207300000	2104000000	1316500000	5203000000	6214500000	5295400000	1737000000	1352300000	1612400000	1382900000	1586200000	1409600000	1063400000	not significantly enriched
P68373	P68373	Tubulin alpha-1C chain	Tuba1c	sp|P68373|TBA1C_MOUSE Tubulin alpha-1C chain OS=Mus musculus OX=10090 GN=Tuba1c PE=1 SV=1				1	1	5.3	49.909	0	74389000	48931000	104650000	63562000	0	231250000	192290000	0	0	0	0	0	0	43478000	removed by filtering
P68404	P68404	Protein kinase C beta type	Prkcb	sp|P68404|KPCB_MOUSE Protein kinase C beta type OS=Mus musculus OX=10090 GN=Prkcb PE=1 SV=4				6	4	11	76.75	0	24570000	14549000	6980000	5563200	28511000	29890000	29680000	13435000	8986900	9704200	7364800	14145000	12595000	9445100	not significantly enriched
P68433	P68433	Histone H3.1	Hist1h3a	sp|P68433|H31_MOUSE Histone H3.1 OS=Mus musculus OX=10090 GN=H3c11 PE=1 SV=2				3	3	27.2	15.404	0	606250000	538630000	515530000	1137100000	8050500000	21367000000	31185000000	342510000	250240000	0	700720000	1882000000	5028400000	7264900000	depleted
P68510	P68510	14-3-3 protein eta	Ywhah	sp|P68510|1433F_MOUSE 14-3-3 protein eta OS=Mus musculus OX=10090 GN=Ywhah PE=1 SV=2				6	6	29.7	28.211	0	15391000	12449000	32431000	16360000	114860000	181310000	85971000	24758000	21762000	21554000	26284000	26918000	26266000	25335000	not significantly enriched
P70121	P70121	Zinc fingers and homeoboxes protein 1	Zhx1	sp|P70121|ZHX1_MOUSE Zinc fingers and homeoboxes protein 1 OS=Mus musculus OX=10090 GN=Zhx1 PE=1 SV=2				2	2	3.2	97.55	0	2770900	4248800	0	0	11036000	18744000	19115000	0	4660000	0	0	4200500	4087800	4322300	removed by filtering
P70122	P70122	Ribosome maturation protein SBDS	Sbds	sp|P70122|SBDS_MOUSE Ribosome maturation protein SBDS OS=Mus musculus OX=10090 GN=Sbds PE=1 SV=4				2	2	10	28.78	0	11891000	0	0	8674900	47708000	25140000	0	0	0	0	0	16383000	0	0	removed by filtering
P70168	P70168	Importin subunit beta-1	Kpnb1	sp|P70168|IMB1_MOUSE Importin subunit beta-1 OS=Mus musculus OX=10090 GN=Kpnb1 PE=1 SV=2				30	30	49.9	97.183	0	456830000	402990000	731370000	536410000	1551500000	2477300000	2491300000	434620000	441850000	542100000	556640000	542030000	512180000	548870000	not significantly enriched
P70182	P70182	Phosphatidylinositol 4-phosphate 5-kinase type-1 alpha	Pip5k1a	sp|P70182|PI51A_MOUSE Phosphatidylinositol 4-phosphate 5-kinase type-1 alpha OS=Mus musculus OX=10090 GN=Pip5k1a PE=1 SV=2				3	3	7.3	60.484	0	0	0	0	1149400	12437000	12869000	6393200	0	0	0	0	3231700	4038400	0	removed by filtering
P70202	P70202	Latexin	Lxn	sp|P70202|LXN_MOUSE Latexin OS=Mus musculus OX=10090 GN=Lxn PE=1 SV=2				5	5	30.6	25.492	0	45148000	31033000	33441000	18258000	225970000	220550000	222120000	48034000	37414000	33494000	28531000	54332000	43993000	46723000	not significantly enriched
P70206;P70208	P70206	Plexin-A1	Plxna1	sp|P70206|PLXA1_MOUSE Plexin-A1 OS=Mus musculus OX=10090 GN=Plxna1 PE=1 SV=1				3	3	1.5	211.1	0.00036483	20831000	24462000	34827000	29222000	53688000	82847000	75954000	24693000	0	26974000	25702000	19524000	18928000	17503000	enriched
P70218	P70218	Mitogen-activated protein kinase kinase kinase kinase 1	Map4k1	sp|P70218|M4K1_MOUSE Mitogen-activated protein kinase kinase kinase kinase 1 OS=Mus musculus OX=10090 GN=Map4k1 PE=1 SV=1				2	2	2.1	91.534	0.00068752	11087000	8066000	11607000	8219800	39325000	33033000	10079000	11378000	8897700	9132300	8406800	12677000	8499800	0	removed by filtering
P70224	P70224	GTPase IMAP family member 1	Gimap1	sp|P70224|GIMA1_MOUSE GTPase IMAP family member 1 OS=Mus musculus OX=10090 GN=Gimap1 PE=1 SV=3				3	3	15.5	30.828	0.00037161	15297000	2426100	21268000	2848500	18985000	18451000	42097000	12434000	0	16912000	0	0	0	12049000	removed by filtering
P70227	P70227	Inositol 1,4,5-trisphosphate receptor type 3	Itpr3	sp|P70227|ITPR3_MOUSE Inositol 1,4,5-trisphosphate receptor type 3 OS=Mus musculus OX=10090 GN=Itpr3 PE=1 SV=3				15	13	7.4	304.27	0	35595000	26801000	56967000	34699000	80724000	100490000	80614000	33821000	31434000	40152000	37098000	29533000	23263000	20419000	enriched
P70245	P70245	3-beta-hydroxysteroid-Delta(8),Delta(7)-isomerase	Ebp	sp|P70245|EBP_MOUSE 3-beta-hydroxysteroid-Delta(8),Delta(7)-isomerase OS=Mus musculus OX=10090 GN=Ebp PE=1 SV=3				2	2	10.9	26.215	0.00037495	25294000	0	30407000	4850300	6960800	11904000	15268000	0	0	23703000	0	0	0	0	removed by filtering
P70268	P70268	Serine/threonine-protein kinase N1	Pkn1	sp|P70268|PKN1_MOUSE Serine/threonine-protein kinase N1 OS=Mus musculus OX=10090 GN=Pkn1 PE=1 SV=3				5	5	5.8	104.41	0	22320000	6955200	19224000	15937000	64257000	78030000	22890000	20721000	14777000	16911000	13432000	18814000	12779000	9734200	not significantly enriched
P70270	P70270	DNA repair and recombination protein RAD54-like	Rad54l	sp|P70270|RAD54_MOUSE DNA repair and recombination protein RAD54-like OS=Mus musculus OX=10090 GN=Rad54l PE=1 SV=2				2	2	3.9	84.693	0.00071225	2105400	2164000	7779300	1952200	16109000	23489000	18059000	0	0	5609700	0	5366500	5584800	4592200	removed by filtering
P70279	P70279	Surfeit locus protein 6	Surf6	sp|P70279|SURF6_MOUSE Surfeit locus protein 6 OS=Mus musculus OX=10090 GN=Surf6 PE=1 SV=1				12	12	29.3	41.234	0	164160000	168980000	167680000	152710000	359090000	475800000	489410000	160790000	181590000	139270000	158130000	117250000	117780000	113310000	enriched
P70288	P70288	Histone deacetylase 2	Hdac2	sp|P70288|HDAC2_MOUSE Histone deacetylase 2 OS=Mus musculus OX=10090 GN=Hdac2 PE=1 SV=1				8	8	19.5	55.302	0	48140000	77509000	75988000	65825000	144300000	328260000	393720000	50761000	87832000	69524000	72056000	55020000	66259000	66039000	not significantly enriched
P70290	P70290	55 kDa erythrocyte membrane protein	Mpp1	sp|P70290|EM55_MOUSE 55 kDa erythrocyte membrane protein OS=Mus musculus OX=10090 GN=Mpp1 PE=1 SV=1				12	12	34.8	52.227	0	71426000	59563000	112640000	59612000	236280000	248550000	175340000	73577000	67929000	82648000	66392000	76031000	60975000	39618000	not significantly enriched
P70296	P70296	Phosphatidylethanolamine-binding protein 1;Hippocampal cholinergic neurostimulating peptide	Pebp1	sp|P70296|PEBP1_MOUSE Phosphatidylethanolamine-binding protein 1 OS=Mus musculus OX=10090 GN=Pebp1 PE=1 SV=3				3	3	25.1	20.83	0	10264000	9984500	11358000	0	107380000	130380000	119910000	9786000	20987000	18908000	0	29395000	25276000	20392000	not significantly enriched
P70297;O88811	P70297;O88811	Signal transducing adapter molecule 1;Signal transducing adapter molecule 2	Stam;Stam2	sp|P70297|STAM1_MOUSE Signal transducing adapter molecule 1 OS=Mus musculus OX=10090 GN=Stam PE=1 SV=3;sp|O88811|STAM2_MOUSE Signal transducing adapter molecule 2 OS=Mus musculus OX=10090 GN=Stam2 PE=1 SV=1				2	2	4	59.771	0	5621100	2571900	3083700	0	24349000	18690000	5257900	4751200	0	0	0	9112700	4474200	0	removed by filtering
P70298	P70298	Homeobox protein cut-like 2	Cux2	sp|P70298|CUX2_MOUSE Homeobox protein cut-like 2 OS=Mus musculus OX=10090 GN=Cux2 PE=2 SV=2	+			1	1	0.6	154.66	1	13768000	13223000	22617000	13324000	76779000	124600000	120820000	0	0	0	0	0	0	27318000	removed by filtering
P70318	P70318	Nucleolysin TIAR	Tial1	sp|P70318|TIAR_MOUSE Nucleolysin TIAR OS=Mus musculus OX=10090 GN=Tial1 PE=1 SV=1				3	2	11.2	43.388	0	10509000	10141000	0	9683000	63451000	46323000	109130000	0	0	0	0	17329000	19763000	20168000	removed by filtering
P70333	P70333	Heterogeneous nuclear ribonucleoprotein H2	Hnrnph2	sp|P70333|HNRH2_MOUSE Heterogeneous nuclear ribonucleoprotein H2 OS=Mus musculus OX=10090 GN=Hnrnph2 PE=1 SV=1				6	6	23.8	49.279	0	180780000	117010000	168300000	83932000	421730000	574640000	491380000	150250000	121070000	108990000	90677000	167190000	134770000	119090000	not significantly enriched
P70335	P70335	Rho-associated protein kinase 1	Rock1	sp|P70335|ROCK1_MOUSE Rho-associated protein kinase 1 OS=Mus musculus OX=10090 GN=Rock1 PE=1 SV=1				3	3	2.4	158.17	0.00071994	6834800	14953000	11445000	7498600	12988000	59725000	10429000	0	0	0	0	0	13918000	0	removed by filtering
P70349	P70349	Histidine triad nucleotide-binding protein 1	Hint1	sp|P70349|HINT1_MOUSE Adenosine 5-monophosphoramidase HINT1 OS=Mus musculus OX=10090 GN=Hint1 PE=1 SV=3				6	6	57.9	13.777	0	23349000	28073000	42770000	12241000	336980000	375210000	239160000	32460000	27459000	36184000	31593000	86562000	72639000	71427000	depleted
P70351	P70351	Histone-lysine N-methyltransferase EZH1	Ezh1	sp|P70351|EZH1_MOUSE Histone-lysine N-methyltransferase EZH1 OS=Mus musculus OX=10090 GN=Ezh1 PE=1 SV=1				1	1	2.7	85.187	0	23052000	23511000	25871000	20974000	52170000	70788000	87062000	0	0	0	0	0	0	19686000	removed by filtering
P70353	P70353	Nuclear transcription factor Y subunit gamma	Nfyc	sp|P70353|NFYC_MOUSE Nuclear transcription factor Y subunit gamma OS=Mus musculus OX=10090 GN=Nfyc PE=1 SV=2				1	1	3.6	37.253	0.0027281	0	8320700	0	0	10497000	11277000	13756000	0	0	0	0	0	0	3110400	removed by filtering
P70371	P70371	Telomeric repeat-binding factor 1	Terf1	sp|P70371|TERF1_MOUSE Telomeric repeat-binding factor 1 OS=Mus musculus OX=10090 GN=Terf1 PE=1 SV=1				2	2	5.5	48.223	0.00098879	3075900	3901600	0	2657900	4449300	12896000	23284000	0	0	0	0	0	3186500	5083300	removed by filtering
P70372	P70372	ELAV-like protein 1	Elavl1	sp|P70372|ELAV1_MOUSE ELAV-like protein 1 OS=Mus musculus OX=10090 GN=Elavl1 PE=1 SV=2				15	15	57.4	36.169	0	495630000	397700000	670390000	490790000	2611900000	4669900000	5349700000	377810000	362420000	459650000	427490000	815010000	922150000	1092500000	depleted
P70388	P70388	DNA repair protein RAD50	Rad50	sp|P70388|RAD50_MOUSE DNA repair protein RAD50 OS=Mus musculus OX=10090 GN=Rad50 PE=1 SV=1				34	34	27.9	153.49	0	147640000	96553000	173970000	141300000	449040000	628840000	487010000	149960000	122820000	149490000	131520000	138360000	143960000	114010000	not significantly enriched
P70398	P70398	Probable ubiquitin carboxyl-terminal hydrolase FAF-X	Usp9x	sp|P70398|USP9X_MOUSE Probable ubiquitin carboxyl-terminal hydrolase FAF-X OS=Mus musculus OX=10090 GN=Usp9x PE=1 SV=2				7	5	3.4	290.71	0	9832100	15820000	17503000	14518000	19205000	28542000	36579000	0	13013000	13821000	11770000	11365000	9877000	0	removed by filtering
P70404	P70404	Isocitrate dehydrogenase [NAD] subunit gamma 1, mitochondrial	Idh3g	sp|P70404|IDHG1_MOUSE Isocitrate dehydrogenase [NAD] subunit gamma 1, mitochondrial OS=Mus musculus OX=10090 GN=Idh3g PE=1 SV=1				3	3	17	42.785	0	41486000	12622000	74495000	22168000	95815000	127060000	94536000	0	0	0	0	32714000	0	21565000	removed by filtering
P70423	P70423	Cationic amino acid transporter 3	Slc7a3	sp|P70423|CTR3_MOUSE Cationic amino acid transporter 3 OS=Mus musculus OX=10090 GN=Slc7a3 PE=1 SV=1	+			1	1	1.6	67.459	1	56094000	51636000	53393000	62020000	41832000	42986000	42873000	0	0	0	0	0	0	9693900	removed by filtering
P70429	P70429	Ena/VASP-like protein	Evl	sp|P70429|EVL_MOUSE Ena/VASP-like protein OS=Mus musculus OX=10090 GN=Evl PE=1 SV=2				6	6	21	44.337	0	7109000	2589900	5518400	3056700	36196000	23092000	25293000	5442800	5266200	5310900	4005300	8436900	6141200	6440500	depleted
P70441	P70441	Na(+)/H(+) exchange regulatory cofactor NHE-RF1	Slc9a3r1	sp|P70441|NHRF1_MOUSE Na(+)/H(+) exchange regulatory cofactor NHE-RF1 OS=Mus musculus OX=10090 GN=Slc9a3r1 PE=1 SV=3				1	1	6.5	38.6	0.00038285	0	0	0	0	7453000	0	0	0	0	0	0	2559400	0	0	removed by filtering
P70460	P70460	Vasodilator-stimulated phosphoprotein	Vasp	sp|P70460|VASP_MOUSE Vasodilator-stimulated phosphoprotein OS=Mus musculus OX=10090 GN=Vasp PE=1 SV=4				10	10	33.3	39.666	0	53946000	59314000	74010000	37496000	167220000	142630000	96637000	57067000	39822000	56023000	40451000	67635000	41075000	28001000	not significantly enriched
P70663	P70663	SPARC-like protein 1	Sparcl1	sp|P70663|SPRL1_MOUSE SPARC-like protein 1 OS=Mus musculus OX=10090 GN=Sparcl1 PE=1 SV=3	+			1	1	1.8	72.286	1	0	0	0	0	75505000	0	0	0	0	0	0	25929000	0	0	removed by filtering
P70670	P70670	Nascent polypeptide-associated complex subunit alpha, muscle-specific form	Naca	sp|P70670|NACAM_MOUSE Nascent polypeptide-associated complex subunit alpha, muscle-specific form OS=Mus musculus OX=10090 GN=Naca PE=1 SV=2				4	4	2.5	220.5	0	9136000	8909800	13243000	6233800	133640000	206200000	130420000	0	12896000	13215000	0	38247000	42167000	37278000	removed by filtering
P70671	P70671	Interferon regulatory factor 3	Irf3	sp|P70671|IRF3_MOUSE Interferon regulatory factor 3 OS=Mus musculus OX=10090 GN=Irf3 PE=1 SV=1				4	4	11.9	46.852	0	24937000	12979000	35540000	21675000	69417000	44110000	43507000	20883000	19027000	24151000	23702000	21505000	13237000	11295000	enriched
P70677	P70677	Caspase-3;Caspase-3 subunit p17;Caspase-3 subunit p12	Casp3	sp|P70677|CASP3_MOUSE Caspase-3 OS=Mus musculus OX=10090 GN=Casp3 PE=1 SV=1				3	3	14.8	31.474	0	2395700	9085800	2949400	4938000	50089000	55812000	50905000	0	8480100	0	5785600	18711000	14264000	9862400	removed by filtering
P70698	P70698	CTP synthase 1	Ctps1	sp|P70698|PYRG1_MOUSE CTP synthase 1 OS=Mus musculus OX=10090 GN=Ctps1 PE=1 SV=2				11	9	24.9	66.682	0	64825000	34945000	62242000	36469000	150940000	193300000	132220000	63200000	40301000	47165000	44290000	48063000	44280000	30196000	not significantly enriched
P70700	P70700	DNA-directed RNA polymerase I subunit RPA2	Polr1b	sp|P70700|RPA2_MOUSE DNA-directed RNA polymerase I subunit RPA2 OS=Mus musculus OX=10090 GN=Polr1b PE=1 SV=2				8	8	8.2	128.21	0	15793000	15101000	19245000	12427000	61448000	95795000	71525000	16194000	16134000	13650000	16805000	18013000	20413000	19150000	depleted
P80313	P80313	T-complex protein 1 subunit eta	Cct7	sp|P80313|TCPH_MOUSE T-complex protein 1 subunit eta OS=Mus musculus OX=10090 GN=Cct7 PE=1 SV=1				20	20	51.8	59.652	0	265410000	137600000	358930000	258460000	839760000	696630000	619370000	236070000	170950000	261760000	254430000	237580000	203960000	171270000	not significantly enriched
P80314	P80314	T-complex protein 1 subunit beta	Cct2	sp|P80314|TCPB_MOUSE T-complex protein 1 subunit beta OS=Mus musculus OX=10090 GN=Cct2 PE=1 SV=4				26	26	67.5	57.477	0	697480000	421110000	1047600000	499350000	2511200000	2154200000	1993400000	693790000	548640000	710800000	660270000	682760000	488430000	388340000	not significantly enriched
P80315	P80315	T-complex protein 1 subunit delta	Cct4	sp|P80315|TCPD_MOUSE T-complex protein 1 subunit delta OS=Mus musculus OX=10090 GN=Cct4 PE=1 SV=3				21	21	51.6	58.066	0	275770000	166560000	387250000	245960000	879530000	946500000	703520000	256160000	212540000	288470000	283940000	260120000	213270000	188740000	not significantly enriched
P80316	P80316	T-complex protein 1 subunit epsilon	Cct5	sp|P80316|TCPE_MOUSE T-complex protein 1 subunit epsilon OS=Mus musculus OX=10090 GN=Cct5 PE=1 SV=1				22	22	51	59.623	0	584740000	378030000	788230000	577200000	1848400000	2018700000	1552400000	574570000	447130000	588080000	577880000	600140000	466770000	366270000	not significantly enriched
P80317	P80317	T-complex protein 1 subunit zeta	Cct6a	sp|P80317|TCPZ_MOUSE T-complex protein 1 subunit zeta OS=Mus musculus OX=10090 GN=Cct6a PE=1 SV=3				21	16	55.2	58.004	0	595710000	361350000	739270000	525710000	1518300000	2210400000	1240500000	590750000	429670000	592870000	541950000	543100000	418360000	327130000	not significantly enriched
P80318	P80318	T-complex protein 1 subunit gamma	Cct3	sp|P80318|TCPG_MOUSE T-complex protein 1 subunit gamma OS=Mus musculus OX=10090 GN=Cct3 PE=1 SV=1				25	25	59.1	60.629	0	413380000	292700000	633560000	381030000	1430500000	1437300000	1238700000	440240000	362560000	450250000	402450000	421440000	338210000	278240000	not significantly enriched
P81069	P81069	GA-binding protein subunit beta-2	Gabpb2	sp|P81069|GABP2_MOUSE GA-binding protein subunit beta-2 OS=Mus musculus OX=10090 GN=Gabpb2 PE=1 SV=2				2	2	9.4	45.658	0	2913800	1963300	3690300	1423400	16736000	17225000	9216600	0	0	0	0	5566000	4195300	0	removed by filtering
P81269	P81269	Cyclic AMP-dependent transcription factor ATF-1	Atf1	sp|P81269|ATF1_MOUSE Cyclic AMP-dependent transcription factor ATF-1 OS=Mus musculus OX=10090 GN=Atf1 PE=1 SV=1				2	2	12.3	29.237	0	3759700	0	66332000	61022000	104520000	19269000	106920000	0	0	43407000	0	35736000	0	32634000	removed by filtering
P83741	P83741	Serine/threonine-protein kinase WNK1	Wnk1	sp|P83741|WNK1_MOUSE Serine/threonine-protein kinase WNK1 OS=Mus musculus OX=10090 GN=Wnk1 PE=1 SV=2				2	2	1.1	250.93	0.00037341	838530	563320	2345700	0	4992400	8544400	8390800	0	0	0	0	0	0	1897200	removed by filtering
P83870	P83870	PHD finger-like domain-containing protein 5A	Phf5a	sp|P83870|PHF5A_MOUSE PHD finger-like domain-containing protein 5A OS=Mus musculus OX=10090 GN=Phf5a PE=1 SV=1				5	5	48.2	12.405	0	26612000	108130000	50822000	17610000	231240000	269780000	527400000	48692000	35705000	46016000	44357000	82274000	105460000	105510000	depleted
P83887;Q8VCK3	P83887;Q8VCK3	Tubulin gamma-1 chain;Tubulin gamma-2 chain	Tubg1;Tubg2	sp|P83887|TBG1_MOUSE Tubulin gamma-1 chain OS=Mus musculus OX=10090 GN=Tubg1 PE=1 SV=1;sp|Q8VCK3|TBG2_MOUSE Tubulin gamma-2 chain OS=Mus musculus OX=10090 GN=Tubg2 PE=1 SV=1				12	12	46.8	51.1	0	278620000	255620000	390800000	248500000	505360000	769000000	719040000	320870000	288350000	288690000	261330000	163680000	168260000	154400000	enriched
P83917	P83917	Chromobox protein homolog 1	Cbx1	sp|P83917|CBX1_MOUSE Chromobox protein homolog 1 OS=Mus musculus OX=10090 GN=Cbx1 PE=1 SV=1				6	6	29.2	21.418	0	250050000	367680000	364960000	350690000	1471800000	2334900000	2034800000	266530000	404270000	285460000	360620000	484710000	552700000	469620000	depleted
P83940	P83940	Transcription elongation factor B polypeptide 1	Tceb1	sp|P83940|ELOC_MOUSE Elongin-C OS=Mus musculus OX=10090 GN=Eloc PE=1 SV=1				5	5	58	12.473	0	52506000	58035000	76592000	50377000	186390000	263040000	222870000	53537000	60632000	53937000	45390000	76020000	60089000	56196000	not significantly enriched
P84084	P84084	ADP-ribosylation factor 5	Arf5	sp|P84084|ARF5_MOUSE ADP-ribosylation factor 5 OS=Mus musculus OX=10090 GN=Arf5 PE=1 SV=2				4	3	31.7	20.529	0	26665000	16112000	48517000	27370000	129180000	105650000	74457000	27464000	28761000	32919000	26075000	36340000	28573000	0	removed by filtering
P84089	P84089	Enhancer of rudimentary homolog	Erh	sp|P84089|ERH_MOUSE Enhancer of rudimentary homolog OS=Mus musculus OX=10090 GN=Erh PE=1 SV=1				4	4	44.2	12.259	0	1587500000	1543900000	1264900000	1322400000	4696800000	7423300000	7724100000	1360600000	1437700000	1357900000	1156500000	1562100000	1789400000	1640100000	depleted
P84096	P84096	Rho-related GTP-binding protein RhoG	Rhog	sp|P84096|RHOG_MOUSE Rho-related GTP-binding protein RhoG OS=Mus musculus OX=10090 GN=Rhog PE=1 SV=1				5	5	35.6	21.308	0	53324000	49687000	57974000	33920000	175390000	192170000	148490000	58970000	52079000	50320000	39984000	52651000	40958000	33488000	not significantly enriched
P84099	P84099	60S ribosomal protein L19	Rpl19	sp|P84099|RL19_MOUSE 60S ribosomal protein L19 OS=Mus musculus OX=10090 GN=Rpl19 PE=1 SV=1				7	7	31.1	23.466	0	1744700000	1759400000	1948400000	1742400000	3016600000	3618100000	4942100000	1638800000	1671900000	1414300000	1770000000	1083900000	936080000	1294800000	enriched
P84104	P84104	Serine/arginine-rich splicing factor 3	Srsf3	sp|P84104|SRSF3_MOUSE Serine/arginine-rich splicing factor 3 OS=Mus musculus OX=10090 GN=Srsf3 PE=1 SV=1				8	8	42.7	19.329	0	2221400000	2184100000	2876700000	1920100000	6684900000	9905200000	8373800000	1683400000	2012900000	1855100000	1618100000	1805500000	1847000000	1529900000	not significantly enriched
P84228	P84228	Histone H3.2	Hist1h3b	sp|P84228|H32_MOUSE Histone H3.2 OS=Mus musculus OX=10090 GN=H3c15 PE=1 SV=2				16	4	70.6	15.388	0	20804000000	29709000000	32072000000	32597000000	40667000000	81932000000	120820000000	22457000000	26810000000	20606000000	36033000000	13280000000	23487000000	27138000000	not significantly enriched
P97303	P97303	Transcription regulator protein BACH2	Bach2	sp|P97303|BACH2_MOUSE Transcription regulator protein BACH2 OS=Mus musculus OX=10090 GN=Bach2 PE=1 SV=3				8	8	15.7	91.835	0	16918000	22025000	30821000	29320000	30686000	105970000	86443000	20555000	24041000	22563000	25025000	17025000	20454000	21423000	not significantly enriched
P97304	P97304	DNA-directed RNA polymerases I and III subunit RPAC2	Polr1d	sp|P97304|RPAC2_MOUSE DNA-directed RNA polymerases I and III subunit RPAC2 OS=Mus musculus OX=10090 GN=Polr1d PE=1 SV=1				3	3	30.8	15.072	0	14658000	14373000	13437000	4729400	40772000	66161000	63689000	15470000	15816000	11094000	0	13090000	14277000	15412000	not significantly enriched
P97310	P97310	DNA replication licensing factor MCM2	Mcm2	sp|P97310|MCM2_MOUSE DNA replication licensing factor MCM2 OS=Mus musculus OX=10090 GN=Mcm2 PE=1 SV=3				29	29	45.5	102.08	0	389890000	248500000	479950000	265850000	1684300000	1644900000	1250500000	353710000	344860000	373580000	261150000	502140000	395370000	331040000	not significantly enriched
P97311	P97311	DNA replication licensing factor MCM6	Mcm6	sp|P97311|MCM6_MOUSE DNA replication licensing factor MCM6 OS=Mus musculus OX=10090 GN=Mcm6 PE=1 SV=1				32	32	49.3	92.866	0	496100000	422570000	622370000	348500000	1912900000	2042700000	1423500000	497150000	450760000	440760000	372460000	592680000	475250000	409000000	not significantly enriched
P97313	P97313	DNA-dependent protein kinase catalytic subunit	Prkdc	sp|P97313|PRKDC_MOUSE DNA-dependent protein kinase catalytic subunit OS=Mus musculus OX=10090 GN=Prkdc PE=1 SV=3				5	5	1.7	471.47	0	7252200	1731700	4842200	2801400	13684000	15925000	28248000	4745200	0	5071000	0	0	4921700	0	removed by filtering
P97315	P97315	Cysteine and glycine-rich protein 1	Csrp1	sp|P97315|CSRP1_MOUSE Cysteine and glycine-rich protein 1 OS=Mus musculus OX=10090 GN=Csrp1 PE=1 SV=3				1	1	7.8	20.583	0.0097926	0	0	0	0	0	0	0	0	0	0	0	0	0	0	removed by filtering
P97329	P97329	Kinesin-like protein KIF20A	Kif20a	sp|P97329|KI20A_MOUSE Kinesin-like protein KIF20A OS=Mus musculus OX=10090 GN=Kif20a PE=1 SV=1				30	30	48	99.875	0	195150000	343780000	401660000	272950000	804860000	1270000000	1540500000	236960000	377030000	266450000	320430000	257300000	282790000	311080000	not significantly enriched
P97351	P97351	40S ribosomal protein S3a	Rps3a	sp|P97351|RS3A_MOUSE 40S ribosomal protein S3a OS=Mus musculus OX=10090 GN=Rps3a PE=1 SV=3				22	22	62.1	29.885	0	5441800000	4958300000	5182600000	5932600000	9741600000	16067000000	17210000000	4568600000	4879300000	4063200000	4688300000	3621400000	3755000000	3964500000	enriched
P97355	P97355	Spermine synthase	Sms	sp|P97355|SPSY_MOUSE Spermine synthase OS=Mus musculus OX=10090 GN=Sms PE=1 SV=1	+			2	2	4.6	41.313	1	2787000	967150	0	0	7760400	13537000	4178000	0	0	0	0	0	3154600	0	removed by filtering
P97357	P97357	TATA box-binding protein-associated factor RNA polymerase I subunit A	Taf1a	sp|P97357|TAF1A_MOUSE TATA box-binding protein-associated factor RNA polymerase I subunit A OS=Mus musculus OX=10090 GN=Taf1a PE=1 SV=1				1	1	3.3	52.717	0.00068918	0	1251200	2591100	0	2963900	5380300	4024000	0	0	0	0	0	0	909870	removed by filtering
P97370	P97370	Sodium/potassium-transporting ATPase subunit beta-3	Atp1b3	sp|P97370|AT1B3_MOUSE Sodium/potassium-transporting ATPase subunit beta-3 OS=Mus musculus OX=10090 GN=Atp1b3 PE=1 SV=1				3	3	12.6	31.775	0	24766000	14897000	25139000	23636000	53769000	87203000	86587000	23165000	0	19254000	20082000	23890000	0	20626000	removed by filtering
P97371	P97371	Proteasome activator complex subunit 1	Psme1	sp|P97371|PSME1_MOUSE Proteasome activator complex subunit 1 OS=Mus musculus OX=10090 GN=Psme1 PE=1 SV=2				5	5	21.7	28.673	0	3654600	2834000	3296300	2726600	34150000	135240000	50872000	8192900	0	0	0	18945000	15164000	16098000	removed by filtering
P97372	P97372	Proteasome activator complex subunit 2	Psme2	sp|P97372|PSME2_MOUSE Proteasome activator complex subunit 2 OS=Mus musculus OX=10090 GN=Psme2 PE=1 SV=4				2	2	9.2	27.057	0.00038095	2367400	0	3415300	2642000	15771000	13633000	40580000	0	0	0	0	0	0	9175600	removed by filtering
P97376	P97376	Protein FRG1	Frg1	sp|P97376|FRG1_MOUSE Protein FRG1 OS=Mus musculus OX=10090 GN=Frg1 PE=1 SV=2				11	11	40.7	29.127	0	83203000	84051000	126310000	45664000	472000000	436460000	667860000	86749000	89918000	74698000	64236000	147190000	140340000	135660000	depleted
P97377;Q80YP0	P97377;Q80YP0	Cyclin-dependent kinase 2;Cyclin-dependent kinase 3	Cdk2;Cdk3	sp|P97377|CDK2_MOUSE Cyclin-dependent kinase 2 OS=Mus musculus OX=10090 GN=Cdk2 PE=1 SV=2;sp|Q80YP0|CDK3_MOUSE Cyclin-dependent kinase 3 OS=Mus musculus OX=10090 GN=Cdk3 PE=1 SV=3				5	5	19.7	38.978	0	15159000	12616000	17625000	10896000	55430000	85939000	103040000	12683000	14786000	14363000	14096000	20860000	19873000	18676000	depleted
P97379	P97379	Ras GTPase-activating protein-binding protein 2	G3bp2	sp|P97379|G3BP2_MOUSE Ras GTPase-activating protein-binding protein 2 OS=Mus musculus OX=10090 GN=G3bp2 PE=1 SV=2				23	22	52.9	54.087	0	521370000	357510000	789720000	507790000	1345300000	3462600000	4135800000	510050000	400300000	631560000	603090000	460360000	761410000	860810000	not significantly enriched
P97384	P97384	Annexin A11	Anxa11	sp|P97384|ANX11_MOUSE Annexin A11 OS=Mus musculus OX=10090 GN=Anxa11 PE=1 SV=2				4	4	9.1	54.079	0	6281100	4481300	0	14312000	4700300	0	10416000	8361500	7705000	0	10170000	0	0	0	removed by filtering
P97386	P97386	DNA ligase 3	Lig3	sp|P97386|DNLI3_MOUSE DNA ligase 3 OS=Mus musculus OX=10090 GN=Lig3 PE=1 SV=2				34	34	40.8	113.07	0	242110000	279860000	394960000	300130000	999580000	1890700000	1969700000	283900000	347150000	329080000	320220000	319530000	410640000	394090000	not significantly enriched
P97434	P97434	Myosin phosphatase Rho-interacting protein	Mprip	sp|P97434|MPRIP_MOUSE Myosin phosphatase Rho-interacting protein OS=Mus musculus OX=10090 GN=Mprip PE=1 SV=2				5	5	6.1	116.41	0	505580	683670	4551300	4198100	13330000	38911000	48688000	0	0	5538800	7477900	4911200	6751200	7893900	removed by filtering
P97440	P97440	Histone RNA hairpin-binding protein	Slbp	sp|P97440|SLBP_MOUSE Histone RNA hairpin-binding protein OS=Mus musculus OX=10090 GN=Slbp PE=1 SV=1				3	3	14.9	31.603	0	1164800	0	995740	0	15965000	57807000	50582000	0	0	0	0	5482500	0	0	removed by filtering
P97449	P97449	Aminopeptidase N	Anpep	sp|P97449|AMPN_MOUSE Aminopeptidase N OS=Mus musculus OX=10090 GN=Anpep PE=1 SV=4	+			1	1	1.2	109.65	1	13547000	10049000	25245000	0	75330000	114870000	122440000	0	0	0	0	0	0	27684000	removed by filtering
P97450	P97450	ATP synthase-coupling factor 6, mitochondrial	Atp5j	sp|P97450|ATP5J_MOUSE ATP synthase-coupling factor 6, mitochondrial OS=Mus musculus OX=10090 GN=Atp5pf PE=1 SV=1				1	1	21.3	12.496	0.0056313	11597000	9744000	0	0	39920000	0	81414000	0	0	0	0	0	0	18408000	removed by filtering
P97452	P97452	Ribosome biogenesis protein BOP1	Bop1	sp|P97452|BOP1_MOUSE Ribosome biogenesis protein BOP1 OS=Mus musculus OX=10090 GN=Bop1 PE=1 SV=1				24	24	52.2	82.545	0	554310000	651560000	763770000	545370000	1509000000	2499000000	3030100000	574550000	724400000	594020000	602550000	551270000	528610000	589360000	not significantly enriched
P97461	P97461	40S ribosomal protein S5;40S ribosomal protein S5, N-terminally processed	Rps5	sp|P97461|RS5_MOUSE 40S ribosomal protein S5 OS=Mus musculus OX=10090 GN=Rps5 PE=1 SV=3				9	9	48.5	22.889	0	1106600000	898030000	1091900000	821950000	3244000000	4550700000	4146000000	1121900000	1011300000	881040000	888840000	1119000000	1037100000	843550000	not significantly enriched
P97465	P97465	Docking protein 1	Dok1	sp|P97465|DOK1_MOUSE Docking protein 1 OS=Mus musculus OX=10090 GN=Dok1 PE=1 SV=2				2	2	3.3	52.451	0.0064916	2366000	1393300	1875700	0	8740400	10638000	8514800	0	0	0	0	0	0	1925300	removed by filtering
P97477	P97477	Aurora kinase A	Aurka	sp|P97477|AURKA_MOUSE Aurora kinase A OS=Mus musculus OX=10090 GN=Aurka PE=1 SV=1				8	8	28.6	44.772	0	37516000	27547000	51551000	32446000	128010000	210890000	137400000	40361000	30428000	34910000	30099000	43537000	47067000	40319000	depleted
P97478	P97478	5-demethoxyubiquinone hydroxylase, mitochondrial	Coq7	sp|P97478|COQ7_MOUSE 5-demethoxyubiquinone hydroxylase, mitochondrial OS=Mus musculus OX=10090 GN=Coq7 PE=1 SV=3				1	1	5.1	24.041	0.0041804	1238100	0	0	710890	0	3605300	4388300	0	0	0	0	0	0	992240	removed by filtering
P97496	P97496	SWI/SNF complex subunit SMARCC1	Smarcc1	sp|P97496|SMRC1_MOUSE SWI/SNF complex subunit SMARCC1 OS=Mus musculus OX=10090 GN=Smarcc1 PE=1 SV=2				35	27	43.7	122.89	0	346530000	421630000	658240000	485330000	1250400000	1851200000	2639600000	393960000	478490000	497120000	534430000	395010000	440580000	554760000	not significantly enriched
P97742	P97742	Carnitine O-palmitoyltransferase 1, liver isoform	Cpt1a	sp|P97742|CPT1A_MOUSE Carnitine O-palmitoyltransferase 1, liver isoform OS=Mus musculus OX=10090 GN=Cpt1a PE=1 SV=4				5	5	10.6	88.25	0	6707100	5778300	17842000	9433400	58791000	81632000	50945000	0	0	0	18833000	16858000	13343000	0	removed by filtering
P97760	P97760	DNA-directed RNA polymerase II subunit RPB3	Polr2c	sp|P97760|RPB3_MOUSE DNA-directed RNA polymerase II subunit RPB3 OS=Mus musculus OX=10090 GN=Polr2c PE=1 SV=2				8	8	47.6	31.443	0	104790000	80132000	114830000	87883000	417460000	633330000	565060000	104720000	110100000	99913000	96307000	136150000	122000000	111200000	not significantly enriched
P97762	P97762	Retinitis pigmentosa 9 protein homolog	rp9	sp|P97762|RP9_MOUSE Retinitis pigmentosa 9 protein homolog OS=Mus musculus OX=10090 GN=rp9 PE=1 SV=1				2	2	11.3	25.261	0.00069589	11200000	16218000	17930000	19299000	44469000	35985000	54594000	12533000	14523000	14801000	16822000	15554000	10844000	14483000	not significantly enriched
P97770	P97770	THUMP domain-containing protein 3	Thumpd3	sp|P97770|THUM3_MOUSE tRNA (guanine(6)-N2)-methyltransferase THUMP3 OS=Mus musculus OX=10090 GN=Thumpd3 PE=1 SV=1				13	13	38.2	56.431	0	100710000	94234000	147970000	82519000	315590000	409200000	335940000	116620000	105060000	106040000	78766000	113180000	99961000	68300000	not significantly enriched
P97789	P97789	5-3 exoribonuclease 1	Xrn1	sp|P97789|XRN1_MOUSE 5-3 exoribonuclease 1 OS=Mus musculus OX=10090 GN=Xrn1 PE=1 SV=1				3	3	2.2	194.31	0.00037793	0	0	5521200	1556300	0	30586000	8155400	0	0	0	0	0	7127500	0	removed by filtering
P97801	P97801	Survival motor neuron protein	Smn1	sp|P97801|SMN_MOUSE Survival motor neuron protein OS=Mus musculus OX=10090 GN=Smn1 PE=1 SV=1				5	5	22.9	31.254	0	47919000	24368000	56865000	36562000	42251000	54636000	158690000	46074000	24299000	29565000	29741000	29915000	30717000	30607000	not significantly enriched
P97807	P97807	Fumarate hydratase, mitochondrial	Fh	sp|P97807|FUMH_MOUSE Fumarate hydratase, mitochondrial OS=Mus musculus OX=10090 GN=Fh PE=1 SV=3				6	6	16	54.356	0	10582000	1835800	7114200	3013800	42545000	59519000	62121000	8036400	5890600	7009800	5521000	11649000	14020000	11735000	depleted
P97820;Q9JM52;P83510	P97820;Q9JM52;P83510	Mitogen-activated protein kinase kinase kinase kinase 4;Misshapen-like kinase 1;Traf2 and NCK-interacting protein kinase	Map4k4;Mink1;Tnik	sp|P97820|M4K4_MOUSE Mitogen-activated protein kinase kinase kinase kinase 4 OS=Mus musculus OX=10090 GN=Map4k4 PE=1 SV=1;sp|Q9JM52|MINK1_MOUSE Misshapen-like kinase 1 OS=Mus musculus OX=10090 GN=Mink1 PE=1 SV=3;sp|P83510|TNIK_MOUSE Traf2 and NCK-interacti				2	2	1.9	140.6	0.0012882	0	0	8055100	0	27809000	55055000	15503000	0	0	0	0	0	12829000	0	removed by filtering
P97822	P97822	Acidic leucine-rich nuclear phosphoprotein 32 family member E	Anp32e	sp|P97822|AN32E_MOUSE Acidic leucine-rich nuclear phosphoprotein 32 family member E OS=Mus musculus OX=10090 GN=Anp32e PE=1 SV=2				8	8	53.1	29.622	0	320960000	191850000	400210000	165580000	1519000000	1894700000	1274300000	310990000	270240000	273480000	227540000	483320000	423670000	283740000	depleted
P97855	P97855	Ras GTPase-activating protein-binding protein 1	G3bp1	sp|P97855|G3BP1_MOUSE Ras GTPase-activating protein-binding protein 1 OS=Mus musculus OX=10090 GN=G3bp1 PE=1 SV=1				16	16	50.5	51.828	0	212410000	179950000	491990000	307660000	1344000000	4698000000	4176200000	302490000	173400000	335460000	317110000	429890000	943240000	945650000	depleted
P97868	P97868	E3 ubiquitin-protein ligase RBBP6	Rbbp6	sp|P97868|RBBP6_MOUSE E3 ubiquitin-protein ligase RBBP6 OS=Mus musculus OX=10090 GN=Rbbp6 PE=1 SV=5				26	26	18.2	199.59	0	123920000	117580000	129090000	110250000	419120000	531140000	597500000	122870000	133640000	115880000	117920000	138560000	128660000	117190000	not significantly enriched
P97930	P97930	Thymidylate kinase	Dtymk	sp|P97930|KTHY_MOUSE Thymidylate kinase OS=Mus musculus OX=10090 GN=Dtymk PE=1 SV=2				9	9	44.3	23.914	0	58414000	48868000	36191000	16073000	190770000	170760000	123910000	41369000	45831000	37500000	34223000	53442000	44968000	34448000	not significantly enriched
P99027;A0A5F8MPY2	P99027;A0A5F8MPY2	60S acidic ribosomal protein P2	Rplp2	sp|P99027|RLA2_MOUSE 60S acidic ribosomal protein P2 OS=Mus musculus OX=10090 GN=Rplp2 PE=1 SV=3;tr|A0A5F8MPY2|A0A5F8MPY2_MOUSE 60S acidic ribosomal protein P2 OS=Mus musculus OX=10090 GN=Rplp2-ps1 PE=3 SV=1				7	7	91.3	11.651	0	2143100000	1623100000	2397000000	2059800000	5583400000	8746900000	9344600000	2018200000	1838800000	1810400000	2018400000	1923600000	2065500000	2033200000	not significantly enriched
P99028	P99028	Cytochrome b-c1 complex subunit 6, mitochondrial	Uqcrh	sp|P99028|QCR6_MOUSE Cytochrome b-c1 complex subunit 6, mitochondrial OS=Mus musculus OX=10090 GN=Uqcrh PE=1 SV=2				1	1	20.2	10.435	0.0010101	0	0	2399100	0	13523000	17018000	25493000	0	0	0	0	0	0	5764200	removed by filtering
Q00422	Q00422	GA-binding protein alpha chain	Gabpa	sp|Q00422|GABPA_MOUSE GA-binding protein alpha chain OS=Mus musculus OX=10090 GN=Gabpa PE=1 SV=2				3	3	10.4	51.344	0	11401000	8760000	6264500	9849400	58533000	69958000	61753000	12049000	12504000	0	12638000	16623000	15138000	12949000	not significantly enriched
Q00547	Q00547	Hyaluronan mediated motility receptor	Hmmr	sp|Q00547|HMMR_MOUSE Hyaluronan mediated motility receptor OS=Mus musculus OX=10090 GN=Hmmr PE=1 SV=4				22	22	40.2	91.784	0	132610000	99446000	111070000	81734000	188160000	435290000	370560000	119290000	111550000	87955000	95871000	83640000	89811000	73475000	not significantly enriched
Q00612;P97324	Q00612	Glucose-6-phosphate 1-dehydrogenase X	G6pdx	sp|Q00612|G6PD1_MOUSE Glucose-6-phosphate 1-dehydrogenase X OS=Mus musculus OX=10090 GN=G6pdx PE=1 SV=3				6	6	13	59.262	0	6272000	4967100	7485900	8029800	68084000	87905000	66731000	9350800	8401100	8399600	8200000	18353000	18443000	13876000	depleted
Q00651	Q00651	Integrin alpha-4	Itga4	sp|Q00651|ITA4_MOUSE Integrin alpha-4 OS=Mus musculus OX=10090 GN=Itga4 PE=1 SV=1				1	1	1.8	115.69	0.0012949	2604600	0	2025000	2612500	0	14395000	15184000	0	0	0	0	0	0	3433200	removed by filtering
Q00899;Q3TTC2;P22227	Q00899	Transcriptional repressor protein YY1	Yy1	sp|Q00899|TYY1_MOUSE Transcriptional repressor protein YY1 OS=Mus musculus OX=10090 GN=Yy1 PE=1 SV=1				11	11	31.9	44.716	0	120550000	70729000	98544000	56852000	303420000	534690000	465250000	117510000	89445000	90146000	94276000	86711000	98748000	93466000	not significantly enriched
Q00PI9	Q00PI9	Heterogeneous nuclear ribonucleoprotein U-like protein 2	Hnrnpul2	sp|Q00PI9|HNRL2_MOUSE Heterogeneous nuclear ribonucleoprotein U-like protein 2 OS=Mus musculus OX=10090 GN=Hnrnpul2 PE=1 SV=2				24	24	42.4	84.939	0	201700000	130760000	238750000	134620000	1129200000	1569200000	1527200000	199270000	166980000	175360000	149410000	344300000	336920000	344570000	depleted
Q01147	Q01147	Cyclic AMP-responsive element-binding protein 1	Creb1	sp|Q01147|CREB1_MOUSE Cyclic AMP-responsive element-binding protein 1 OS=Mus musculus OX=10090 GN=Creb1 PE=1 SV=2				4	2	18	35.122	0	104400000	116320000	173980000	156230000	250400000	429400000	668230000	97994000	143690000	146310000	151850000	86479000	100940000	143740000	not significantly enriched
Q01320	Q01320	DNA topoisomerase 2-alpha	Top2a	sp|Q01320|TOP2A_MOUSE DNA topoisomerase 2-alpha OS=Mus musculus OX=10090 GN=Top2a PE=1 SV=2				106	87	62.1	172.79	0	23277000000	33997000000	29620000000	28606000000	29322000000	39989000000	55449000000	22188000000	32873000000	21638000000	27895000000	10282000000	10012000000	13496000000	enriched
Q01730	Q01730	Ras suppressor protein 1	Rsu1	sp|Q01730|RSU1_MOUSE Ras suppressor protein 1 OS=Mus musculus OX=10090 GN=Rsu1 PE=1 SV=3				2	2	12.3	31.55	0.00072569	8450300	5431300	6216800	5496200	23073000	49713000	27916000	0	0	0	0	0	11585000	0	removed by filtering
Q01768	Q01768	Nucleoside diphosphate kinase B	Nme2	sp|Q01768|NDKB_MOUSE Nucleoside diphosphate kinase B OS=Mus musculus OX=10090 GN=Nme2 PE=1 SV=1				7	3	58.6	17.363	0	4343700	1078700	5405500	3579800	143300000	295470000	369940000	6947300	0	7214600	6764100	50746000	60438000	81885000	depleted
Q01853	Q01853	Transitional endoplasmic reticulum ATPase	Vcp	sp|Q01853|TERA_MOUSE Transitional endoplasmic reticulum ATPase OS=Mus musculus OX=10090 GN=Vcp PE=1 SV=4				29	29	54.8	89.321	0	277900000	129480000	346670000	270510000	717620000	1083700000	1155400000	267820000	176620000	270860000	270320000	244250000	247210000	252740000	not significantly enriched
Q01965	Q01965	T-lymphocyte surface antigen Ly-9	Ly9	sp|Q01965|LY9_MOUSE T-lymphocyte surface antigen Ly-9 OS=Mus musculus OX=10090 GN=Ly9 PE=1 SV=2				1	1	3.7	73.142	0.0062038	0	2191600	4745200	3664000	0	11565000	11393000	0	0	0	0	0	0	2576000	removed by filtering
Q02053	Q02053	Ubiquitin-like modifier-activating enzyme 1	Uba1	sp|Q02053|UBA1_MOUSE Ubiquitin-like modifier-activating enzyme 1 OS=Mus musculus OX=10090 GN=Uba1 PE=1 SV=1				30	21	40.3	117.81	0	158610000	111410000	257450000	123690000	946380000	955090000	697130000	171080000	159940000	156860000	143900000	287560000	237600000	161960000	depleted
Q02257	Q02257	Junction plakoglobin	Jup	sp|Q02257|PLAK_MOUSE Junction plakoglobin OS=Mus musculus OX=10090 GN=Jup PE=1 SV=3				8	8	13.7	81.8	0	4977600	10626000	7446800	1269000	0	0	168740000	7185500	12210000	10039000	0	0	0	31484000	removed by filtering
Q02395	Q02395	Metal-response element-binding transcription factor 2	Mtf2	sp|Q02395|MTF2_MOUSE Metal-response element-binding transcription factor 2 OS=Mus musculus OX=10090 GN=Mtf2 PE=1 SV=2				18	18	37.6	66.924	0	178210000	198930000	197220000	223700000	353530000	541970000	704020000	171410000	236340000	172260000	226550000	116070000	125750000	147680000	enriched
Q02614	Q02614	SAP30-binding protein	Sap30bp	sp|Q02614|S30BP_MOUSE SAP30-binding protein OS=Mus musculus OX=10090 GN=Sap30bp PE=1 SV=2				7	7	38	33.832	0	42057000	22417000	46812000	27353000	169580000	203980000	220230000	42738000	43402000	38860000	33878000	45067000	41428000	42498000	not significantly enriched
Q02650;P32114;Q00288	Q02650	Paired box protein Pax-5	Pax5	sp|Q02650|PAX5_MOUSE Paired box protein Pax-5 OS=Mus musculus OX=10090 GN=Pax5 PE=1 SV=1				9	9	38.9	42.231	0	51855000	75599000	119280000	94713000	173340000	327210000	288560000	60027000	79659000	81615000	93522000	74189000	64972000	75740000	not significantly enriched
Q03141;Q8VHJ5;Q8CIP4	Q03141	MAP/microtubule affinity-regulating kinase 3	Mark3	sp|Q03141|MARK3_MOUSE MAP/microtubule affinity-regulating kinase 3 OS=Mus musculus OX=10090 GN=Mark3 PE=1 SV=2				5	5	9.7	84.389	0	7596000	6010800	11014000	4093200	24862000	46340000	26942000	8821300	10004000	9033900	0	6866900	8607600	5053900	not significantly enriched
Q03265	Q03265	ATP synthase subunit alpha, mitochondrial	Atp5a1	sp|Q03265|ATPA_MOUSE ATP synthase subunit alpha, mitochondrial OS=Mus musculus OX=10090 GN=Atp5f1a PE=1 SV=1				18	18	40	59.752	0	391450000	275990000	693190000	362150000	1217000000	1766500000	1763100000	423960000	345410000	508810000	422970000	384590000	377190000	347580000	not significantly enriched
Q03267	Q03267	DNA-binding protein Ikaros	Ikzf1	sp|Q03267|IKZF1_MOUSE DNA-binding protein Ikaros OS=Mus musculus OX=10090 GN=Ikzf1 PE=1 SV=2				13	11	31.7	57.336	0	304360000	281720000	521910000	387980000	1069900000	1714300000	1815400000	282260000	290420000	377690000	362380000	356150000	433080000	395710000	not significantly enriched
Q03347	Q03347	Runt-related transcription factor 1	Runx1	sp|Q03347|RUNX1_MOUSE Runt-related transcription factor 1 OS=Mus musculus OX=10090 GN=Runx1 PE=1 SV=1				12	12	42.1	48.609	0	197040000	133460000	198730000	183470000	252100000	560040000	727420000	174810000	157950000	158300000	168820000	126820000	142160000	137270000	enriched
Q03958	Q03958	Prefoldin subunit 6	Pfdn6	sp|Q03958|PFD6_MOUSE Prefoldin subunit 6 OS=Mus musculus OX=10090 GN=Pfdn6 PE=1 SV=1				5	5	44.1	14.454	0	8674400	5097900	1524800	8142100	31448000	76841000	72641000	10840000	0	0	11549000	12801000	15970000	11122000	removed by filtering
Q04692	Q04692	SWI/SNF-related matrix-associated actin-dependent regulator of chromatin subfamily A containing DEAD/H box 1	Smarcad1	sp|Q04692|SMRCD_MOUSE SWI/SNF-related matrix-associated actin-dependent regulator of chromatin subfamily A containing DEAD/H box 1 OS=Mus musculus OX=10090 GN=Smarcad1 PE=1 SV=2				16	16	24.2	116.45	0	57160000	33857000	59515000	41343000	175350000	205540000	158800000	59642000	47308000	46221000	46098000	46822000	45575000	37135000	not significantly enriched
Q04750;Q8R4U6	Q04750	DNA topoisomerase 1	Top1	sp|Q04750|TOP1_MOUSE DNA topoisomerase 1 OS=Mus musculus OX=10090 GN=Top1 PE=1 SV=2				37	37	44.1	90.875	0	1873000000	2363300000	2585000000	2764900000	4320600000	5303200000	6946500000	1806700000	2430800000	2032200000	2722000000	1448900000	1310300000	1571800000	enriched
Q04841	Q04841	DNA-3-methyladenine glycosylase	Mpg	sp|Q04841|3MG_MOUSE DNA-3-methyladenine glycosylase OS=Mus musculus OX=10090 GN=Mpg PE=2 SV=3				1	1	3.3	36.471	0.0012702	0	0	0	0	2769600	0	3501000	0	0	0	0	0	0	791620	removed by filtering
Q04899	Q04899	Cyclin-dependent kinase 18	Cdk18	sp|Q04899|CDK18_MOUSE Cyclin-dependent kinase 18 OS=Mus musculus OX=10090 GN=Cdk18 PE=1 SV=1	+			1	1	1.6	51.847	1	0	0	0	0	0	0	0	0	0	0	0	0	0	0	removed by filtering
Q05144;P63001;P60764	Q05144;P63001	Ras-related C3 botulinum toxin substrate 2;Ras-related C3 botulinum toxin substrate 1	Rac2;Rac1	sp|Q05144|RAC2_MOUSE Ras-related C3 botulinum toxin substrate 2 OS=Mus musculus OX=10090 GN=Rac2 PE=1 SV=1;sp|P63001|RAC1_MOUSE Ras-related C3 botulinum toxin substrate 1 OS=Mus musculus OX=10090 GN=Rac1 PE=1 SV=1				9	8	50	21.441	0	361400000	261270000	533160000	300300000	1266700000	1709900000	1415400000	369570000	322390000	384190000	321370000	426640000	395120000	318510000	not significantly enriched
Q05186	Q05186	Reticulocalbin-1	Rcn1	sp|Q05186|RCN1_MOUSE Reticulocalbin-1 OS=Mus musculus OX=10090 GN=Rcn1 PE=1 SV=1				3	3	10.8	38.113	0.0012974	0	0	5805600	3496600	21808000	37026000	34973000	0	0	0	0	0	0	7907700	removed by filtering
Q05512	Q05512	Serine/threonine-protein kinase MARK2	Mark2	sp|Q05512|MARK2_MOUSE Serine/threonine-protein kinase MARK2 OS=Mus musculus OX=10090 GN=Mark2 PE=1 SV=3				19	16	32	86.305	0	57758000	46896000	97817000	63560000	154900000	287050000	230930000	67739000	62694000	66306000	64156000	54492000	58402000	51579000	enriched
Q05816	Q05816	Fatty acid-binding protein, epidermal	Fabp5	sp|Q05816|FABP5_MOUSE Fatty acid-binding protein 5 OS=Mus musculus OX=10090 GN=Fabp5 PE=1 SV=3				6	6	46.7	15.137	0	14161000	3874400	4747200	3894800	42924000	97632000	95682000	13633000	0	0	9451700	0	15924000	23593000	removed by filtering
Q05CL8;A2AMD0	Q05CL8	La-related protein 7	Larp7	sp|Q05CL8|LARP7_MOUSE La-related protein 7 OS=Mus musculus OX=10090 GN=Larp7 PE=1 SV=2				17	17	37.4	64.802	0	109680000	82657000	146600000	91432000	379240000	540720000	457520000	108350000	107770000	109430000	94825000	113710000	111810000	105700000	not significantly enriched
Q05D44	Q05D44	Eukaryotic translation initiation factor 5B	Eif5b	sp|Q05D44|IF2P_MOUSE Eukaryotic translation initiation factor 5B OS=Mus musculus OX=10090 GN=Eif5b PE=1 SV=2				41	41	46.3	137.61	0	268090000	205160000	336510000	281310000	897260000	1994000000	2603700000	276740000	262540000	300720000	284210000	293370000	433870000	529790000	depleted
Q06180	Q06180	Tyrosine-protein phosphatase non-receptor type 2	Ptpn2	sp|Q06180|PTN2_MOUSE Tyrosine-protein phosphatase non-receptor type 2 OS=Mus musculus OX=10090 GN=Ptpn2 PE=1 SV=2				5	5	12.8	47.36	0	2268700	6722300	4332100	5679800	35000000	30670000	39679000	0	8863900	0	7339600	11135000	7202200	7091800	removed by filtering
Q06185	Q06185	ATP synthase subunit e, mitochondrial	Atp5i	sp|Q06185|ATP5I_MOUSE ATP synthase subunit e, mitochondrial OS=Mus musculus OX=10090 GN=Atp5me PE=1 SV=2				2	2	35.2	8.2355	0	11798000	8039400	9906800	5210000	43764000	57892000	53096000	10752000	0	0	0	16114000	13117000	12340000	removed by filtering
Q06831;Q04890;Q7M6Y2	Q06831;Q04890;Q7M6Y2	Transcription factor SOX-4;Transcription factor SOX-12;Transcription factor SOX-11	Sox4;Sox12;Sox11	sp|Q06831|SOX4_MOUSE Transcription factor SOX-4 OS=Mus musculus OX=10090 GN=Sox4 PE=1 SV=2;sp|Q04890|SOX12_MOUSE Transcription factor SOX-12 OS=Mus musculus OX=10090 GN=Sox12 PE=1 SV=2;sp|Q7M6Y2|SOX11_MOUSE Transcription factor SOX-11 OS=Mus musculus OX=10				2	2	7	45.043	0.00037313	778650	638510	864460	748820	8446400	15223000	5113900	0	0	0	0	1626600	2775400	3202400	removed by filtering
Q07133	Q07133	Histone H1t	Hist1h1t	sp|Q07133|H1T_MOUSE Histone H1t OS=Mus musculus OX=10090 GN=H1-6 PE=1 SV=4	+			1	1	3.4	21.54	1	0	42770000	0	0	0	0	0	0	48226000	0	0	0	0	0	removed by filtering
Q07139	Q07139	Protein ECT2	Ect2	sp|Q07139|ECT2_MOUSE Protein ECT2 OS=Mus musculus OX=10090 GN=Ect2 PE=1 SV=2				1	1	1.3	103.13	0.0018645	1952600	1680400	1740400	1551400	4045700	5549400	5332900	0	0	0	0	0	0	1205800	removed by filtering
Q07235	Q07235	Glia-derived nexin	Serpine2	sp|Q07235|GDN_MOUSE Glia-derived nexin OS=Mus musculus OX=10090 GN=Serpine2 PE=1 SV=2	+			1	1	2.3	44.207	1	144280000	200980000	272880000	256560000	360230000	650490000	575340000	0	0	0	0	0	0	130090000	removed by filtering
Q07417	Q07417	Short-chain specific acyl-CoA dehydrogenase, mitochondrial	Acads	sp|Q07417|ACADS_MOUSE Short-chain specific acyl-CoA dehydrogenase, mitochondrial OS=Mus musculus OX=10090 GN=Acads PE=1 SV=2				6	6	20.9	44.889	0	16504000	8274700	21188000	17451000	58122000	65598000	88103000	18763000	12784000	15550000	16429000	19982000	15344000	16837000	not significantly enriched
Q07802;O08792;O08791;Q8K4J2	Q07802;O08792	Transcription factor COE1;Transcription factor COE2	Ebf1;Ebf2	sp|Q07802|COE1_MOUSE Transcription factor COE1 OS=Mus musculus OX=10090 GN=Ebf1 PE=1 SV=1;sp|O08792|COE2_MOUSE Transcription factor COE2 OS=Mus musculus OX=10090 GN=Ebf2 PE=1 SV=4				7	7	15.6	64.463	0	28720000	23298000	23824000	21066000	125550000	168290000	167360000	31559000	30560000	25015000	27308000	37566000	35294000	28367000	not significantly enriched
Q07813	Q07813	Apoptosis regulator BAX	Bax	sp|Q07813|BAX_MOUSE Apoptosis regulator BAX OS=Mus musculus OX=10090 GN=Bax PE=1 SV=1				3	3	22.9	21.394	0	10621000	14066000	12386000	9621700	58340000	29902000	18574000	13048000	13386000	11546000	11542000	16666000	0	0	removed by filtering
Q07832	Q07832	Serine/threonine-protein kinase PLK1	Plk1	sp|Q07832|PLK1_MOUSE Serine/threonine-protein kinase PLK1 OS=Mus musculus OX=10090 GN=Plk1 PE=1 SV=2				15	15	31.8	68.3	0	129270000	73793000	102260000	59764000	197230000	234460000	338240000	88848000	94131000	87156000	75743000	75543000	64584000	67258000	enriched
Q08024	Q08024	Core-binding factor subunit beta	Cbfb	sp|Q08024|PEBB_MOUSE Core-binding factor subunit beta OS=Mus musculus OX=10090 GN=Cbfb PE=1 SV=1				14	14	69	22.03	0	124600000	105400000	198540000	138590000	467990000	748460000	635960000	139280000	117120000	150360000	157290000	146810000	149370000	121730000	not significantly enriched
Q08122;Q9WVB2;Q62440;Q62441	Q08122	Transducin-like enhancer protein 3	Tle3	sp|Q08122|TLE3_MOUSE Transducin-like enhancer protein 3 OS=Mus musculus OX=10090 GN=Tle3 PE=1 SV=3				3	3	4.4	83.446	0.0007125	1712700	1556700	3983400	0	8234600	19003000	6443600	2225700	0	2492000	0	3898500	2937700	1977100	removed by filtering
Q08288	Q08288	Cell growth-regulating nucleolar protein	Lyar	sp|Q08288|LYAR_MOUSE Cell growth-regulating nucleolar protein OS=Mus musculus OX=10090 GN=Lyar PE=1 SV=2				18	18	55.4	43.735	0	1044200000	1054200000	1275400000	1099000000	2299300000	3301300000	4200500000	1034500000	1148300000	936510000	1110100000	724610000	739080000	841050000	enriched
Q08297	Q08297	DNA repair protein RAD51 homolog 1	Rad51	sp|Q08297|RAD51_MOUSE DNA repair protein RAD51 homolog 1 OS=Mus musculus OX=10090 GN=Rad51 PE=1 SV=1				2	2	8.8	36.971	0	5286200	0	2289900	0	37922000	57658000	46603000	0	0	0	0	12152000	14168000	10676000	removed by filtering
Q08460	Q08460	Calcium-activated potassium channel subunit alpha-1	Kcnma1	sp|Q08460|KCMA1_MOUSE Calcium-activated potassium channel subunit alpha-1 OS=Mus musculus OX=10090 GN=Kcnma1 PE=1 SV=2	+			1	1	0.6	134.39	1	8906900	7001000	12404000	0	22976000	34578000	18749000	0	0	0	0	0	0	4239400	removed by filtering
Q08639	Q08639	Transcription factor Dp-1	Tfdp1	sp|Q08639|TFDP1_MOUSE Transcription factor Dp-1 OS=Mus musculus OX=10090 GN=Tfdp1 PE=1 SV=1				3	3	11	45.23	0	0	2131900	8685600	1975300	6781300	8193900	8222800	0	0	6770700	0	0	0	0	removed by filtering
Q08857	Q08857	Platelet glycoprotein 4	Cd36	sp|Q08857|CD36_MOUSE Platelet glycoprotein 4 OS=Mus musculus OX=10090 GN=Cd36 PE=1 SV=2				3	3	11.7	52.697	0.0012858	7123800	0	10243000	5490300	9225700	33922000	30360000	0	0	0	0	0	6832000	7937600	removed by filtering
Q08943	Q08943	FACT complex subunit SSRP1	Ssrp1	sp|Q08943|SSRP1_MOUSE FACT complex subunit SSRP1 OS=Mus musculus OX=10090 GN=Ssrp1 PE=1 SV=2				39	39	60.7	80.859	0	5840100000	6079300000	7492900000	6475400000	7764500000	12690000000	17708000000	5520300000	7062600000	5656100000	6736100000	2525300000	2787800000	3930800000	enriched
Q09XV5;A3KFM7	Q09XV5	Chromodomain-helicase-DNA-binding protein 8	Chd8	sp|Q09XV5|CHD8_MOUSE Chromodomain-helicase-DNA-binding protein 8 OS=Mus musculus OX=10090 GN=Chd8 PE=1 SV=1				27	23	13.6	290.84	0	59676000	64214000	82128000	57894000	235980000	233420000	293260000	65964000	76322000	70617000	66782000	61071000	57885000	59484000	not significantly enriched
Q0GNC1	Q0GNC1	Inverted formin-2	Inf2	sp|Q0GNC1|INF2_MOUSE Inverted formin-2 OS=Mus musculus OX=10090 GN=Inf2 PE=1 SV=1				1	1	1	138.56	0.0012866	0	0	2204500	851720	4122700	0	6364900	0	0	0	0	0	0	1439200	removed by filtering
Q0KL02	Q0KL02	Triple functional domain protein	Trio	sp|Q0KL02|TRIO_MOUSE Triple functional domain protein OS=Mus musculus OX=10090 GN=Trio PE=1 SV=3	+			1	1	0.3	347.86	1	0	0	33413000	0	0	0	0	0	0	26047000	0	0	0	0	removed by filtering
Q0P5X1	Q0P5X1	Leucine-rich repeat and IQ domain-containing protein 1	Lrriq1	sp|Q0P5X1|LRIQ1_MOUSE Leucine-rich repeat and IQ domain-containing protein 1 OS=Mus musculus OX=10090 GN=Lrriq1 PE=2 SV=2				2	2	1.2	191.81	0.0015723	5686600	5401900	6689200	2664200	0	14824000	0	0	0	0	0	0	3454500	0	removed by filtering
Q0P678;REV__Q0P678	Q0P678	Zinc finger CCCH domain-containing protein 18	Zc3h18	sp|Q0P678|ZCH18_MOUSE Zinc finger CCCH domain-containing protein 18 OS=Mus musculus OX=10090 GN=Zc3h18 PE=1 SV=1				16	16	28.4	105.69	0	158680000	152840000	194230000	156680000	521780000	841940000	868060000	172420000	169220000	143840000	152200000	181690000	189700000	208150000	not significantly enriched
Q0VBD2	Q0VBD2	Protein MCM10 homolog	Mcm10	sp|Q0VBD2|MCM10_MOUSE Protein MCM10 homolog OS=Mus musculus OX=10090 GN=Mcm10 PE=1 SV=1				8	8	11.4	98.405	0	12823000	17557000	27183000	13014000	63967000	119420000	112040000	14019000	21829000	21019000	17921000	23190000	24062000	20451000	not significantly enriched
Q0VBL3	Q0VBL3		Rbm15	sp|Q0VBL3|RBM15_MOUSE RNA-binding protein 15 OS=Mus musculus OX=10090 GN=Rbm15 PE=1 SV=1				21	20	28.4	105.72	0	211430000	114850000	252310000	173670000	719510000	1031100000	853900000	182690000	191570000	194680000	208670000	213490000	195300000	174490000	not significantly enriched
Q0VEE6	Q0VEE6	Zinc finger protein 800	Znf800	sp|Q0VEE6|ZN800_MOUSE Zinc finger protein 800 OS=Mus musculus OX=10090 GN=Znf800 PE=1 SV=1				12	12	24	74.812	0	34258000	46337000	67055000	54022000	82532000	144930000	219350000	36175000	57768000	49141000	55173000	35364000	31071000	42054000	not significantly enriched
Q0VG62	Q0VG62	Uncharacterized protein C8orf59 homolog		sp|Q0VG62|RBIS_MOUSE Ribosomal biogenesis factor OS=Mus musculus OX=10090 GN=Rbis PE=1 SV=2				2	2	22.7	11.163	0.00037051	0	0	0	0	0	13871000	17470000	0	0	0	0	0	0	3950100	removed by filtering
Q149C3	Q149C3	Leucine-rich repeat and immunoglobulin-like domain containing-NOGO receptor-interacting protein 4	Lingo4	sp|Q149C3|LIGO4_MOUSE Leucine-rich repeat and immunoglobulin-like domain containing-NOGO receptor-interacting protein 4 OS=Mus musculus OX=10090 GN=Lingo4 PE=2 SV=2	+			1	1	1.3	64.188	1	0	765780	710740	0	0	0	4256500	0	0	0	0	0	0	962430	removed by filtering
Q14AI0	Q14AI0	Sister chromatid cohesion protein DCC1	DSCC1	sp|Q14AI0|DCC1_MOUSE Sister chromatid cohesion protein DCC1 OS=Mus musculus OX=10090 GN=DSCC1 PE=2 SV=1				1	1	3.5	45.521	0.0081609	0	0	0	0	0	13311000	0	0	0	0	0	0	3101900	0	removed by filtering
Q14AX6	Q14AX6	Cyclin-dependent kinase 12	Cdk12	sp|Q14AX6|CDK12_MOUSE Cyclin-dependent kinase 12 OS=Mus musculus OX=10090 GN=Cdk12 PE=1 SV=2				8	8	8	163.68	0	11671000	7359200	16722000	6849000	27028000	36385000	24518000	10014000	10198000	10988000	7797900	8548800	8021300	7872300	not significantly enriched
Q14B01;Q8R3P8	Q14B01;Q8R3P8		Rnf113a2;Rnf113a1	tr|Q14B01|Q14B01_MOUSE Ring finger protein 113A2 OS=Mus musculus OX=10090 GN=Rnf113a2 PE=1 SV=1;tr|Q8R3P8|Q8R3P8_MOUSE Ring finger protein 113A1 OS=Mus musculus OX=10090 GN=Rnf113a1 PE=1 SV=1				2	2	9.5	38.059	0	3896300	2938300	4646300	3182400	11915000	20222000	14447000	3664700	3248900	3418900	3285600	4571200	5266700	2759900	not significantly enriched
Q14B71	Q14B71	Cell division cycle-associated protein 2	Cdca2	sp|Q14B71|CDCA2_MOUSE Cell division cycle-associated protein 2 OS=Mus musculus OX=10090 GN=Cdca2 PE=1 SV=2				25	25	42.7	106.36	0	111300000	141960000	127730000	139740000	345510000	535240000	513510000	131730000	159120000	110130000	137870000	113670000	104270000	119140000	not significantly enriched
Q1HDU4	Q1HDU4		Arhgap9	tr|Q1HDU4|Q1HDU4_MOUSE ArhGAP9 OS=Mus musculus OX=10090 GN=Arhgap9 PE=1 SV=1				2	2	4	72.56	0.0012958	0	3109700	0	0	6475500	8826100	0	0	0	0	0	0	2056700	0	removed by filtering
Q1HFZ0	Q1HFZ0	tRNA (cytosine(34)-C(5))-methyltransferase	Nsun2	sp|Q1HFZ0|NSUN2_MOUSE RNA cytosine C(5)-methyltransferase NSUN2 OS=Mus musculus OX=10090 GN=Nsun2 PE=1 SV=2				33	33	64.2	85.451	0	300100000	263380000	390500000	258710000	1466200000	1788100000	1282400000	357480000	330030000	301720000	271680000	415010000	343170000	285220000	not significantly enriched
Q2KN98	Q2KN98	Cytospin-A	Specc1l	sp|Q2KN98|CYTSA_MOUSE Cytospin-A OS=Mus musculus OX=10090 GN=Specc1l PE=1 SV=1				15	15	19.9	124.49	0	14197000	5635100	39666000	18909000	154410000	354460000	363170000	9132800	28371000	28798000	20266000	40174000	67556000	94605000	depleted
Q2NL51	Q2NL51	Glycogen synthase kinase-3 alpha	Gsk3a	sp|Q2NL51|GSK3A_MOUSE Glycogen synthase kinase-3 alpha OS=Mus musculus OX=10090 GN=Gsk3a PE=1 SV=2				4	3	11.8	51.66	0	7194800	11758000	8154800	0	39413000	39222000	32270000	0	12007000	10256000	0	11916000	7592200	7814700	removed by filtering
Q2TPA8	Q2TPA8	Hydroxysteroid dehydrogenase-like protein 2	Hsdl2	sp|Q2TPA8|HSDL2_MOUSE Hydroxysteroid dehydrogenase-like protein 2 OS=Mus musculus OX=10090 GN=Hsdl2 PE=1 SV=1				1	1	2.9	54.208	0.0076224	2600800	0	3436000	2627200	10348000	7818700	9038300	0	0	0	0	0	0	2043600	removed by filtering
Q2VPQ9	Q2VPQ9	Chromatin modification-related protein MEAF6	Meaf6	sp|Q2VPQ9|EAF6_MOUSE Chromatin modification-related protein MEAF6 OS=Mus musculus OX=10090 GN=Meaf6 PE=1 SV=1				6	6	52.9	21.649	0	66411000	104850000	118790000	70763000	151500000	215260000	248670000	66985000	115040000	95139000	84276000	54928000	49244000	43714000	enriched
Q2VPU4	Q2VPU4	MLX-interacting protein	Mlxip	sp|Q2VPU4|MLXIP_MOUSE MLX-interacting protein OS=Mus musculus OX=10090 GN=Mlxip PE=1 SV=1				1	1	1.4	100.8	0.0015778	1678900	1421100	0	2175800	4539000	5278000	7758700	0	0	0	0	0	0	1754300	removed by filtering
Q2YDW2	Q2YDW2	Protein misato homolog 1	Msto1	sp|Q2YDW2|MSTO1_MOUSE Protein misato homolog 1 OS=Mus musculus OX=10090 GN=Msto1 PE=1 SV=1				4	4	8.1	61.23	0.00037566	2869000	3849500	5506800	0	16205000	19945000	16537000	0	4216200	5163000	0	4406700	3930000	4869200	removed by filtering
Q2YDW7	Q2YDW7	N-lysine methyltransferase SETD8	Setd8	sp|Q2YDW7|KMT5A_MOUSE N-lysine methyltransferase KMT5A OS=Mus musculus OX=10090 GN=Kmt5a PE=1 SV=1				10	10	39.3	38.845	0	49014000	53276000	72379000	78070000	81304000	161900000	184390000	46645000	66981000	56614000	68208000	37892000	34652000	43145000	enriched
Q32NZ6	Q32NZ6	Transmembrane channel-like protein 5	Tmc5	sp|Q32NZ6|TMC5_MOUSE Transmembrane channel-like protein 5 OS=Mus musculus OX=10090 GN=Tmc5 PE=2 SV=1	+			1	1	0.9	111.07	1	1971400	0	0	0	5642800	8294100	8284500	0	0	0	0	0	0	1873200	removed by filtering
Q3TAQ9	Q3TAQ9		Wdr36	tr|Q3TAQ9|Q3TAQ9_MOUSE WD repeat domain 36 OS=Mus musculus OX=10090 GN=Wdr36 PE=1 SV=1				31	31	45.7	99.719	0	518100000	550320000	723760000	662850000	1392000000	2004800000	2626700000	499870000	679930000	542340000	646090000	469530000	464400000	623210000	not significantly enriched
Q3TBD2	Q3TBD2	Minor histocompatibility protein HA-1	Hmha1	sp|Q3TBD2|HMHA1_MOUSE Rho GTPase-activating protein 45 OS=Mus musculus OX=10090 GN=Arhgap45 PE=1 SV=2				9	9	11.6	122.9	0	38910000	22611000	42398000	11779000	109670000	133080000	76109000	33909000	25700000	30464000	28476000	33402000	24903000	18749000	not significantly enriched
Q3TBT3	Q3TBT3	Stimulator of interferon genes protein	Tmem173	sp|Q3TBT3|STING_MOUSE Stimulator of interferon genes protein OS=Mus musculus OX=10090 GN=Sting1 PE=1 SV=2				3	3	11.9	42.829	0	20496000	9024400	32796000	18485000	24986000	64524000	32768000	18850000	0	23092000	18030000	0	15274000	12508000	removed by filtering
Q3TBW2	Q3TBW2	39S ribosomal protein L10, mitochondrial	Mrpl10	sp|Q3TBW2|RM10_MOUSE 39S ribosomal protein L10, mitochondrial OS=Mus musculus OX=10090 GN=Mrpl10 PE=1 SV=2				2	2	12.6	29.395	0.00068776	0	3988400	5833400	0	19390000	22526000	0	0	0	0	0	0	5249100	0	removed by filtering
Q3TC33	Q3TC33	Coiled-coil domain-containing protein 127	Ccdc127	sp|Q3TC33|CC127_MOUSE Coiled-coil domain-containing protein 127 OS=Mus musculus OX=10090 GN=Ccdc127 PE=1 SV=2				5	5	25	30.509	0	10430000	6952300	26375000	18273000	41138000	88037000	35192000	0	8576600	0	0	13390000	0	0	removed by filtering
Q3TC46	Q3TC46	Protein PAT1 homolog 1	Patl1	sp|Q3TC46|PATL1_MOUSE Protein PAT1 homolog 1 OS=Mus musculus OX=10090 GN=Patl1 PE=1 SV=2				2	2	3	86.769	0	6589300	407780	6893900	3597800	1764800	28695000	40134000	6253200	0	0	4531200	0	8640300	6672200	removed by filtering
Q3TCH7	Q3TCH7	Cullin-4A	Cul4a	sp|Q3TCH7|CUL4A_MOUSE Cullin-4A OS=Mus musculus OX=10090 GN=Cul4a PE=1 SV=1				2	2	2.4	87.752	0.0092754	4197100	4442500	7280900	2834000	4350300	9300300	21741000	0	0	0	0	0	0	4915900	removed by filtering
Q3TCJ8	Q3TCJ8	Coiled-coil domain-containing protein 69	Ccdc69	sp|Q3TCJ8|CCD69_MOUSE Coiled-coil domain-containing protein 69 OS=Mus musculus OX=10090 GN=Ccdc69 PE=1 SV=1				8	8	52.5	23.296	0	7057700	0	14560000	18095000	164650000	336970000	286320000	17401000	0	21370000	26476000	46211000	69776000	52341000	depleted
Q3TDN2	Q3TDN2	FAS-associated factor 2	Faf2	sp|Q3TDN2|FAF2_MOUSE FAS-associated factor 2 OS=Mus musculus OX=10090 GN=Faf2 PE=1 SV=2				3	3	10.6	52.471	0	13345000	17427000	9087600	14641000	24609000	54346000	14191000	13318000	0	0	0	0	12692000	0	removed by filtering
Q3TDQ1	Q3TDQ1	Dolichyl-diphosphooligosaccharide--protein glycosyltransferase subunit STT3B	Stt3b	sp|Q3TDQ1|STT3B_MOUSE Dolichyl-diphosphooligosaccharide--protein glycosyltransferase subunit STT3B OS=Mus musculus OX=10090 GN=Stt3b PE=1 SV=2				3	3	4.5	93.245	0	14724000	18531000	21534000	24325000	18055000	16677000	0	20512000	13697000	22442000	18646000	8636500	0	0	removed by filtering
Q3TEA8	Q3TEA8	Heterochromatin protein 1-binding protein 3	Hp1bp3	sp|Q3TEA8|HP1B3_MOUSE Heterochromatin protein 1-binding protein 3 OS=Mus musculus OX=10090 GN=Hp1bp3 PE=1 SV=1				20	20	46.6	60.866	0	363640000	446780000	602730000	512850000	1245700000	1716900000	1541700000	376620000	498440000	445590000	488930000	425970000	394850000	394960000	not significantly enriched
Q3TES0	Q3TES0	IQ motif and SEC7 domain-containing protein 3	Iqsec3	sp|Q3TES0|IQEC3_MOUSE IQ motif and SEC7 domain-containing protein 3 OS=Mus musculus OX=10090 GN=Iqsec3 PE=1 SV=1				1	1	0.9	129.12	0.0038887	3611600000	605870000	682620000	788610000	479510000	4576400000	4847100000	0	0	0	0	0	0	1061500000	removed by filtering
Q3TFK5	Q3TFK5	G patch domain-containing protein 4	Gpatch4	sp|Q3TFK5|GPTC4_MOUSE G patch domain-containing protein 4 OS=Mus musculus OX=10090 GN=Gpatch4 PE=1 SV=1				14	14	43.4	46.553	0	57901000	72143000	75044000	60458000	149280000	227880000	311540000	55748000	83347000	58060000	68230000	54792000	50388000	64945000	not significantly enriched
Q3TGF2	Q3TGF2	Protein FAM107B	Fam107b	sp|Q3TGF2|F107B_MOUSE Protein FAM107B OS=Mus musculus OX=10090 GN=Fam107b PE=1 SV=2				2	2	16	15.572	0.00069881	0	1417400	0	0	4567000	5964500	20988000	0	0	0	0	0	0	4745500	removed by filtering
Q3THE2	Q3THE2	Myosin regulatory light chain 12B	Myl12b	sp|Q3THE2|ML12B_MOUSE Myosin regulatory light chain 12B OS=Mus musculus OX=10090 GN=Myl12b PE=1 SV=2				12	5	62.8	19.779	0	675090000	358290000	1929500000	1194000000	1644700000	10365000000	7446900000	551250000	354920000	1296600000	1033300000	488650000	2012300000	1455700000	not significantly enriched
Q3THG9	Q3THG9	Alanyl-tRNA editing protein Aarsd1	Aarsd1	sp|Q3THG9|AASD1_MOUSE Alanyl-tRNA editing protein Aarsd1 OS=Mus musculus OX=10090 GN=Aarsd1 PE=1 SV=2				2	2	5.8	44.97	0.00068729	2261700	1765100	1932900	0	10966000	11570000	8942000	0	0	0	0	0	0	2021900	removed by filtering
Q3THJ3	Q3THJ3	Probable RNA-binding protein EIF1AD	Eif1ad	sp|Q3THJ3|EIF1A_MOUSE Probable RNA-binding protein EIF1AD OS=Mus musculus OX=10090 GN=Eif1ad PE=1 SV=2				2	2	17.6	19.52	0	4325300	4365500	3736500	0	20259000	24504000	16301000	0	0	0	0	6414300	5438600	4500100	removed by filtering
Q3THK3	Q3THK3	General transcription factor IIF subunit 1	Gtf2f1	sp|Q3THK3|T2FA_MOUSE General transcription factor IIF subunit 1 OS=Mus musculus OX=10090 GN=Gtf2f1 PE=1 SV=2				9	9	27.4	57.241	0	26415000	4728700	33808000	18977000	131900000	252870000	319110000	21377000	16380000	26884000	24658000	39574000	64666000	58524000	depleted
Q3THK7	Q3THK7	GMP synthase [glutamine-hydrolyzing]	Gmps	sp|Q3THK7|GUAA_MOUSE GMP synthase [glutamine-hydrolyzing] OS=Mus musculus OX=10090 GN=Gmps PE=1 SV=2				23	23	47.6	76.723	0	152930000	119000000	210610000	91330000	672580000	661180000	498090000	148570000	121570000	154750000	143280000	204450000	151190000	109870000	not significantly enriched
Q3THS6;Q91X83	Q3THS6	S-adenosylmethionine synthase isoform type-2	Mat2a	sp|Q3THS6|METK2_MOUSE S-adenosylmethionine synthase isoform type-2 OS=Mus musculus OX=10090 GN=Mat2a PE=1 SV=2				13	13	48.1	43.688	0	143710000	151900000	294890000	147840000	943450000	747270000	497920000	222860000	197260000	193050000	137840000	234730000	192230000	127590000	not significantly enriched
Q3TIR3	Q3TIR3	Synembryn-A	Ric8a	sp|Q3TIR3|RIC8A_MOUSE Synembryn-A OS=Mus musculus OX=10090 GN=Ric8a PE=1 SV=2				3	3	8.7	59.846	0	25923000	27787000	33416000	49414000	78307000	84061000	68364000	26348000	29689000	26266000	26105000	27930000	20342000	15482000	not significantly enriched
Q3TIU4	Q3TIU4	2,5-phosphodiesterase 12	Pde12	sp|Q3TIU4|PDE12_MOUSE 2,5-phosphodiesterase 12 OS=Mus musculus OX=10090 GN=Pde12 PE=1 SV=2				4	4	8.1	67.513	0	2298200	13276000	3316900	0	27128000	29671000	14307000	0	8918800	0	0	9965300	7717000	7833600	removed by filtering
Q3TIV5	Q3TIV5	Zinc finger CCCH domain-containing protein 15	Zc3h15	sp|Q3TIV5|ZC3HF_MOUSE Zinc finger CCCH domain-containing protein 15 OS=Mus musculus OX=10090 GN=Zc3h15 PE=1 SV=2				3	3	7.5	48.327	0	3611000	4234400	3117400	0	6705000	40804000	29535000	0	0	0	0	0	8432600	7754100	removed by filtering
Q3TIX6	Q3TIX6		Fubp3	tr|Q3TIX6|Q3TIX6_MOUSE Far upstream element (FUSE)-binding protein 3 OS=Mus musculus OX=10090 GN=Fubp3 PE=1 SV=1				14	13	37.2	61.959	0	99069000	66017000	41576000	40560000	306320000	390480000	330910000	77404000	77232000	67482000	54796000	97172000	85089000	59985000	not significantly enriched
Q3TIX9	Q3TIX9	U4/U6.U5 tri-snRNP-associated protein 2	Usp39	sp|Q3TIX9|SNUT2_MOUSE U4/U6.U5 tri-snRNP-associated protein 2 OS=Mus musculus OX=10090 GN=Usp39 PE=1 SV=2				16	16	38.3	65.146	0	97071000	49635000	156700000	95117000	508290000	868170000	830660000	94052000	73371000	105930000	98000000	176820000	195550000	195190000	depleted
Q3TJM4	Q3TJM4	Centromere protein T	Cenpt	sp|Q3TJM4|CENPT_MOUSE Centromere protein T OS=Mus musculus OX=10090 GN=Cenpt PE=2 SV=2				5	5	15.3	56.242	0	16314000	23296000	25730000	22482000	23641000	42760000	64065000	15808000	26118000	20447000	25785000	9179000	8928000	12351000	enriched
Q3TJZ6	Q3TJZ6	Protein FAM98A	Fam98a	sp|Q3TJZ6|FA98A_MOUSE Protein FAM98A OS=Mus musculus OX=10090 GN=Fam98a PE=1 SV=1				6	6	25.2	55.055	0	55676000	33298000	77076000	46341000	236630000	440870000	437570000	58372000	40280000	56705000	48666000	80651000	97976000	101840000	depleted
Q3TKT4;Q6DIC0	Q3TKT4	Transcription activator BRG1	Smarca4	sp|Q3TKT4|SMCA4_MOUSE Transcription activator BRG1 OS=Mus musculus OX=10090 GN=Smarca4 PE=1 SV=1				43	43	35	181.43	0	456490000	529580000	713910000	579720000	1525200000	2562600000	2951300000	507530000	589340000	585030000	619890000	502240000	547980000	617320000	not significantly enriched
Q3TKY6	Q3TKY6	Peptidyl-prolyl cis-trans isomerase CWC27 homolog	Cwc27	sp|Q3TKY6|CWC27_MOUSE Spliceosome-associated protein CWC27 homolog OS=Mus musculus OX=10090 GN=Cwc27 PE=1 SV=1				9	9	29.6	53.542	0	0	1661700	7311600	3526700	190420000	286800000	279310000	0	0	0	0	67616000	63023000	58839000	removed by filtering
Q3TLD5	Q3TLD5	Unconventional prefoldin RPB5 interactor	Uri1	sp|Q3TLD5|RMP_MOUSE Unconventional prefoldin RPB5 interactor OS=Mus musculus OX=10090 GN=Uri1 PE=1 SV=2				3	3	10.4	59.083	0	7354200	5828800	9943900	7553000	37778000	68364000	29828000	10052000	9040400	10190000	9755600	7982500	9183200	8987100	not significantly enriched
Q3TLH4	Q3TLH4	Protein PRRC2C	Prrc2c	sp|Q3TLH4|PRC2C_MOUSE Protein PRRC2C OS=Mus musculus OX=10090 GN=Prrc2c PE=1 SV=3				37	36	19.4	310.89	0	284820000	199400000	344880000	301800000	648950000	1099900000	1156300000	279280000	234380000	294620000	327630000	189580000	235740000	247400000	not significantly enriched
Q3TMP1	Q3TMP1		Gtf3c3	tr|Q3TMP1|Q3TMP1_MOUSE General transcription factor IIIC, polypeptide 3 OS=Mus musculus OX=10090 GN=Gtf3c3 PE=1 SV=1				11	11	18.3	100.62	0	42222000	45457000	62563000	26032000	145440000	205240000	183090000	41172000	45981000	44618000	44906000	45967000	46023000	39857000	not significantly enriched
Q3TQI7	Q3TQI7	Uncharacterized protein C9orf78 homolog		sp|Q3TQI7|TLS1_MOUSE Splicing factor C9orf78 homolog OS=Mus musculus OX=10090 PE=1 SV=2				1	1	6.9	33.543	0.0021565	0	0	1547800	0	6300500	8206300	10351000	0	0	0	0	0	0	2340500	removed by filtering
Q3TQQ9	Q3TQQ9	Uncharacterized protein C1orf112 homolog		sp|Q3TQQ9|CA112_MOUSE Uncharacterized protein C1orf112 homolog OS=Mus musculus OX=10090 PE=1 SV=2				1	1	1.8	101.22	0.00069204	1137300	0	1426600	0	0	4050000	0	0	0	0	0	0	943770	0	removed by filtering
Q3TSG4	Q3TSG4	RNA demethylase ALKBH5	Alkbh5	sp|Q3TSG4|ALKB5_MOUSE RNA demethylase ALKBH5 OS=Mus musculus OX=10090 GN=Alkbh5 PE=1 SV=2				1	1	2.3	44.41	0.0095211	1655700	0	0	0	5242000	8739200	7410700	0	0	0	0	0	0	1675600	removed by filtering
Q3TTL0	Q3TTL0	Uncharacterized protein C3orf38 homolog		sp|Q3TTL0|CC038_MOUSE Uncharacterized protein C3orf38 homolog OS=Mus musculus OX=10090 PE=2 SV=1				2	2	9.8	39.532	0.00036738	2016500	0	0	0	11811000	22427000	11403000	0	0	0	0	0	5226200	0	removed by filtering
Q3TUF7	Q3TUF7	YEATS domain-containing protein 2	Yeats2	sp|Q3TUF7|YETS2_MOUSE YEATS domain-containing protein 2 OS=Mus musculus OX=10090 GN=Yeats2 PE=1 SV=2				1	1	1	148.95	0.0047548	0	0	0	0	5157300	4745100	0	0	0	0	0	0	1105700	0	removed by filtering
Q3TUH1	Q3TUH1	Phosphatidate cytidylyltransferase, mitochondrial	Tamm41	sp|Q3TUH1|TAM41_MOUSE Phosphatidate cytidylyltransferase, mitochondrial OS=Mus musculus OX=10090 GN=Tamm41 PE=1 SV=2				7	7	32.9	37.827	0	0	6942700	27554000	12571000	69682000	97474000	65029000	0	0	20096000	21006000	20693000	15201000	18921000	removed by filtering
Q3TUU5	Q3TUU5	Testis-expressed sequence 30 protein	Tex30	sp|Q3TUU5|TEX30_MOUSE Testis-expressed protein 30 OS=Mus musculus OX=10090 GN=Tex30 PE=1 SV=1				4	4	20	25.263	0	3617400	2629500	4916500	3051200	34693000	60273000	43794000	5109500	0	5230400	4388400	11723000	9956300	10081000	depleted
Q3TVW5	Q3TVW5	Trichoplein keratin filament-binding protein	Tchp	sp|Q3TVW5|TCHP_MOUSE Trichoplein keratin filament-binding protein OS=Mus musculus OX=10090 GN=Tchp PE=1 SV=2				2	2	4.4	60.642	0.00037523	4147500	0	2661100	1549300	2327400	2897400	0	4147500	0	0	0	0	0	0	removed by filtering
Q3TW96	Q3TW96	UDP-N-acetylhexosamine pyrophosphorylase-like protein 1	Uap1l1	sp|Q3TW96|UAP1L_MOUSE UDP-N-acetylhexosamine pyrophosphorylase-like protein 1 OS=Mus musculus OX=10090 GN=Uap1l1 PE=1 SV=1				2	2	4.7	56.613	0.00070249	0	0	0	0	8060700	15259000	9570900	0	0	0	0	2613400	3550900	2323800	removed by filtering
Q3TWF6	Q3TWF6	WD repeat-containing protein 70	Wdr70	sp|Q3TWF6|WDR70_MOUSE WD repeat-containing protein 70 OS=Mus musculus OX=10090 GN=Wdr70 PE=1 SV=1				2	2	3.8	73.118	0.0012658	0	0	0	0	11629000	15860000	12969000	0	0	0	0	3914000	3775400	0	removed by filtering
[truncated: 2,472 more rows]

## Sheet: Tab2-KO_chr_vs_LP
T: Protein IDs	T: Majority protein IDs	T: Protein names	T: Gene names	C: Only identified by site	C: Reverse	C: Potential contaminant	N: Razor + unique peptides	N: Unique peptides	N: Unique + razor sequence coverage [%]	N: Mol. weight [kDa]	N: Q-value	T: Fasta headers	Intensity Pbk-KO_Chr1	Intensity Pbk-KO_Chr2	Intensity Pbk-KO_Chr3	Intensity Pbk-KO_Chr4	Intensity Pbk-KO_LP1	Intensity Pbk-KO_LP2	Intensity Pbk-KO_LP3	LFQ intensity Pbk-KO_Chr1	LFQ intensity Pbk-KO_Chr2	LFQ intensity Pbk-KO_Chr3	LFQ intensity Pbk-KO_Chr4	LFQ intensity Pbk-KO_LP1	LFQ intensity Pbk-KO_LP2	LFQ intensity Pbk-KO_LP3	Status
[truncated: 4,050 more rows]
