# Supplementary material for: PBK/TOPK mediates Ikaros, Aiolos and CTCF displacement from mitotic chromosomes and alters chromatin accessibility at selected C2H2-zinc finger protein binding sites
Source: Nat Commun. 2025 Sep 23;16:8348. doi: 10.1038/s41467-025-63740-4 (PMC12457614; doi:10.1038/s41467-025-63740-4)
Supplement: Supplementary file 4 — Supplementary Data 2 [file 41467_2025_63740_MOESM4_ESM.xlsx]

## Sheet: Tab1-WT_vs_KO_input
T: Protein IDs	T: Majority protein IDs	T: Protein names	T: Gene names	N: Razor + unique peptides	N: Unique peptides	N: Unique + razor sequence coverage [%]	N: Mol. weight [kDa]	N: Q-value	LFQ intensity KO_TR01	LFQ intensity KO_TR02	LFQ intensity KO_TR03	LFQ intensity POOL_TR01	LFQ intensity POOL_TR02	LFQ intensity WT_TR01	LFQ intensity WT_TR02	LFQ intensity WT_TR03	Average of LFQ intensity - KO	Average of LFQ intensity - WT	T: Gene names	Number of WT samples detected in	Number of KO samples detected in	1 if detected in 3 WT amples, but max 1 KO	1 if all WT mean at least 2X single KO value	Robustly detected ONLY in WT	1 if detected in 3 KO amples, but max 1 WT	1 if KO mean at least 2X single WT value	Robustly detected ONLY in KO	1 if significantly higher in WT by Perseus (min n=5 across all samples)	1 if significantly higher in KO by Perseus (min n=5 across all samples)
A0A087WQ44	A0A087WQ44		Srcap	2	2	0.8	349.26	0.00297	0	0	0	0	1464200	0	0	0	0	0	Srcap	0	0	0	1	0	0	1	0	0	0
A0A087WR13;E9Q0T8;L7N1Y0	A0A087WR13;E9Q0T8;L7N1Y0		Dnah7c;Dnah7a;Dnah7b	2	2	0.6	462.04	0.0089211	28829000	12590000	0	0	14078000	6033600	16359000	0	1.38063e+07	7464200	Dnah7c;Dnah7a;Dnah7b	2	2	0	0	0	0	0	0	0	0
A0A0A6YVU8;Q9JKV1	A0A0A6YVU8;Q9JKV1	Proteasomal ubiquitin receptor ADRM1	Gm9774;Adrm1	5	5	15.7	42.147	0	22342000	19427000	20061000	21220000	21459000	20369000	16865000	23259000	20610000	2.01643e+07	Gm9774;Adrm1	3	3	0	0	0	0	0	0	0	0
A0A140T8M0;A0A0B4J1I0;P01631;A0A075B5K8;A0A140T8N1;A0A140T8M9;A0A075B5N0	A0A140T8M0;A0A0B4J1I0;P01631;A0A075B5K8;A0A140T8N1	Ig kappa chain V-II region 26-10	Igkv1-110;Igkv1-99	4	4	22.7	13.117	0	53067000	55585000	41194000	118900000	40360000	74351000	21528000	24477000	4.99487e+07	4.01187e+07	Igkv1-110;Igkv1-99	3	3	0	0	0	0	0	0	0	0
A0A0J9YUD5	A0A0J9YUD5			27	27	15.2	233.1	0	76074000	82663000	85682000	81118000	81826000	83287000	83377000	81386000	81473000	8.26833e+07		3	3	0	0	0	0	0	0	0	0
A0A0U1RNF2	A0A0U1RNF2			2	2	6.6	38.161	0	1651300	1817100	1969700	1644500	1409300	1846000	1824400	1697200	1812700	1789200		3	3	0	0	0	0	0	0	0	0
A0A140T8T4;P51410	A0A140T8T4;P51410	60S ribosomal protein L9	Rpl9	6	6	48.4	21.853	0	346860000	287200000	337020000	249670000	277860000	118380000	219110000	446980000	3.23693e+08	261490000	Rpl9	3	3	0	0	0	0	0	0	0	0
A0A1Y7VKT9;Q9EPV8	A0A1Y7VKT9;Q9EPV8	Ubiquitin-like protein 5	Ubl5	1	1	12.3	8.5769	0	0	3177000	3551700	0	0	4525100	0	0	2242900	1.50837e+06	Ubl5	1	2	0	0	0	0	0	0	0	0
P83882;A0A2I3BPG9;A0A0A6YW33	P83882;A0A2I3BPG9	60S ribosomal protein L36a	Rpl36a	5	5	31.1	12.441	0	80159000	89279000	88181000	114530000	92149000	136110000	145720000	108010000	85873000	1.29947e+08	Rpl36a	3	3	0	0	0	0	0	0	0	0
A0A2I3BRL8;Q91VM5;Q9WV02;Q9DAE2	A0A2I3BRL8;Q91VM5;Q9WV02	RNA binding motif protein, X-linked-like-1;RNA-binding motif protein, X chromosome;RNA-binding motif protein, X chromosome, N-terminally processed	Rbmxl1;Rbmx	13	12	34.3	42.178	0	162120000	178560000	167560000	207120000	192770000	224920000	226530000	195260000	1.69413e+08	215570000	Rbmxl1;Rbmx	3	3	0	0	0	0	0	0	0	0
A0A571BGC3	A0A571BGC3			3	3	0.8	529.49	0.00062267	3694200	4808700	6899500	5016000	5677200	4326800	4041600	3631500	5.13413e+06	3.99997e+06		3	3	0	0	0	0	0	0	0	0
A0A6I8MX03;Q921J4	A0A6I8MX03;Q921J4	Ubiquitin-conjugating enzyme E2 S	Ube2s	5	5	28.3	24.213	0	34978000	39022000	37570000	35288000	39095000	39104000	38571000	36124000	37190000	37933000	Ube2s	3	3	0	0	0	0	0	0	0	0
A2A432;Q3TCH7	A2A432	Cullin-4B	Cul4b	10	10	11.8	110.7	0	13792000	13580000	15196000	14047000	14744000	14301000	15128000	14188000	1.41893e+07	14539000	Cul4b	3	3	0	0	0	0	0	0	0	0
A2A484	A2A484		Zmynd8	2	2	3.2	136.94	0.0024133	0	0	0	1460900	0	0	0	1589700	0	529900	Zmynd8	1	0	0	1	0	0	0	0	0	0
A2A4P0	A2A4P0	ATP-dependent RNA helicase DHX8	Dhx8	12	12	15.9	142.57	0	10717000	12305000	10994000	12550000	9741300	10341000	11573000	10375000	1.13387e+07	10763000	Dhx8	3	3	0	0	0	0	0	0	0	0
A2A654	A2A654		Bptf	3	3	1.2	333.22	0.00037636	8715000	8129000	9404200	8453000	14429000	14047000	11262000	7968800	8749400	11092600	Bptf	3	3	0	0	0	0	0	0	0	0
A2A6Q5	A2A6Q5	Cell division cycle protein 27 homolog	Cdc27	5	5	8.4	91.841	0	6822700	8814200	8316800	8792100	9833900	8704200	10691000	7104500	7.98457e+06	8.83323e+06	Cdc27	3	3	0	0	0	0	0	0	0	0
A2A791	A2A791	Zinc finger MYM-type protein 4	Zmym4	2	2	2.3	172.44	0.0029833	0	2108800	4038300	0	3880600	0	13117000	0	2.04903e+06	4.37233e+06	Zmym4	1	2	0	0	0	0	0	0	0	0
A2A8Z1	A2A8Z1	Oxysterol-binding protein-related protein 9	Osbpl9	1	1	1.4	83.108	0.0040852	806360	976970	667960	664390	500620	0	413580	1303500	817097	572360	Osbpl9	2	3	0	0	0	0	0	0	0	0
A2AAJ9	A2AAJ9	Obscurin	Obscn	1	1	0.1	966.58	0.0076099	7843500	5058500	3479500	7760400	7405000	8364700	10922000	6540100	5460500	8.60893e+06	Obscn	3	3	0	0	0	0	0	0	0	0
A2ADY9	A2ADY9	Protein DDI1 homolog 2	Ddi2	6	6	28.8	44.59	0	19797000	20313000	21513000	20318000	19489000	17279000	18287000	22478000	20541000	19348000	Ddi2	3	3	0	0	0	0	0	0	0	0
A2AF47	A2AF47	Dedicator of cytokinesis protein 11	Dock11	9	9	6.3	237.77	0	7854300	7771700	8282300	7477700	8297200	8757300	8797300	8220200	7.96943e+06	8591600	Dock11	3	3	0	0	0	0	0	0	0	0
A2AGT5	A2AGT5	Cytoskeleton-associated protein 5	Ckap5	46	46	28.6	225.63	0	161090000	163790000	160280000	158720000	176390000	174190000	161800000	161220000	161720000	1.65737e+08	Ckap5	3	3	0	0	0	0	0	0	0	0
A2AIV2	A2AIV2	Protein virilizer homolog	Kiaa1429	6	6	5.2	201.44	0	3187100	3384100	2692100	2017800	2884200	2512300	2263200	3032100	3.08777e+06	2.60253e+06	Kiaa1429	3	3	0	0	0	0	0	0	0	0
A2AK42;A2AK44;Q8C5N3	A2AK42;A2AK44;Q8C5N3	Pre-mRNA-splicing factor CWC22 homolog	Gm13697;Gm13695;Cwc22	3	3	3.3	95.671	0	3954900	4886600	5434000	4129800	3733500	3243900	3518700	5156800	4758500	3.97313e+06	Gm13697;Gm13695;Cwc22	3	3	0	0	0	0	0	0	0	0
A2AN08	A2AN08	E3 ubiquitin-protein ligase UBR4	Ubr4	24	24	6.8	572.28	0	24776000	25779000	26101000	21772000	26452000	22016000	25267000	23340000	25552000	23541000	Ubr4	3	3	0	0	0	0	0	0	0	0
A2ANY6	A2ANY6		Mdn1	23	23	5.8	630.33	0	22302000	23107000	24999000	21104000	21706000	25376000	21878000	23382000	2.34693e+07	2.35453e+07	Mdn1	3	3	0	0	0	0	0	0	0	0
A2AP89	A2AP89		Gm14025	1	1	0.8	155.82	0.0068085	0	1852800	0	0	1943000	0	0	1674600	617600	558200	Gm14025	1	1	0	0	0	0	0	0	0	0
A2APB8	A2APB8	Targeting protein for Xklp2	Tpx2	24	24	39.7	85.893	0	83956000	86836000	80856000	87316000	90297000	97073000	90456000	80040000	8.38827e+07	8.91897e+07	Tpx2	3	3	0	0	0	0	0	0	0	0
A2AQ19	A2AQ19	RNA polymerase-associated protein RTF1 homolog	Rtf1	7	7	10.1	80.796	0	6705600	8272800	7890400	7616000	9408100	11362000	8771800	6168600	7.62293e+06	8.76747e+06	Rtf1	3	3	0	0	0	0	0	0	0	0
A2AR02	A2AR02	Peptidyl-prolyl cis-trans isomerase G	Ppig	4	4	7.2	88.324	0	8952700	9674300	8661100	8077400	9192200	9820200	8304700	8186900	9.09603e+06	8770600	Ppig	3	3	0	0	0	0	0	0	0	0
A2AT37	A2AT37		Upf2	2	2	2.2	147.55	0.00033003	668930	790870	701680	822220	0	0	0	538530	720493	179510	Upf2	1	3	0	0	0	1	0	0	0	0
A2AWA9	A2AWA9	Rab GTPase-activating protein 1	Rabgap1	1	1	1.2	120.8	0.0073384	809370	0	0	834040	768660	796760	783770	799370	269790	793300	Rabgap1	3	1	1	0	0	0	0	0	0	0
A2BDX3	A2BDX3	Adenylyltransferase and sulfurtransferase MOCS3;Molybdopterin-synthase adenylyltransferase;Molybdopterin-synthase sulfurtransferase	Mocs3	4	4	11.5	49.374	0	5739800	6823900	8019300	5955300	6059300	5133100	8801600	6505200	6861000	6813300	Mocs3	3	3	0	0	0	0	0	0	0	0
A2BE28	A2BE28	Ribosomal biogenesis protein LAS1L	Las1l	7	7	13.8	89.413	0	14263000	17439000	15713000	16201000	15390000	20417000	17398000	14651000	15805000	1.74887e+07	Las1l	3	3	0	0	0	0	0	0	0	0
A2BH40	A2BH40	AT-rich interactive domain-containing protein 1A	Arid1a	19	18	13.9	242.09	0	39275000	40199000	35102000	36760000	34698000	41926000	41313000	36124000	38192000	3.97877e+07	Arid1a	3	3	0	0	0	0	0	0	0	0
A3KFM7	A3KFM7	Chromodomain-helicase-DNA-binding protein 6	Chd6	1	1	0.6	305.39	0.0089286	4766100	0	0	0	0	0	5818400	0	1588700	1.93947e+06	Chd6	1	1	0	0	0	0	0	0	0	0
A6BLY7	A6BLY7	Keratin, type I cytoskeletal 28	Krt28	1	1	1.9	50.346	0.0089385	0	0	0	0	5146400	0	0	1654600	0	551533	Krt28	1	0	0	1	0	0	0	0	0	0
A6H5Y3	A6H5Y3	Methionine synthase	Mtr	2	2	2.1	139.07	0.002956	0	15867000	16752000	15001000	14375000	8734300	12230000	0	10873000	6988100	Mtr	2	2	0	0	0	0	0	0	0	0
A6H611	A6H611	Mitochondrial intermediate peptidase	Mipep	1	1	2.8	80.851	0.0040816	2979100	3040400	3347100	2994500	2403400	3038100	3504100	2965300	3122200	3.16917e+06	Mipep	3	3	0	0	0	0	0	0	0	0
A6PWD2	A6PWD2	Forkhead-associated domain-containing protein 1	Fhad1	2	2	1.2	163.73	0.0057571	11331000	7782200	7102900	10821000	10797000	8786400	9440400	21844000	8738700	1.33569e+07	Fhad1	3	3	0	0	0	0	0	0	0	0
A7UAK5;Q6DTY7;P70266;P70265	A7UAK5		Pfkfb3	4	4	8.3	63.652	0	8043400	8398700	7057800	6730800	8018200	7825000	9345300	5757500	7833300	7642600	Pfkfb3	3	3	0	0	0	0	0	0	0	0
A8C756	A8C756	Thyroid adenoma-associated protein homolog	Thada	4	4	2.3	217.29	0	2020700	1705100	2212200	2459500	1586200	0	1424700	1980100	1.97933e+06	1.13493e+06	Thada	2	3	0	0	0	0	0	0	0	0
B1ARD6	B1ARD6		Slfn9	3	3	5.1	103.99	0.00037467	1917800	2007900	2336000	1463600	2224200	0	1993900	1959700	2.08723e+06	1.31787e+06	Slfn9	2	3	0	0	0	0	0	0	0	0
B1AUN2	B1AUN2		Eif2b3	13	13	37.2	50.488	0	20706000	20487000	19574000	18891000	20427000	19491000	20884000	20004000	2.02557e+07	2.01263e+07	Eif2b3	3	3	0	0	0	0	0	0	0	0
B1AUY3	B1AUY3		Arhgap4	1	1	1.1	107.6	0.00036075	401100	601400	544510	0	306750	0	358950	496490	515670	285147	Arhgap4	2	3	0	0	0	0	0	0	0	0
B1AWN4	B1AWN4	Phospholipid-transporting ATPase	Atp10b	2	2	1.2	166.44	0.00092822	255830000	203260000	229680000	249770000	203170000	284760000	291490000	207410000	229590000	261220000	Atp10b	3	3	0	0	0	0	0	0	0	0
B1AY13	B1AY13	Ubiquitin carboxyl-terminal hydrolase 24	Usp24	4	4	2.7	294	0	2718100	3227400	3061600	2612000	2134100	1663000	2407900	3280200	3.00237e+06	2.45037e+06	Usp24	3	3	0	0	0	0	0	0	0	0
B1AZI6;E9Q5E2	B1AZI6;E9Q5E2	THO complex subunit 2	Thoc2;BC005561	5	5	3.8	182.77	0	8793000	9605200	8095600	6609200	8876300	7865800	9115600	7183600	8.83127e+06	8055000	Thoc2;BC005561	3	3	0	0	0	0	0	0	0	0
B2RPU8;Q9D1L0	B2RPU8;Q9D1L0	Coiled-coil-helix-coiled-coil-helix domain-containing protein 2	Zbed5;Chchd2	1	1	3.2	84.266	0.0032487	0	0	1850800	0	1838900	0	0	2023500	616933	674500	Zbed5;Chchd2	1	1	0	0	0	0	0	0	0	0
B2RQC6	B2RQC6	CAD protein;Glutamine-dependent carbamoyl-phosphate synthase;Aspartate carbamoyltransferase;Dihydroorotase	Cad	49	49	33.8	243.24	0	211100000	211840000	209880000	212760000	212780000	225280000	210380000	228470000	210940000	2.21377e+08	Cad	3	3	0	0	0	0	0	0	0	0
B2RQG2	B2RQG2		Phf3	2	2	1.5	225.54	0.0060172	1572300	2292400	2461400	1991200	1969700	0	2299500	1483000	2108700	1.26083e+06	Phf3	2	3	0	0	0	0	0	0	0	0
B2RRD7	B2RRD7		Brpf1	2	2	2.6	137.31	0.00062559	1691800	0	2133300	1764500	2111500	0	0	1399900	1.27503e+06	466633	Brpf1	1	2	0	0	0	0	0	0	0	0
B2RRE7	B2RRE7	OTU domain-containing protein 4	Otud4	4	4	5.4	123.05	0	5095100	6143000	4475600	4849700	6246800	7076900	5602000	4826900	5237900	5.83527e+06	Otud4	3	3	0	0	0	0	0	0	0	0
B2RWS6	B2RWS6	Histone acetyltransferase p300	Ep300	5	2	2.8	263.3	0	3333800	4375000	3848400	2711100	3155900	2455100	2186700	3037400	3852400	2.55973e+06	Ep300	3	3	0	0	0	0	0	0	0	0
B2RX14	B2RX14	Terminal uridylyltransferase 4	Zcchc11	4	4	3.2	184.65	0	2688700	3366800	3182500	3654500	2407200	2611500	3024000	3421200	3.07933e+06	3018900	Zcchc11	3	3	0	0	0	0	0	0	0	0
B2RX88	B2RX88	Centrosome and spindle pole associated protein 1	Cspp1	1	1	1	138.31	0.0096872	0	0	4641200	6133000	5204200	0	15056000	1904200	1.54707e+06	5653400	Cspp1	2	1	0	0	0	0	0	0	0	0
B2RXC1	B2RXC1	Trafficking protein particle complex subunit 11	Trappc11	2	2	2.6	128.39	0.00062794	1158900	893670	0	0	1179500	1132500	1424700	1229900	684190	1.26237e+06	Trappc11	3	2	0	0	0	0	0	0	0	0
B2RXC6	B2RXC6	DNA-directed RNA polymerase	Polr3a	1	1	1.5	155.74	0.009706	0	0	0	0	0	0	0	1461000	0	487000	Polr3a	1	0	0	1	0	0	0	0	0	0
B2RXR6	B2RXR6	Serine/threonine-protein phosphatase 6 regulatory ankyrin repeat subunit B	Ankrd44	4	4	5.2	107.38	0	4855200	6265200	4585200	6273200	6283600	7317000	7085400	4012600	5235200	6.13833e+06	Ankrd44	3	3	0	0	0	0	0	0	0	0
B2RXS4	B2RXS4	Plexin-B2	Plxnb2	4	4	4	206.23	0	4569100	4695000	5568700	3954400	4421700	4105300	5055300	3801900	4.94427e+06	4.32083e+06	Plxnb2	3	3	0	0	0	0	0	0	0	0
B2RY56	B2RY56	RNA-binding protein 25	Rbm25	10	10	17.3	99.551	0	47187000	44978000	39330000	47655000	44719000	55856000	54932000	46690000	4.38317e+07	5.24927e+07	Rbm25	3	3	0	0	0	0	0	0	0	0
B7ZMP1	B7ZMP1	Probable Xaa-Pro aminopeptidase 3	Xpnpep3	1	1	3.4	56.677	0.0081324	0	0	876280	0	0	0	0	573160	292093	191053	Xpnpep3	1	1	0	0	0	0	0	0	0	0
B8ZXI1	B8ZXI1	Queuine tRNA-ribosyltransferase subunit QTRTD1	Qtrtd1	2	2	8.9	46.288	0	3691100	3797700	3751300	4142000	2889800	3018700	4822300	3831200	3746700	3.89073e+06	Qtrtd1	3	3	0	0	0	0	0	0	0	0
B9EJ86	B9EJ86	Oxysterol-binding protein	Osbpl8	4	4	7.1	101.27	0	2954800	3320700	2782700	1898300	2374300	1011000	1897200	3833000	3019400	2.24707e+06	Osbpl8	3	3	0	0	0	0	0	0	0	0
B9EJR8	B9EJR8	Dynein assembly factor 5, axonemal	Dnaaf5	8	8	15.6	93.85	0	6751100	7571300	8232900	8259300	7794700	7534800	5740900	7673900	7.51843e+06	6983200	Dnaaf5	3	3	0	0	0	0	0	0	0	0
C0HKD9;C0HKD8	C0HKD9;C0HKD8			5	5	17.1	51.954	0	22188000	21270000	19249000	18883000	22535000	26198000	23677000	20154000	2.09023e+07	23343000		3	3	0	0	0	0	0	0	0	0
C0HKE9;C0HKE8;C0HKE7;C0HKE6;C0HKE5;C0HKE4;C0HKE3;C0HKE2;C0HKE1;Q8CGP6;Q8CGP5;Q8BFU2;Q8CGP7;Q8CGP4;Q8R1M2;P27661	C0HKE9;C0HKE8;C0HKE7;C0HKE6;C0HKE5;C0HKE4;C0HKE3;C0HKE2;C0HKE1;Q8CGP6;Q8CGP5;Q8BFU2;Q8CGP7;Q8CGP4;Q8R1M2;P27661	Histone H2A type 1-H;Histone H2A type 1-F;Histone H2A type 3;Histone H2A type 1-K;Histone H2A;Histone H2A.J;Histone H2AX	Hist1h2ah;Hist1h2af;Hist3h2a;Hist1h2ak;Hist1h2aa;H2afj;H2afx	6	1	43.1	14.135	0	3912900000	3295200000	3091000000	3450200000	3348800000	2997500000	3555100000	4415500000	3.43303e+09	3.65603e+09	Hist1h2ah;Hist1h2af;Hist3h2a;Hist1h2ak;Hist1h2aa;H2afj;H2afx	3	3	0	0	0	0	0	0	0	0
C0HKG6;C0HKG5	C0HKG6;C0HKG5			1	1	5.8	29.608	0.00031656	2387300	2414000	1870000	2526900	2377900	3148300	2524400	3164200	2.22377e+06	2.94563e+06		3	3	0	0	0	0	0	0	0	0
D0QMC3;P0DOV2;P0DOV1;Q8CGE8	D0QMC3	Myeloid cell nuclear differentiation antigen-like protein	Mndal	15	13	35.3	60.526	0	57197000	62799000	60881000	58153000	70283000	77666000	67504000	49596000	6.02923e+07	64922000	Mndal	3	3	0	0	0	0	0	0	0	0
D3YXK2	D3YXK2	Scaffold attachment factor B1	Safb	14	8	23.8	105.1	0	75307000	77285000	78247000	80870000	85611000	99077000	90564000	78676000	7.69463e+07	89439000	Safb	3	3	0	0	0	0	0	0	0	0
D3YZP9	D3YZP9	Coiled-coil domain-containing protein 6	Ccdc6	4	4	9.4	52.938	0	3653900	3632700	3668200	3778900	4614000	6641600	4899200	0	3651600	3.84693e+06	Ccdc6	2	3	0	0	0	0	0	0	0	0
D3YZZ5	D3YZZ5		Tmed7	4	4	21.4	25.2	0	8671000	8082300	7936100	7175700	6679100	0	6224000	7447100	8229800	4.55703e+06	Tmed7	2	3	0	0	0	0	0	0	0	0
D3Z0M9	D3Z0M9		Ddx23	14	14	22.6	95.493	0	31011000	34077000	30197000	32172000	29806000	35175000	30460000	24891000	3.17617e+07	3.01753e+07	Ddx23	3	3	0	0	0	0	0	0	0	0
D3Z2H9;CON__Q3SX28;P58774	D3Z2H9		Tpm3-rs7	14	7	43.1	28.991	0	315940000	331570000	322020000	365100000	418190000	493000000	397190000	357260000	3.23177e+08	4.15817e+08	Tpm3-rs7	3	3	0	0	0	0	0	0	0	0
D3Z3H0	D3Z3H0		Ino80e	1	1	7.8	26.416	0.00035625	1299300	0	0	0	0	795800	1175900	1080000	433100	1.01723e+06	Ino80e	3	1	1	0	0	0	0	0	0	0
D3Z3N4	D3Z3N4		Hnrnph3	4	4	15.3	36.869	0	18694000	18217000	15716000	15953000	16877000	21981000	20697000	14206000	1.75423e+07	1.89613e+07	Hnrnph3	3	3	0	0	0	0	0	0	0	0
D3Z6Q9	D3Z6Q9	Bridging integrator 2	Bin2	3	3	8.2	52.553	0	5295900	5141000	5687000	4898400	4514900	4250700	4980000	4435400	5.37463e+06	4.55537e+06	Bin2	3	3	0	0	0	0	0	0	0	0
D3Z7P3	D3Z7P3	Glutaminase kidney isoform, mitochondrial	Gls	11	11	24.2	73.963	0	50515000	54380000	50027000	47878000	57323000	50249000	51533000	47326000	5.16407e+07	4.97027e+07	Gls	3	3	0	0	0	0	0	0	0	0
D4AFX7	D4AFX7		Dnajc13	11	11	7.3	255.06	0	10740000	10277000	13541000	9178300	10288000	7193400	9765500	10029000	1.15193e+07	8.99597e+06	Dnajc13	3	3	0	0	0	0	0	0	0	0
E9PUR0	E9PUR0		Ankhd1	2	2	1.2	269.67	0.00035137	1414800	1513400	1583800	1706800	1472400	1736000	2165800	1533700	1504000	1.81183e+06	Ankhd1	3	3	0	0	0	0	0	0	0	0
E9PVA8	E9PVA8		Gcn1l1	47	47	23.8	293.02	0	139020000	136210000	134910000	140210000	143210000	151640000	137660000	145500000	1.36713e+08	1.44933e+08	Gcn1l1	3	3	0	0	0	0	0	0	0	0
E9PVX6	E9PVX6		Mki67	84	84	39.7	350.86	0	435010000	452740000	444990000	480240000	485000000	588850000	549140000	438630000	4.44247e+08	525540000	Mki67	3	3	0	0	0	0	0	0	0	0
E9PW83	E9PW83		Fam184a	3	3	3.1	132.97	0.00032765	3636400	4205400	4205700	4411800	4290000	4518000	4361200	3697300	4.01583e+06	4.19217e+06	Fam184a	3	3	0	0	0	0	0	0	0	0
E9PWG6	E9PWG6		Ncapg	13	13	19	112.87	0	58455000	63950000	53981000	54431000	59406000	52530000	58195000	54740000	5.87953e+07	55155000	Ncapg	3	3	0	0	0	0	0	0	0	0
E9PWW9	E9PWW9		Rsf1	3	3	3.1	161.75	0	4527500	4575300	5058800	5043900	4661200	6753200	3174600	4562300	4.72053e+06	4.83003e+06	Rsf1	3	3	0	0	0	0	0	0	0	0
E9PX68	E9PX68		Slc4a1ap	4	4	11.6	82.886	0	4555100	4549800	4745000	5222800	5840700	5697100	5934300	4880200	4.61663e+06	5.50387e+06	Slc4a1ap	3	3	0	0	0	0	0	0	0	0
E9PXC0;P14576	E9PXC0;P14576	Signal recognition particle 54 kDa protein	Srp54c;Srp54	11	11	30.2	55.815	0	27438000	32762000	38733000	28136000	26254000	18493000	28778000	30061000	3.29777e+07	2.57773e+07	Srp54c;Srp54	3	3	0	0	0	0	0	0	0	0
E9PYG6	E9PYG6		Rasa1	3	3	3.8	115.43	0	607470	957300	536340	0	753240	0	0	845280	700370	281760	Rasa1	1	3	0	0	0	1	0	0	0	0
E9PYH6	E9PYH6	Histone-lysine N-methyltransferase	Setd1a	2	2	1.7	186.06	0.000369	1149500	957320	1055500	1366400	1170500	1325900	1161600	983630	1.05411e+06	1.15704e+06	Setd1a	3	3	0	0	0	0	0	0	0	0
E9PZM7	E9PZM7		Scaf11	6	6	5.8	162.1	0	8900100	9222500	6715400	8836000	9288400	12100000	11192000	8466100	8.27933e+06	1.0586e+07	Scaf11	3	3	0	0	0	0	0	0	0	0
E9Q1P8	E9Q1P8	Interferon regulatory factor 2-binding protein 2	Irf2bp2	3	3	11.2	59.291	0.00032971	2866000	3341700	2788100	3022600	3295900	3752600	3690300	2946300	2998600	3.46307e+06	Irf2bp2	3	3	0	0	0	0	0	0	0	0
E9Q2E4	E9Q2E4		Gm15800	2	2	0.4	484.12	0.00034698	5720100	7844700	6888200	5290500	6124300	4055500	4926600	5897400	6.81767e+06	4.95983e+06	Gm15800	3	3	0	0	0	0	0	0	0	0
E9Q2M9	E9Q2M9		Wdfy4	44	44	19.9	354.33	0	124940000	121850000	113640000	114590000	116140000	133370000	118970000	114780000	1.20143e+08	1.22373e+08	Wdfy4	3	3	0	0	0	0	0	0	0	0
E9Q2Z1	E9Q2Z1		Cecr2	3	3	2.3	161.53	0.00034795	3883200	4414700	4747000	3673000	4185100	4298600	4464500	5302300	4348300	4.68847e+06	Cecr2	3	3	0	0	0	0	0	0	0	0
E9Q368	E9Q368		Gm17296	21	21	19.5	175.69	0	66247000	76290000	63739000	64291000	58525000	55984000	69384000	60924000	6.87587e+07	6.20973e+07	Gm17296	3	3	0	0	0	0	0	0	0	0
E9Q394	E9Q394		Akap13	6	6	3.4	303.97	0	6575500	6914000	6806100	7839000	6980900	7753600	8430100	6231100	6765200	7471600	Akap13	3	3	0	0	0	0	0	0	0	0
E9Q3G8	E9Q3G8		Nup153	14	14	12.7	152.01	0	34099000	32898000	28909000	31703000	34162000	38874000	34986000	28533000	3.19687e+07	34131000	Nup153	3	3	0	0	0	0	0	0	0	0
E9Q3L2	E9Q3L2		Pi4ka	4	4	2.4	237.04	0	2249000	2356400	1654200	1658500	2184900	2112600	1779000	2502000	2.08653e+06	2131200	Pi4ka	3	3	0	0	0	0	0	0	0	0
E9Q3S4	E9Q3S4	Mitogen-activated protein kinase kinase kinase 19	Map3k19	1	1	0.5	146.41	0.006275	18855000	16175000	15560000	18353000	16098000	22842000	24764000	16700000	1.68633e+07	2.14353e+07	Map3k19	3	3	0	0	0	0	0	0	0	0
E9Q4N7	E9Q4N7		Arid1b	1	1	0.6	242.88	0.00031817	834140	755120	876790	516570	518320	0	399770	906200	822017	435323	Arid1b	2	3	0	0	0	0	0	0	0	0
E9Q5C9	E9Q5C9		Nolc1	9	9	13.2	73.697	0	61616000	64199000	54598000	58044000	57313000	68713000	55109000	60486000	6.01377e+07	61436000	Nolc1	3	3	0	0	0	0	0	0	0	0
E9Q5G3	E9Q5G3	Kinesin-like protein KIF23	Kif23	9	9	15.2	108.77	0	11139000	13868000	12631000	13383000	14355000	18681000	15181000	13340000	12546000	15734000	Kif23	3	3	0	0	0	0	0	0	0	0
E9Q5K9	E9Q5K9	YTH domain-containing protein 1	Ythdc1	2	2	3.7	85.648	0.00034614	2589800	2943900	3635400	2998900	3211200	3351100	3516800	2995200	3.05637e+06	3287700	Ythdc1	3	3	0	0	0	0	0	0	0	0
E9Q5L8	E9Q5L8		Glyatl3	1	1	2.8	32.962	0.0070822	67608000	69950000	71253000	86413000	85669000	89954000	106920000	80157000	6.96037e+07	9.23437e+07	Glyatl3	3	3	0	0	0	0	0	0	0	0
E9Q6E5	E9Q6E5		Srsf11	5	5	13.3	56.697	0	33611000	38280000	28455000	32009000	36772000	35563000	37588000	38666000	3.34487e+07	3.72723e+07	Srsf11	3	3	0	0	0	0	0	0	0	0
E9Q784	E9Q784		Zc3h13	2	2	1.9	203.75	0.00034423	1908300	1979100	2820000	0	2172200	0	2182400	2267300	2235800	1.48323e+06	Zc3h13	2	3	0	0	0	0	0	0	0	0
E9Q7E2	E9Q7E2		Arid2	4	4	2.4	195.99	0	3031100	3241400	0	3110400	3542600	4102900	4651000	3662700	2.09083e+06	4.13887e+06	Arid2	3	2	0	0	0	0	0	0	0	0
E9Q7G0	E9Q7G0		Numa1	44	44	30.3	235.63	0	122990000	136410000	122550000	124250000	126870000	149610000	144100000	130180000	1.27317e+08	1.41297e+08	Numa1	3	3	0	0	0	0	0	0	0	0
E9Q7L1	E9Q7L1		Urb2	3	3	2.5	171.62	0.00036792	2901200	2755700	2576400	3539700	3080200	2569800	3104600	2533200	2.74443e+06	2.73587e+06	Urb2	3	3	0	0	0	0	0	0	0	0
E9Q8D0	E9Q8D0		Dnajc21	2	2	7.2	61.734	0.0024118	3941500	2622000	0	2115400	0	2871900	3603700	2304300	2.18783e+06	2.92663e+06	Dnajc21	3	2	0	0	0	0	0	0	0	0
E9Q912	E9Q912		Rap1gds1	7	7	16.5	66.076	0	30767000	26805000	26191000	27883000	29178000	25008000	29148000	28080000	27921000	27412000	Rap1gds1	3	3	0	0	0	0	0	0	0	0
E9QAE3	E9QAE3		Btaf1	9	9	7	207.05	0	8966100	8935900	9299600	9414300	9827400	11941000	9975900	9403800	9067200	1.04402e+07	Btaf1	3	3	0	0	0	0	0	0	0	0
P62270;F6YVP7;A0A1Y7VKY1	P62270;F6YVP7;A0A1Y7VKY1	40S ribosomal protein S18	Rps18;Gm10260	10	10	53.3	17.718	0	632130000	599240000	576680000	613500000	623620000	550950000	662930000	708740000	6.02683e+08	6.40873e+08	Rps18;Gm10260	3	3	0	0	0	0	0	0	0	0
F6ZDS4	F6ZDS4	Nucleoprotein TPR	Tpr	44	44	24.3	273.99	0	139820000	143580000	139370000	147710000	157470000	162440000	148630000	142940000	1.40923e+08	1.51337e+08	Tpr	3	3	0	0	0	0	0	0	0	0
F7BJB9	F7BJB9		Morc3	1	1	1.6	106.52	0.00032884	1245500	1186000	1225400	1549000	1457800	1565300	1413400	1177500	1.21897e+06	1385400	Morc3	3	3	0	0	0	0	0	0	0	0
F8VPK0	F8VPK0		Ttc37	6	6	5.4	173.94	0	6113000	5786200	7106100	6724500	7184900	6420500	6995100	5729300	6335100	6.38163e+06	Ttc37	3	3	0	0	0	0	0	0	0	0
F8VPP8	F8VPP8		Zc3h7b	1	1	1.1	110.29	0.0089435	850240	1045500	945330	1127600	1234000	851580	1148500	1064700	947023	1.02159e+06	Zc3h7b	3	3	0	0	0	0	0	0	0	0
F8VPT3	F8VPT3		Lct	2	2	1.3	217.8	0.00031847	8368600	8711500	8563900	7348500	9387800	5904200	20475000	4976100	8548000	1.04518e+07	Lct	3	3	0	0	0	0	0	0	0	0
F8VQ05	F8VQ05		Fryl	5	5	2.5	337.82	0	5702000	4889200	4713800	5615600	5359500	4212300	5113200	4582800	5.10167e+06	4636100	Fryl	3	3	0	0	0	0	0	0	0	0
F8VQC1	F8VQC1	Signal recognition particle subunit SRP72	Srp72	14	14	27	74.656	0	54014000	58039000	53564000	59850000	63949000	62975000	66233000	53150000	5.52057e+07	60786000	Srp72	3	3	0	0	0	0	0	0	0	0
G3UXL2;Q9D7G0	G3UXL2;Q9D7G0	Ribose-phosphate pyrophosphokinase 1	Prps1l3;Prps1	10	1	36.5	34.824	0	70598000	57753000	59397000	69525000	68467000	73644000	69550000	82441000	6.25827e+07	7.52117e+07	Prps1l3;Prps1	3	3	0	0	0	0	0	0	0	0
G3X8X0	G3X8X0		Dhx16	6	6	8.8	119.07	0	9311700	9657500	8868500	8858700	8385300	8041300	8942200	8357500	9.27923e+06	8447000	Dhx16	3	3	0	0	0	0	0	0	0	0
G3X972	G3X972		Sec24c	9	9	12.8	118.58	0	14566000	15386000	16158000	16911000	15150000	15323000	15680000	14842000	15370000	1.52817e+07	Sec24c	3	3	0	0	0	0	0	0	0	0
G3X987	G3X987		Gimap9	3	3	15.8	33.298	0	7565400	6889800	8196400	10044000	7607000	9053500	9599100	6397300	7.55053e+06	8.34997e+06	Gimap9	3	3	0	0	0	0	0	0	0	0
G3X9B1	G3X9B1		Heatr1	24	24	13.7	242.07	0	49800000	40749000	44990000	42723000	48894000	47639000	39335000	41102000	4.51797e+07	42692000	Heatr1	3	3	0	0	0	0	0	0	0	0
G3X9K3;A2A5R2	G3X9K3	Brefeldin A-inhibited guanine nucleotide-exchange protein 1	Arfgef1	6	6	5.1	208.5	0	11041000	12703000	11824000	11056000	11261000	11125000	10929000	10517000	11856000	10857000	Arfgef1	3	3	0	0	0	0	0	0	0	0
G3XA30	G3XA30		Nsmce4a	4	4	17.1	43.752	0	4279000	4773200	5299300	5286400	5238800	4993700	4777500	3571500	4.78383e+06	4.44757e+06	Nsmce4a	3	3	0	0	0	0	0	0	0	0
G5E870	G5E870	E3 ubiquitin-protein ligase TRIP12	Trip12	15	15	11.1	224.13	0	18280000	19765000	18533000	19938000	18657000	20364000	20926000	18238000	1.88593e+07	1.98427e+07	Trip12	3	3	0	0	0	0	0	0	0	0
G5E895;P45377;P21300	G5E895;P45377;P21300	Aldose reductase-related protein 2;Aldose reductase-related protein 1	Akr1b10;Akr1b8;Akr1b7	2	2	6	35.848	0.00032949	5180800	5598700	4263400	9069400	7065200	8206400	6864500	8224300	5014300	7.76507e+06	Akr1b10;Akr1b8;Akr1b7	3	3	0	0	0	0	0	0	0	0
G5E8V9	G5E8V9		Arfip1	3	3	13.7	41.518	0	6640300	8263100	6278100	7937400	6584500	8754800	8354200	7873800	7060500	8327600	Arfip1	3	3	0	0	0	0	0	0	0	0
J3QN89	J3QN89		Aamp	3	3	9.9	46.966	0	6272300	5733000	6507900	6323100	8057300	5270100	7852600	6584100	6.17107e+06	6.56893e+06	Aamp	3	3	0	0	0	0	0	0	0	0
O08528;Q91W97;Q3TRM8	O08528	Hexokinase-2	Hk2	19	16	27.8	102.53	0	74162000	60623000	77343000	68308000	71256000	72861000	61165000	68823000	7.07093e+07	6.76163e+07	Hk2	3	3	0	0	0	0	0	0	0	0
O08529	O08529	Calpain-2 catalytic subunit	Capn2	6	6	11.6	79.871	0	9349700	12506000	11751000	12118000	11473000	9899600	10500000	11027000	1.12022e+07	1.04755e+07	Capn2	3	3	0	0	0	0	0	0	0	0
O08539;Q7TQF7	O08539	Myc box-dependent-interacting protein 1	Bin1	15	14	35.5	64.469	0	137900000	139070000	116520000	133370000	135630000	132130000	153820000	126410000	1.31163e+08	1.37453e+08	Bin1	3	3	0	0	0	0	0	0	0	0
O08547	O08547	Vesicle-trafficking protein SEC22b	Sec22b	5	5	35.8	24.74	0	17714000	19707000	19771000	16218000	22118000	23218000	19300000	15959000	19064000	1.94923e+07	Sec22b	3	3	0	0	0	0	0	0	0	0
O08553;Q62188;P97427	O08553	Dihydropyrimidinase-related protein 2	Dpysl2	21	21	56.5	62.277	0	292950000	287600000	296530000	271790000	288210000	272960000	282040000	287810000	292360000	2.80937e+08	Dpysl2	3	3	0	0	0	0	0	0	0	0
O08573	O08573	Galectin-9	Lgals9	9	9	30.9	40.035	0	152480000	199590000	179890000	179470000	188870000	194000000	220920000	197360000	177320000	2.04093e+08	Lgals9	3	3	0	0	0	0	0	0	0	0
O08579	O08579	Emerin	Emd	7	7	34.7	29.435	0	18963000	23714000	12774000	27541000	20798000	28935000	25947000	19704000	1.84837e+07	24862000	Emd	3	3	0	0	0	0	0	0	0	0
O08582	O08582	GTP-binding protein 1	Gtpbp1	10	10	26.5	72.3	0	30854000	34085000	31635000	33426000	32986000	29470000	32980000	34015000	3.21913e+07	32155000	Gtpbp1	3	3	0	0	0	0	0	0	0	0
O08583;Q9JJW6	O08583	THO complex subunit 4	Alyref	7	7	33.3	26.94	0	214050000	256600000	232160000	228450000	243480000	247330000	258360000	213060000	234270000	2.39583e+08	Alyref	3	3	0	0	0	0	0	0	0	0
O08585	O08585	Clathrin light chain A	Clta	3	3	9.8	25.604	0.00037202	23362000	14351000	16433000	21414000	21364000	19361000	17051000	17801000	1.80487e+07	18071000	Clta	3	3	0	0	0	0	0	0	0	0
O08586	O08586	Phosphatidylinositol 3,4,5-trisphosphate 3-phosphatase and dual-specificity protein phosphatase PTEN	Pten	1	1	3	47.152	0.00035075	2170800	2836600	2471300	3120600	4063300	2788500	0	1703700	2492900	1497400	Pten	2	3	0	0	0	0	0	0	0	0
O08599	O08599	Syntaxin-binding protein 1	Stxbp1	10	10	20.7	67.568	0	11939000	14026000	15390000	13089000	11643000	8938800	10154000	11585000	13785000	1.02259e+07	Stxbp1	3	3	0	0	0	0	0	0	0	0
O08600	O08600	Endonuclease G, mitochondrial	Endog	1	1	5.8	32.19	0.00062992	0	0	1352500	0	0	1405300	998660	1400600	450833	1.26819e+06	Endog	3	1	1	0	0	0	0	0	0	0
O08638	O08638	Myosin-11	Myh11	2	2	0.9	227.03	0.002414	3897300	0	0	4229700	0	0	0	0	1299100	0	Myh11	0	1	0	0	0	0	1	0	0	0
O08648	O08648	Mitogen-activated protein kinase kinase kinase 4	Map3k4	2	2	2.3	179.83	0.00062657	656960	909700	1088500	0	0	0	0	1385300	885053	461767	Map3k4	1	3	0	0	0	1	0	0	0	0
O08663	O08663	Methionine aminopeptidase 2	Metap2	9	9	27.4	52.921	0	52895000	54533000	57439000	54688000	57900000	58162000	65206000	48750000	5.49557e+07	5.73727e+07	Metap2	3	3	0	0	0	0	0	0	0	0
O08709;Q8BG37	O08709	Peroxiredoxin-6	Prdx6	16	16	72.3	24.87	0	214640000	211100000	234430000	210250000	225010000	260890000	221030000	221400000	2.20057e+08	234440000	Prdx6	3	3	0	0	0	0	0	0	0	0
O08740	O08740	DNA-directed RNA polymerase II subunit RPB11	Polr2j	1	1	8.5	13.251	0.0065527	8233700	0	0	0	8119700	0	0	0	2.74457e+06	0	Polr2j	0	1	0	0	0	0	1	0	0	0
O08749	O08749	Dihydrolipoyl dehydrogenase, mitochondrial	Dld	9	9	23.6	54.272	0	31857000	31204000	30286000	29409000	31194000	39588000	28703000	34389000	3.11157e+07	3.42267e+07	Dld	3	3	0	0	0	0	0	0	0	0
O08756	O08756	3-hydroxyacyl-CoA dehydrogenase type-2	Hsd17b10	4	4	21.8	27.418	0	19737000	19196000	18278000	15940000	18262000	17387000	14595000	17682000	1.90703e+07	1.65547e+07	Hsd17b10	3	3	0	0	0	0	0	0	0	0
O08759	O08759	Ubiquitin-protein ligase E3A	Ube3a	12	12	19.5	99.818	0	40929000	40482000	42008000	39014000	39758000	41897000	43423000	36395000	4.11397e+07	4.05717e+07	Ube3a	3	3	0	0	0	0	0	0	0	0
O08784	O08784	Treacle protein	Tcof1	16	16	17.5	135	0	53156000	47632000	46767000	59276000	52511000	56815000	55033000	52022000	49185000	5.46233e+07	Tcof1	3	3	0	0	0	0	0	0	0	0
O08788	O08788	Dynactin subunit 1	Dctn1	16	16	19.3	141.67	0	51798000	55228000	49732000	49086000	48734000	52541000	56555000	53077000	5.22527e+07	5.40577e+07	Dctn1	3	3	0	0	0	0	0	0	0	0
O08795	O08795	Glucosidase 2 subunit beta	Prkcsh	9	9	23.8	58.792	0	53248000	45333000	42969000	52846000	53623000	59774000	47533000	47223000	4.71833e+07	51510000	Prkcsh	3	3	0	0	0	0	0	0	0	0
O08796	O08796	Eukaryotic elongation factor 2 kinase	Eef2k	4	4	7.6	81.738	0	3739100	4812800	3292800	5567500	4054300	5427900	4392400	3801900	3.94823e+06	4.54073e+06	Eef2k	3	3	0	0	0	0	0	0	0	0
O08807	O08807	Peroxiredoxin-4	Prdx4	7	7	35.4	31.052	0	162120000	141260000	169010000	155270000	165970000	156620000	165190000	147460000	1.57463e+08	1.56423e+08	Prdx4	3	3	0	0	0	0	0	0	0	0
O08808	O08808	Protein diaphanous homolog 1	Diaph1	7	7	8.2	139.34	0	6491700	5629700	5670900	6253300	6303600	5203000	6043800	5972800	5.93077e+06	5.73987e+06	Diaph1	3	3	0	0	0	0	0	0	0	0
O08810	O08810	116 kDa U5 small nuclear ribonucleoprotein component	Eftud2	31	31	48.5	109.36	0	206550000	223750000	231860000	211170000	221610000	211110000	211700000	211150000	220720000	211320000	Eftud2	3	3	0	0	0	0	0	0	0	0
O08811	O08811	TFIIH basal transcription factor complex helicase XPD subunit	Ercc2	1	1	3.3	86.841	0.00062189	0	3256000	2751600	0	2856900	2987200	3298800	2527700	2.00253e+06	2937900	Ercc2	3	2	0	0	0	0	0	0	0	0
O08848	O08848	60 kDa SS-A/Ro ribonucleoprotein	Trove2	1	1	2.4	60.123	0.0099174	0	0	0	0	0	0	0	0	0	0	Trove2	0	0	0	1	0	0	1	0	0	0
O08856	O08856	RNA polymerase II elongation factor ELL	Ell	2	2	4.7	67.146	0.0003488	1565700	2176900	2072700	1635100	1404800	0	1045200	2168300	1.93843e+06	1.07117e+06	Ell	2	3	0	0	0	0	0	0	0	0
O08900;P81183	O08900;P81183	Zinc finger protein Aiolos;Zinc finger protein Helios	Ikzf3;Ikzf2	1	1	3.4	57.967	0.00033025	3395800	3813900	3051700	3398500	3689000	4304400	4665200	2954100	3.42047e+06	3.97457e+06	Ikzf3;Ikzf2	3	3	0	0	0	0	0	0	0	0
O08901	O08901	Mitotic checkpoint serine/threonine-protein kinase BUB1	Bub1	3	3	3.6	119.56	0.00034965	0	4206300	0	3561300	4241700	2954500	4501100	2720800	1402100	3.39213e+06	Bub1	3	1	1	0	0	0	0	0	0	0
O08912;Q8CF93	O08912	Polypeptide N-acetylgalactosaminyltransferase 1;Polypeptide N-acetylgalactosaminyltransferase 1 soluble form	Galnt1	4	4	9.1	64.254	0	2512100	3042400	2691500	3149600	2402400	3115800	2621800	2082700	2.74867e+06	2.60677e+06	Galnt1	3	3	0	0	0	0	0	0	0	0
O08915	O08915	AH receptor-interacting protein	Aip	6	6	25.2	37.605	0	21314000	22950000	21097000	25233000	23700000	31056000	29386000	23438000	21787000	27960000	Aip	3	3	0	0	0	0	0	0	0	0
O08992	O08992	Syntenin-1	Sdcbp	3	3	13.4	32.379	0	6965900	7205600	8091200	8288200	9545500	9205200	9712700	9138600	7420900	9.35217e+06	Sdcbp	3	3	0	0	0	0	0	0	0	0
O08997	O08997	Copper transport protein ATOX1	Atox1	1	1	26.5	7.3384	0.00032478	3723000	4147000	4489000	4064600	4418500	3575100	5262100	3570500	4.11967e+06	4135900	Atox1	3	3	0	0	0	0	0	0	0	0
O09044;P60879	O09044	Synaptosomal-associated protein 23	Snap23	6	6	39	23.261	0	5559700	7046500	7915900	6318300	6841100	4394500	7204400	5951500	6840700	5.85013e+06	Snap23	3	3	0	0	0	0	0	0	0	0
O09061	O09061	Proteasome subunit beta type-1	Psmb1	9	9	40.4	26.372	0	126930000	167060000	158180000	141180000	163450000	154380000	181280000	138130000	1.50723e+08	157930000	Psmb1	3	3	0	0	0	0	0	0	0	0
O09106	O09106	Histone deacetylase 1	Hdac1	9	6	24.5	55.074	0	83411000	100700000	90718000	88678000	88086000	90943000	96977000	84245000	9.16097e+07	9.07217e+07	Hdac1	3	3	0	0	0	0	0	0	0	0
O09110	O09110	Dual specificity mitogen-activated protein kinase kinase 3	Map2k3	4	4	16.4	39.296	0	6364100	7657800	9351600	4163500	7132100	6266400	5998600	10458000	7.79117e+06	7.57433e+06	Map2k3	3	3	0	0	0	0	0	0	0	0
O09111	O09111	NADH dehydrogenase [ubiquinone] 1 beta subcomplex subunit 11, mitochondrial	Ndufb11	3	3	38.4	17.444	0	11401000	9910000	11923000	11613000	11093000	8655500	8773100	8536300	11078000	8.65497e+06	Ndufb11	3	3	0	0	0	0	0	0	0	0
O09117	O09117	Synaptophysin-like protein 1	Sypl1	1	1	9.6	28.899	0.0032448	5997000	6894800	7011200	6763400	7718300	7483600	7938200	6288400	6.63433e+06	7.23673e+06	Sypl1	3	3	0	0	0	0	0	0	0	0
O09126	O09126	Semaphorin-4D	Sema4d	3	3	5.8	95.639	0.00032082	5672900	8585900	6732700	6514300	6160200	5196100	7202700	5611200	6.99717e+06	6.00333e+06	Sema4d	3	3	0	0	0	0	0	0	0	0
O09130	O09130	NFATC2-interacting protein	Nfatc2ip	2	2	8.7	45.121	0.00036403	2084400	2129300	1820200	2270800	2360200	2574600	2447500	1709500	2011300	2.24387e+06	Nfatc2ip	3	3	0	0	0	0	0	0	0	0
O09131;Q8K2Q2	O09131	Glutathione S-transferase omega-1	Gsto1	6	6	38.8	27.497	0	22994000	18291000	26240000	24978000	18363000	10495000	9041400	22492000	2.25083e+07	1.40095e+07	Gsto1	3	3	0	0	0	0	0	0	0	0
O09159	O09159	Lysosomal alpha-mannosidase	Man2b1	1	1	1.3	114.65	0.0075907	824290	0	0	1072100	996260	0	0	0	274763	0	Man2b1	0	1	0	0	0	0	1	0	0	0
O09167	O09167	60S ribosomal protein L21	Rpl21	5	5	36.9	18.562	0	147680000	121700000	118570000	123630000	92841000	142200000	129680000	302740000	1.29317e+08	191540000	Rpl21	3	3	0	0	0	0	0	0	0	0
O09172	O09172	Glutamate--cysteine ligase regulatory subunit	Gclm	5	5	24.8	30.534	0	13430000	12902000	10863000	9714900	12242000	8777700	13041000	14078000	1.23983e+07	1.19656e+07	Gclm	3	3	0	0	0	0	0	0	0	0
O35075	O35075	Down syndrome critical region protein 3 homolog	Dscr3	2	2	10.4	32.97	0.0024176	1952600	2622300	2932300	2435100	2173900	2112800	2847600	2795000	2502400	2.58513e+06	Dscr3	3	3	0	0	0	0	0	0	0	0
O35114	O35114	Lysosome membrane protein 2	Scarb2	3	3	9	54.043	0	8356100	9291800	8327500	6500500	6826400	4278300	7248900	8345300	8.65847e+06	6.62417e+06	Scarb2	3	3	0	0	0	0	0	0	0	0
O35129	O35129	Prohibitin-2	Phb2	18	18	65.9	33.296	0	304440000	308940000	308440000	273780000	285300000	222800000	244060000	324480000	3.07273e+08	263780000	Phb2	3	3	0	0	0	0	0	0	0	0
O35130	O35130	Ribosomal RNA small subunit methyltransferase NEP1	Emg1	6	6	39.3	26.974	0	16689000	16280000	17650000	12160000	12248000	11153000	12570000	18494000	16873000	1.40723e+07	Emg1	3	3	0	0	0	0	0	0	0	0
O35134	O35134	DNA-directed RNA polymerase I subunit RPA1	Polr1a	9	9	8	194.11	0	8708400	8528000	7932800	9895200	8435800	8681700	8015000	8958600	8.38973e+06	8.55177e+06	Polr1a	3	3	0	0	0	0	0	0	0	0
O35144	O35144	Telomeric repeat-binding factor 2	Terf2	3	3	8.3	60.263	0.00037439	2960900	3129400	3334800	3073700	3977000	3617900	3946000	3128600	3141700	3.56417e+06	Terf2	3	3	0	0	0	0	0	0	0	0
O35215	O35215	D-dopachrome decarboxylase	Ddt	4	4	40.7	13.077	0.00036873	3507800	4845600	7162700	4222900	3997700	5280700	3591300	4499200	5.17203e+06	4.45707e+06	Ddt	3	3	0	0	0	0	0	0	0	0
O35218	O35218	Cleavage and polyadenylation specificity factor subunit 2	Cpsf2	15	15	25.2	88.382	0	22878000	24372000	24582000	23540000	26586000	24663000	23106000	22761000	23944000	23510000	Cpsf2	3	3	0	0	0	0	0	0	0	0
O35226	O35226	26S proteasome non-ATPase regulatory subunit 4	Psmd4	10	10	40.7	40.703	0	81130000	67053000	71114000	75989000	82422000	92778000	80995000	80748000	73099000	8.48403e+07	Psmd4	3	3	0	0	0	0	0	0	0	0
O35242	O35242	Protein FAN	Nsmaf	2	2	3	104.54	0.00035575	1358900	1690100	1169100	1737600	1092500	0	1553900	1189300	1.40603e+06	914400	Nsmaf	2	3	0	0	0	0	0	0	0	0
O35250	O35250	Exocyst complex component 7	Exoc7	2	2	4.4	79.959	0.002406	1613600	1801400	0	0	2251700	1756400	1723900	1396200	1.13833e+06	1625500	Exoc7	3	2	0	0	0	0	0	0	0	0
O35280	O35280	Serine/threonine-protein kinase Chk1	Chek1	4	4	9.2	54.381	0	6228800	7381200	6111900	7238300	7505900	9368300	8546300	5345300	6.57397e+06	7753300	Chek1	3	3	0	0	0	0	0	0	0	0
O35286	O35286	Pre-mRNA-splicing factor ATP-dependent RNA helicase DHX15	Dhx15	22	21	34	91.006	0	167310000	183170000	187040000	170190000	189260000	207320000	192800000	159420000	1.79173e+08	1.86513e+08	Dhx15	3	3	0	0	0	0	0	0	0	0
O35295	O35295	Transcriptional activator protein Pur-beta	Purb	3	3	21.9	33.901	0	9312900	7977400	6987000	7268300	10085000	10844000	8211800	8837600	8.09243e+06	9297800	Purb	3	3	0	0	0	0	0	0	0	0
O35309	O35309	N-myc-interactor	Nmi	3	3	18.2	35.235	0	2162400	1888000	2424200	1747400	2095100	2288900	2382500	1938100	2158200	2.20317e+06	Nmi	3	3	0	0	0	0	0	0	0	0
O35326	O35326	Serine/arginine-rich splicing factor 5	Srsf5	7	7	24.9	30.891	0	71605000	69337000	70413000	76828000	71968000	71944000	75983000	66039000	7.04517e+07	71322000	Srsf5	3	3	0	0	0	0	0	0	0	0
O35343	O35343	Importin subunit alpha-3	Kpna4	2	2	8.3	57.922	0.00062775	1521300	3022200	3249900	2382200	3206100	3458400	2709100	2252500	2597800	2.80667e+06	Kpna4	3	3	0	0	0	0	0	0	0	0
O35344	O35344	Importin subunit alpha-4	Kpna3	7	4	18.4	57.772	0	16652000	20540000	20851000	19520000	22530000	25777000	20316000	19811000	1.93477e+07	21968000	Kpna3	3	3	0	0	0	0	0	0	0	0
O35345	O35345	Importin subunit alpha-7	Kpna6	3	3	8.8	59.964	0	5912100	6220300	5160900	7549400	7911800	7389900	7859800	6324400	5.76443e+06	7.19137e+06	Kpna6	3	3	0	0	0	0	0	0	0	0
O35350	O35350	Calpain-1 catalytic subunit	Capn1	4	4	8.1	82.105	0	2928400	3792100	3933800	3178700	2913200	2644700	4054300	3461600	3.55143e+06	3.38687e+06	Capn1	3	3	0	0	0	0	0	0	0	0
O35368	O35368	Interferon-activable protein 203	Ifi203	2	2	7.4	46.299	0.000342	2926600	2275700	2951000	2404000	2342500	2918300	2721600	1643800	2.71777e+06	2427900	Ifi203	3	3	0	0	0	0	0	0	0	0
O35381;Q64G17	O35381	Acidic leucine-rich nuclear phosphoprotein 32 family member A	Anp32a	9	7	27.9	28.537	0	265200000	216490000	181860000	248530000	239920000	327300000	253920000	259320000	2.21183e+08	280180000	Anp32a	3	3	0	0	0	0	0	0	0	0
O35382	O35382	Exocyst complex component 4	Exoc4	4	4	6.2	110.54	0	2336400	2623100	0	3041300	2787700	2074100	2679800	2109900	1.65317e+06	2.28793e+06	Exoc4	3	2	0	0	0	0	0	0	0	0
O35387	O35387	HCLS1-associated protein X-1	Hax1	1	1	7.1	31.654	0.00063211	1833500	1682300	1759400	2183000	2007600	2798700	2450200	1662300	1758400	2.30373e+06	Hax1	3	3	0	0	0	0	0	0	0	0
O35427	O35427	DNA-directed RNA polymerase III subunit RPC9	Crcp	1	1	10.1	16.683	0.0006248	1164300	1445000	1518000	1233500	986870	728360	748640	1980600	1.37577e+06	1.15253e+06	Crcp	3	3	0	0	0	0	0	0	0	0
O35435	O35435	Dihydroorotate dehydrogenase (quinone), mitochondrial	Dhodh	3	3	14.7	42.699	0.00037313	2290500	2366700	2514200	1738600	2027000	0	0	2615300	2.39047e+06	871767	Dhodh	1	3	0	0	0	1	0	0	0	0
O35459	O35459	Delta(3,5)-Delta(2,4)-dienoyl-CoA isomerase, mitochondrial	Ech1	1	1	4.6	36.118	0	0	0	0	0	0	0	0	0	0	0	Ech1	0	0	0	1	0	0	1	0	0	0
O35465	O35465	Peptidyl-prolyl cis-trans isomerase FKBP8	Fkbp8	1	1	4	43.528	0	5973400	6154200	5744100	6429700	6138100	5814000	6154700	5921600	5.95723e+06	5.96343e+06	Fkbp8	3	3	0	0	0	0	0	0	0	0
O35593	O35593	26S proteasome non-ATPase regulatory subunit 14	Psmd14	7	7	33.5	34.577	0	54601000	61276000	57363000	51364000	62464000	60928000	60495000	52840000	5.77467e+07	5.80877e+07	Psmd14	3	3	0	0	0	0	0	0	0	0
O35598	O35598	Disintegrin and metalloproteinase domain-containing protein 10	Adam10	1	1	2	83.967	0	2651600	2756300	2339200	2901600	1983800	2047700	2396500	3094500	2.58237e+06	2512900	Adam10	3	3	0	0	0	0	0	0	0	0
O35609	O35609	Secretory carrier-associated membrane protein 3	Scamp3	3	3	17.5	38.458	0	5693300	6686700	5902900	6688800	7037700	6172200	6582100	7178100	6094300	6.64413e+06	Scamp3	3	3	0	0	0	0	0	0	0	0
O35638;O70576	O35638	Cohesin subunit SA-2	Stag2	13	9	15.4	141.28	0	31820000	38478000	36100000	38802000	34833000	31972000	36180000	31802000	35466000	33318000	Stag2	3	3	0	0	0	0	0	0	0	0
O35643	O35643	AP-1 complex subunit beta-1	Ap1b1	8	8	14.3	103.93	0	29107000	29552000	28998000	26866000	26717000	24567000	24645000	32727000	29219000	27313000	Ap1b1	3	3	0	0	0	0	0	0	0	0
O35654	O35654	DNA polymerase delta subunit 2	Pold2	5	5	16.2	51.354	0	8755600	9613900	9175400	6760400	8389800	7763300	8757500	8613300	9.18163e+06	8.37803e+06	Pold2	3	3	0	0	0	0	0	0	0	0
O35658	O35658	Complement component 1 Q subcomponent-binding protein, mitochondrial	C1qbp	6	6	35.3	31.013	0	134750000	107060000	119830000	148710000	136240000	120890000	125430000	130520000	1.20547e+08	1.25613e+08	C1qbp	3	3	0	0	0	0	0	0	0	0
O35685	O35685	Nuclear migration protein nudC	Nudc	18	18	54.8	38.358	0	259160000	220820000	227930000	264900000	252210000	320670000	292910000	251960000	235970000	2.88513e+08	Nudc	3	3	0	0	0	0	0	0	0	0
O35691	O35691	Pinin	Pnn	9	9	18.9	82.435	0	49554000	48132000	47768000	41754000	54675000	54070000	58108000	43424000	4.84847e+07	5.18673e+07	Pnn	3	3	0	0	0	0	0	0	0	0
O35704	O35704	Serine palmitoyltransferase 1	Sptlc1	2	2	7.4	52.534	0.0012293	1719500	1757900	2130700	1417700	2395300	1456500	2509800	1877500	1.86937e+06	1.94793e+06	Sptlc1	3	3	0	0	0	0	0	0	0	0
O35737	O35737	Heterogeneous nuclear ribonucleoprotein H;Heterogeneous nuclear ribonucleoprotein H, N-terminally processed	Hnrnph1	17	7	50.6	49.199	0	557830000	522140000	446070000	558330000	557500000	632590000	642510000	535800000	508680000	6.03633e+08	Hnrnph1	3	3	0	0	0	0	0	0	0	0
O35841	O35841	Apoptosis inhibitor 5	Api5	17	17	44.4	56.784	0	145350000	121390000	123350000	122690000	136490000	137990000	137550000	134030000	130030000	1.36523e+08	Api5	3	3	0	0	0	0	0	0	0	0
O35855	O35855	Branched-chain-amino-acid aminotransferase, mitochondrial	Bcat2	2	2	8.1	44.127	0.00031939	3118800	3043400	2294500	0	2566100	2068400	0	3761500	2818900	1943300	Bcat2	2	3	0	0	0	0	0	0	0	0
O35857	O35857	Mitochondrial import inner membrane translocase subunit TIM44	Timm44	7	7	19.5	51.091	0	26818000	25660000	28472000	28132000	29921000	28704000	27651000	27317000	2.69833e+07	2.78907e+07	Timm44	3	3	0	0	0	0	0	0	0	0
O35864	O35864	COP9 signalosome complex subunit 5	Cops5	4	4	18.3	37.548	0	10080000	13362000	15312000	10159000	11829000	7298500	10821000	13161000	12918000	1.04268e+07	Cops5	3	3	0	0	0	0	0	0	0	0
O35874	O35874	Neutral amino acid transporter A	Slc1a4	2	2	7.1	56.061	0	4983400	5338100	4752000	4559100	5346400	4333200	4788400	3848400	5024500	4.32333e+06	Slc1a4	3	3	0	0	0	0	0	0	0	0
O35887	O35887	Calumenin	Calu	10	10	41.9	37.063	0	35643000	36037000	48874000	34320000	37916000	36164000	29960000	32227000	4.01847e+07	3.27837e+07	Calu	3	3	0	0	0	0	0	0	0	0
O35900	O35900	U6 snRNA-associated Sm-like protein LSm2	Lsm2	2	2	28.4	10.834	0	11944000	11545000	13091000	16255000	13932000	14995000	14451000	11034000	1.21933e+07	1.34933e+07	Lsm2	3	3	0	0	0	0	0	0	0	0
O35904	O35904	Phosphatidylinositol 4,5-bisphosphate 3-kinase catalytic subunit delta isoform	Pik3cd	4	4	5.3	119.71	0	3749400	4101600	2478700	3632600	4486900	4412100	5293300	3686100	3.44323e+06	4.46383e+06	Pik3cd	3	3	0	0	0	0	0	0	0	0
O35943	O35943	Frataxin, mitochondrial;Frataxin intermediate form;Frataxin mature form	Fxn	4	4	25.1	22.924	0	16236000	15174000	14018000	14854000	14280000	17205000	15615000	13563000	1.51427e+07	15461000	Fxn	3	3	0	0	0	0	0	0	0	0
O35955	O35955	Proteasome subunit beta type-10	Psmb10	6	6	30.4	29.063	0	13106000	16947000	15896000	15796000	15129000	16707000	14840000	14369000	1.53163e+07	1.53053e+07	Psmb10	3	3	0	0	0	0	0	0	0	0
O35972	O35972	39S ribosomal protein L23, mitochondrial	Mrpl23	1	1	8.9	17.121	0.00062972	2824200	1969900	2568300	2392100	2057900	2876700	2616500	2100300	2.45413e+06	2.53117e+06	Mrpl23	3	3	0	0	0	0	0	0	0	0
O54692	O54692	Centromere/kinetochore protein zw10 homolog	Zw10	10	10	20.4	88.062	0	14586000	15746000	17236000	17995000	16828000	19235000	14529000	15582000	15856000	1.64487e+07	Zw10	3	3	0	0	0	0	0	0	0	0
O54734	O54734	Dolichyl-diphosphooligosaccharide--protein glycosyltransferase 48 kDa subunit	Ddost	12	12	32.4	49.027	0	95658000	96949000	102660000	78058000	87624000	60694000	73760000	93216000	9.84223e+07	75890000	Ddost	3	3	0	0	0	0	0	0	0	0
O54774	O54774	AP-3 complex subunit delta-1	Ap3d1	7	7	8.4	135.08	0	8092500	7838400	7674800	7326600	8566800	7772000	6348000	9134200	7.86857e+06	7751400	Ap3d1	3	3	0	0	0	0	0	0	0	0
O54786	O54786	DNA fragmentation factor subunit alpha	Dffa	2	2	6.9	36.572	0.00034855	2988400	2474500	2747700	2908200	2932200	3032000	3387100	3067900	2.73687e+06	3.16233e+06	Dffa	3	3	0	0	0	0	0	0	0	0
O54824	O54824	Pro-interleukin-16;Interleukin-16	Il16	10	10	12	141.43	0	26070000	27020000	25613000	25807000	32970000	34849000	29821000	28705000	2.62343e+07	31125000	Il16	3	3	0	0	0	0	0	0	0	0
O54825	O54825	Bystin	Bysl	7	7	21.8	49.783	0	14214000	14690000	13223000	12748000	14809000	15508000	15400000	12275000	1.40423e+07	1.43943e+07	Bysl	3	3	0	0	0	0	0	0	0	0
O54833	O54833	Casein kinase II subunit alpha	Csnk2a2	9	9	37.1	41.215	0	26087000	29104000	27821000	25007000	30293000	27849000	28098000	24191000	2.76707e+07	2.67127e+07	Csnk2a2	3	3	0	0	0	0	0	0	0	0
O54864	O54864	Histone-lysine N-methyltransferase SUV39H1	Suv39h1	2	2	8.3	47.754	0.0029753	11906000	7478200	8259600	6753900	9576900	8159300	8581800	9753200	9214600	8.83143e+06	Suv39h1	3	3	0	0	0	0	0	0	0	0
O54879	O54879	High mobility group protein B3	Hmgb3	4	4	20	23.01	0	33629000	29965000	32915000	29296000	32344000	37587000	35308000	29710000	3.21697e+07	3.42017e+07	Hmgb3	3	3	0	0	0	0	0	0	0	0
O54916	O54916	RalBP1-associated Eps domain-containing protein 1	Reps1	1	1	2	86.518	0.0035201	0	0	0	0	0	0	0	821990	0	273997	Reps1	1	0	0	1	0	0	0	0	0	0
O54941	O54941	SWI/SNF-related matrix-associated actin-dependent regulator of chromatin subfamily E member 1	Smarce1	5	5	16.5	46.638	0	31047000	30610000	26893000	29269000	31932000	35099000	35405000	27527000	2.95167e+07	32677000	Smarce1	3	3	0	0	0	0	0	0	0	0
O54946;Q9QYI8	O54946;Q9QYI8	DnaJ homolog subfamily B member 6;DnaJ homolog subfamily B member 7	Dnajb6;Dnajb7	2	2	4.9	39.807	0.00035663	4574600	4375200	4131100	4017500	4244000	4990500	4433500	3861200	4360300	4428400	Dnajb6;Dnajb7	3	3	0	0	0	0	0	0	0	0
O54950	O54950	5-AMP-activated protein kinase subunit gamma-1	Prkag1	5	4	19.1	37.52	0	7890200	10583000	9960600	7025300	7342600	7243300	7156100	7965800	9.47793e+06	7.45507e+06	Prkag1	3	3	0	0	0	0	0	0	0	0
O54956	O54956	DNA polymerase epsilon subunit 2	Pole2	3	3	8	59.386	0.00036456	2825600	3910500	3639600	3166600	3285700	3456500	4118300	3560500	3.45857e+06	3.71177e+06	Pole2	3	3	0	0	0	0	0	0	0	0
O54962	O54962	Barrier-to-autointegration factor;Barrier-to-autointegration factor, N-terminally processed	Banf1	5	5	37.1	10.102	0	129470000	102930000	82766000	113670000	104080000	90991000	99302000	104860000	1.05055e+08	9.83843e+07	Banf1	3	3	0	0	0	0	0	0	0	0
O54984	O54984	ATPase Asna1	Asna1	2	2	8.9	38.822	0	13445000	13000000	13266000	13005000	11881000	9546100	12388000	14732000	13237000	1.2222e+07	Asna1	3	3	0	0	0	0	0	0	0	0
O54988	O54988	STE20-like serine/threonine-protein kinase	Slk	5	5	6.9	141.46	0	9251200	9314500	9117100	6524400	12790000	14803000	10928000	11891000	9227600	1.25407e+07	Slk	3	3	0	0	0	0	0	0	0	0
O55013	O55013	Trafficking protein particle complex subunit 3	Trappc3	2	2	10.6	20.302	0.0024228	4630600	3829000	3999500	5514700	3596700	5529900	5557500	3297400	4.15303e+06	4.79493e+06	Trappc3	3	3	0	0	0	0	0	0	0	0
O55022	O55022	Membrane-associated progesterone receptor component 1	Pgrmc1	3	3	15.9	21.694	0	8330000	4679200	4720900	7823100	6190500	7162700	6297600	9298400	5.91003e+06	7.58623e+06	Pgrmc1	3	3	0	0	0	0	0	0	0	0
O55023	O55023	Inositol monophosphatase 1	Impa1	5	5	18.8	30.436	0	25552000	26081000	24716000	25966000	29458000	33949000	25735000	22449000	2.54497e+07	2.73777e+07	Impa1	3	3	0	0	0	0	0	0	0	0
O55028	O55028	[3-methyl-2-oxobutanoate dehydrogenase [lipoamide]] kinase, mitochondrial	Bckdk	1	1	2.7	46.587	0.0024206	522410	580760	609870	552400	0	0	515380	278100	571013	264493	Bckdk	2	3	0	0	0	0	0	0	0	0
O55029	O55029	Coatomer subunit beta	Copb2	20	20	29.6	102.45	0	87611000	75967000	78164000	87007000	83830000	92438000	92471000	87341000	8.05807e+07	90750000	Copb2	3	3	0	0	0	0	0	0	0	0
O55098	O55098	Serine/threonine-protein kinase 10	Stk10	6	6	9.5	111.9	0	11026000	13192000	14827000	14005000	12675000	12316000	11158000	10487000	13015000	1.13203e+07	Stk10	3	3	0	0	0	0	0	0	0	0
O55106	O55106	Striatin	Strn	7	7	16.4	85.965	0	8725200	12204000	9465200	9995000	12351000	9892800	9637900	8891400	1.01315e+07	9.47403e+06	Strn	3	3	0	0	0	0	0	0	0	0
O55126	O55126	Protein NipSnap homolog 2	Gbas	2	2	6.4	32.932	0.00063151	3223000	2729800	2528700	2881600	2844100	2934600	2634300	1838100	2.82717e+06	2469000	Gbas	3	3	0	0	0	0	0	0	0	0
O55128	O55128	Histone deacetylase complex subunit SAP18	Sap18	4	4	28.1	17.595	0	12207000	17023000	18579000	7795200	8329100	15558000	15598000	28838000	1.59363e+07	19998000	Sap18	3	3	0	0	0	0	0	0	0	0
O55131;Q9DA97;Q8C650	O55131	Septin-7	2007-09-01	12	12	31	50.549	0	81492000	82948000	95993000	93461000	85994000	107230000	95151000	75656000	86811000	92679000	2007-09-01	3	3	0	0	0	0	0	0	0	0
O55135	O55135	Eukaryotic translation initiation factor 6	Eif6	7	7	38.4	26.511	0	82272000	66097000	78201000	78040000	61127000	87129000	83787000	72504000	7.55233e+07	81140000	Eif6	3	3	0	0	0	0	0	0	0	0
O55142	O55142	60S ribosomal protein L35a	Rpl35a	5	5	40	12.554	0	181410000	193750000	203470000	219020000	227170000	255340000	234500000	181480000	1.92877e+08	2.23773e+08	Rpl35a	3	3	0	0	0	0	0	0	0	0
O55143	O55143	Sarcoplasmic/endoplasmic reticulum calcium ATPase 2	Atp2a2	25	15	32.9	114.86	0	160820000	160960000	155510000	164000000	175060000	172600000	175630000	154250000	1.59097e+08	1.67493e+08	Atp2a2	3	3	0	0	0	0	0	0	0	0
O55187	O55187	E3 SUMO-protein ligase CBX4	Cbx4	2	2	7.4	60.522	0.00037037	2012600	2244300	2488100	2321300	2260700	0	1973300	2174400	2.24833e+06	1.38257e+06	Cbx4	2	3	0	0	0	0	0	0	0	0
O55201	O55201	Transcription elongation factor SPT5	Supt5h	22	22	32.8	120.66	0	72466000	69537000	69830000	73588000	71199000	75648000	77368000	71053000	70611000	7.46897e+07	Supt5h	3	3	0	0	0	0	0	0	0	0
O55222	O55222	Integrin-linked protein kinase	Ilk	6	6	14.8	51.373	0	13472000	16661000	14718000	17511000	15323000	12839000	15225000	12366000	1.49503e+07	1.34767e+07	Ilk	3	3	0	0	0	0	0	0	0	0
O55234	O55234	Proteasome subunit beta type-5	Psmb5	6	6	22.7	28.532	0	27647000	23202000	29994000	25835000	22123000	24335000	28226000	25244000	2.69477e+07	25935000	Psmb5	3	3	0	0	0	0	0	0	0	0
O55236	O55236	mRNA-capping enzyme;Polynucleotide 5-triphosphatase;mRNA guanylyltransferase	Rngtt	5	5	11.1	68.683	0	3069200	2465100	3103400	1578500	2597700	2691400	2023600	3835300	2.87923e+06	2850100	Rngtt	3	3	0	0	0	0	0	0	0	0
O70126	O70126	Aurora kinase B	Aurkb	9	9	34.2	39.384	0	30473000	33574000	31025000	29725000	31611000	31292000	33635000	32199000	3.16907e+07	3.23753e+07	Aurkb	3	3	0	0	0	0	0	0	0	0
O70133	O70133	ATP-dependent RNA helicase A	Dhx9	37	37	34.4	149.47	0	484960000	486000000	477590000	446550000	467410000	482380000	486950000	458600000	482850000	4.75977e+08	Dhx9	3	3	0	0	0	0	0	0	0	0
O70145	O70145	Neutrophil cytosol factor 2	Ncf2	2	2	3.4	59.485	0.00035002	4199800	4101800	3202300	3802900	2646900	3227900	4126700	3502300	3.83463e+06	3.61897e+06	Ncf2	3	3	0	0	0	0	0	0	0	0
O70152	O70152	Dolichol-phosphate mannosyltransferase subunit 1	Dpm1	6	6	30.4	29.174	0	10394000	13643000	13388000	11164000	11975000	8442600	10396000	11741000	12475000	10193200	Dpm1	3	3	0	0	0	0	0	0	0	0
O70194	O70194	Eukaryotic translation initiation factor 3 subunit D	Eif3d	19	19	50.5	63.988	0	135220000	159440000	159700000	151190000	149540000	179780000	167250000	130850000	1.51453e+08	1.59293e+08	Eif3d	3	3	0	0	0	0	0	0	0	0
O70201	O70201	Baculoviral IAP repeat-containing protein 5	Birc5	5	5	56.4	16.297	0	13199000	10530000	9618200	13537000	11518000	12226000	10995000	11358000	1.11157e+07	1.15263e+07	Birc5	3	3	0	0	0	0	0	0	0	0
O70251	O70251	Elongation factor 1-beta	Eef1b	7	7	58.7	24.693	0	329010000	275050000	299760000	330470000	326380000	275640000	312250000	358490000	3.01273e+08	315460000	Eef1b	3	3	0	0	0	0	0	0	0	0
O70252	O70252	Heme oxygenase 2	Hmox2	8	8	37.5	35.738	0	51688000	52239000	50168000	44604000	41871000	42663000	46264000	48811000	51365000	4.59127e+07	Hmox2	3	3	0	0	0	0	0	0	0	0
O70274;Q63739	O70274;Q63739	Protein tyrosine phosphatase type IVA 2;Protein tyrosine phosphatase type IVA 1	Ptp4a2;Ptp4a1	1	1	5.4	19.127	0.0076014	0	0	0	0	9659100	11009000	0	0	0	3.66967e+06	Ptp4a2;Ptp4a1	1	0	0	1	0	0	0	0	0	0
O70305	O70305	Ataxin-2	Atxn2	2	2	2.4	136.48	0.00034072	3199300	3670000	3667100	3191200	4483400	3938800	3921800	3011100	3.51213e+06	3623900	Atxn2	3	3	0	0	0	0	0	0	0	0
O70310;O70311	O70310	Glycylpeptide N-tetradecanoyltransferase 1	Nmt1	7	7	19.8	56.888	0	50655000	62472000	60340000	49355000	52114000	39828000	48916000	53514000	5.78223e+07	4.74193e+07	Nmt1	3	3	0	0	0	0	0	0	0	0
O70318	O70318	Band 4.1-like protein 2	Epb41l2	9	9	12.7	109.94	0	12790000	14464000	11602000	14847000	13838000	16534000	18344000	12650000	12952000	1.58427e+07	Epb41l2	3	3	0	0	0	0	0	0	0	0
O70325	O70325	Phospholipid hydroperoxide glutathione peroxidase, mitochondrial	Gpx4	1	1	6.1	22.228	0.0035284	0	4819400	4145400	4344100	3855300	4331300	5487000	4522300	2.98827e+06	4780200	Gpx4	3	2	0	0	0	0	0	0	0	0
O70370	O70370	Cathepsin S	Ctss	2	2	7.9	38.474	0.0003592	2834100	2535500	2765600	2725400	2489700	1958300	2012900	1676700	2.71173e+06	1.88263e+06	Ctss	3	3	0	0	0	0	0	0	0	0
O70378	O70378	ER membrane protein complex subunit 8	Emc8	4	4	26.6	23.348	0	17870000	18089000	15453000	18524000	16188000	19441000	17216000	13921000	1.71373e+07	1.68593e+07	Emc8	3	3	0	0	0	0	0	0	0	0
O70400	O70400	PDZ and LIM domain protein 1	Pdlim1	9	9	40.1	35.774	0	51639000	54068000	49042000	48774000	51361000	57268000	63174000	51844000	51583000	5.74287e+07	Pdlim1	3	3	0	0	0	0	0	0	0	0
O70404	O70404	Vesicle-associated membrane protein 8	Vamp8	2	2	19.8	11.451	0.0015286	0	0	0	0	0	0	2568700	0	0	856233	Vamp8	1	0	0	1	0	0	0	0	0	0
O70422	O70422	General transcription factor IIH subunit 4	Gtf2h4	1	1	3.5	52.224	0.0029586	971150	1372900	1616200	0	0	0	0	1856000	1.32008e+06	618667	Gtf2h4	1	3	0	0	0	1	0	0	0	0
O70435	O70435	Proteasome subunit alpha type-3	Psma3	8	8	34.1	28.405	0	81061000	83641000	85140000	90647000	88394000	89764000	104520000	71523000	8.32807e+07	8.86023e+07	Psma3	3	3	0	0	0	0	0	0	0	0
O70456	O70456	14-3-3 protein sigma	Sfn	1	1	3.2	27.706	0.0035305	24293000	23953000	22923000	33009000	29717000	39922000	32858000	38785000	23723000	3.71883e+07	Sfn	3	3	0	0	0	0	0	0	0	0
O70480	O70480	Vesicle-associated membrane protein 4	Vamp4	2	2	23.4	16.353	0.00033091	4320000	3098700	4441400	4738700	4149200	4916300	5007600	3585900	3.95337e+06	4.50327e+06	Vamp4	3	3	0	0	0	0	0	0	0	0
O70481	O70481	E3 ubiquitin-protein ligase UBR1	Ubr1	3	3	2.2	200.24	0.00037023	4473300	12633000	8030900	54755000	14073000	16344000	13689000	8609300	8.37907e+06	1.28808e+07	Ubr1	3	3	0	0	0	0	0	0	0	0
O70492	O70492	Sorting nexin-3	Snx3	5	3	27.8	18.757	0	8415400	11934000	11843000	9583600	10316000	9936600	13599000	9118900	10730800	1.08848e+07	Snx3	3	3	0	0	0	0	0	0	0	0
O70493	O70493	Sorting nexin-12	Snx12	2	2	11.5	19.116	0.0062839	6175000	5438400	3788500	5837200	5369200	4878200	6826500	5038200	5.13397e+06	5.58097e+06	Snx12	3	3	0	0	0	0	0	0	0	0
O70503	O70503	Very-long-chain 3-oxoacyl-CoA reductase	Hsd17b12	5	5	17.9	34.741	0	47159000	53569000	42762000	46690000	49376000	47294000	47792000	38316000	47830000	4.44673e+07	Hsd17b12	3	3	0	0	0	0	0	0	0	0
O70551;Q9Z0G2;O54781	O70551	SRSF protein kinase 1	Srpk1	7	7	15.3	73.088	0	18508000	19288000	19778000	22325000	18296000	26451000	22586000	16917000	1.91913e+07	2.19847e+07	Srpk1	3	3	0	0	0	0	0	0	0	0
O70591	O70591	Prefoldin subunit 2	Pfdn2	3	3	29.2	16.534	0	39500000	37837000	39482000	23865000	32725000	19200000	33897000	31420000	3.89397e+07	2.81723e+07	Pfdn2	3	3	0	0	0	0	0	0	0	0
O88271	O88271	Craniofacial development protein 1	Cfdp1	5	5	20.3	32.921	0	12028000	10089000	12152000	11179000	14055000	11951000	11179000	11859000	11423000	11663000	Cfdp1	3	3	0	0	0	0	0	0	0	0
O88286	O88286	Protein Wiz	Wiz	4	4	4	184.29	0	5953200	6544500	6073000	5629500	5507500	4486700	5471500	5613800	6.19023e+06	5.19067e+06	Wiz	3	3	0	0	0	0	0	0	0	0
O88291	O88291	DBIRD complex subunit ZNF326	Znf326	6	6	13.4	65.225	0	13060000	16929000	13783000	16157000	16481000	21255000	17747000	12469000	1.45907e+07	17157000	Znf326	3	3	0	0	0	0	0	0	0	0
O88342	O88342	WD repeat-containing protein 1	Wdr1	16	16	35.1	66.406	0	130810000	130460000	129030000	129010000	130190000	132860000	125600000	127550000	130100000	128670000	Wdr1	3	3	0	0	0	0	0	0	0	0
O88351	O88351	Inhibitor of nuclear factor kappa-B kinase subunit beta	Ikbkb	2	2	3.2	86.689	0.00035907	970110	1684900	1584600	1420900	1111700	954160	1068300	1149500	1.4132e+06	1057320	Ikbkb	3	3	0	0	0	0	0	0	0	0
O88379	O88379	Bromodomain adjacent to zinc finger domain protein 1A	Baz1a	12	12	10	178.46	0	18519000	21938000	20997000	18484000	23782000	18362000	21704000	16997000	2.04847e+07	19021000	Baz1a	3	3	0	0	0	0	0	0	0	0
O88384	O88384	Vesicle transport through interaction with t-SNAREs homolog 1B	Vti1b	3	3	19	26.713	0	3847500	3452400	3896200	2725600	2991000	3454400	2861600	2978400	3.73203e+06	3.09813e+06	Vti1b	3	3	0	0	0	0	0	0	0	0
O88441	O88441	Metaxin-2	Mtx2	2	2	8.7	29.758	0.00037286	8195100	6248900	6624800	7227200	6936000	6409000	6031600	6300200	7.02293e+06	6.24693e+06	Mtx2	3	3	0	0	0	0	0	0	0	0
O88447	O88447	Kinesin light chain 1	Klc1	3	3	7.2	61.449	0.00037722	3763700	4602200	4443500	3514200	4179500	5199700	4846500	3198900	4269800	4.41503e+06	Klc1	3	3	0	0	0	0	0	0	0	0
O88448;Q9DBS5	O88448;Q9DBS5	Kinesin light chain 2;Kinesin light chain 4	Klc2;Klc4	2	2	3.2	66.662	0.0018287	0	2947900	2534100	2889900	2503700	2442300	2892300	4083800	1.82733e+06	3.13947e+06	Klc2;Klc4	3	2	0	0	0	0	0	0	0	0
O88455	O88455	7-dehydrocholesterol reductase	Dhcr7	2	2	7.2	53.918	0.00034435	2058100	1870100	2087900	1826400	2860800	3214900	1653500	2325000	2.00537e+06	2397800	Dhcr7	3	3	0	0	0	0	0	0	0	0
O88456	O88456	Calpain small subunit 1	Capns1	2	2	10.4	28.406	0	4405900	5158600	4934200	5177700	5734500	6969300	6014100	4780600	4832900	5.92133e+06	Capns1	3	3	0	0	0	0	0	0	0	0
O88487	O88487	Cytoplasmic dynein 1 intermediate chain 2	Dync1i2	3	3	10.3	68.393	0	9638300	13134000	11951000	10205000	12066000	8604800	10531000	13626000	1.15744e+07	10920600	Dync1i2	3	3	0	0	0	0	0	0	0	0
O88508;P0DOY1;O88509	O88508	DNA (cytosine-5)-methyltransferase 3A	Dnmt3a	6	6	9.1	101.67	0	4079600	4020800	4375500	3184900	4007700	4107800	4481700	3460900	4.15863e+06	4016800	Dnmt3a	3	3	0	0	0	0	0	0	0	0
O88512	O88512	AP-1 complex subunit gamma-like 2	Ap1g2	5	5	11	87.862	0	6373400	6491300	6948900	6242000	6614800	9031400	6774800	7658100	6.60453e+06	7.82143e+06	Ap1g2	3	3	0	0	0	0	0	0	0	0
O88513	O88513	Geminin	Gmnn	2	2	16	23.299	0	6506300	7049100	7837700	6250800	6914900	4099100	5935700	6598700	7.13103e+06	5544500	Gmnn	3	3	0	0	0	0	0	0	0	0
O88522	O88522	NF-kappa-B essential modulator	Ikbkg	1	1	2.9	47.972	0.0015295	1130700	0	0	1242500	2036500	1281100	1132300	0	376900	804467	Ikbkg	2	1	0	0	0	0	0	0	0	0
O88532	O88532	Zinc finger RNA-binding protein	Zfr	11	11	13.1	116.86	0	20413000	20998000	18149000	20778000	22165000	25297000	21967000	17595000	1.98533e+07	2.16197e+07	Zfr	3	3	0	0	0	0	0	0	0	0
O88543	O88543	COP9 signalosome complex subunit 3	Cops3	6	6	18.9	47.832	0	27096000	29367000	27822000	28795000	29990000	38876000	33048000	28174000	28095000	33366000	Cops3	3	3	0	0	0	0	0	0	0	0
O88544	O88544	COP9 signalosome complex subunit 4	Cops4	14	14	45.8	46.284	0	63601000	65603000	57035000	64231000	66335000	77948000	71293000	58939000	6.20797e+07	6.93933e+07	Cops4	3	3	0	0	0	0	0	0	0	0
O88545	O88545	COP9 signalosome complex subunit 6	Cops6	8	8	37.7	35.88	0	33562000	34796000	34443000	30687000	32252000	33584000	33346000	28827000	34267000	31919000	Cops6	3	3	0	0	0	0	0	0	0	0
O88554	O88554	Poly [ADP-ribose] polymerase 2	Parp2	4	4	10.6	63.396	0	7778400	8745100	9427300	8270800	9212000	8822200	8170200	7110000	8.65027e+06	8.03413e+06	Parp2	3	3	0	0	0	0	0	0	0	0
O88569	O88569	Heterogeneous nuclear ribonucleoproteins A2/B1	Hnrnpa2b1	21	20	65.7	37.402	0	2057400000	2076800000	2009300000	2365900000	2260100000	2691200000	2496600000	1876700000	2.04783e+09	2.35483e+09	Hnrnpa2b1	3	3	0	0	0	0	0	0	0	0
O88622	O88622	Poly(ADP-ribose) glycohydrolase	Parg	6	6	8.5	109.32	0	15009000	15669000	12816000	12553000	15713000	14436000	13989000	13254000	14498000	13893000	Parg	3	3	0	0	0	0	0	0	0	0
O88653	O88653	Ragulator complex protein LAMTOR3	Lamtor3	3	3	44.4	13.553	0	6594300	9056300	11372000	3705400	5542400	8228000	6711900	12164000	9.00753e+06	9.03463e+06	Lamtor3	3	3	0	0	0	0	0	0	0	0
O88665	O88665	Bromodomain-containing protein 7	Brd7	3	3	7.4	73.999	0.0003614	2770000	4283600	3610500	2940000	4039700	3409800	3682900	2551000	3554700	3.21457e+06	Brd7	3	3	0	0	0	0	0	0	0	0
O88685	O88685	26S protease regulatory subunit 6A	Psmc3	18	18	56.8	49.548	0	204350000	218710000	219210000	216580000	229700000	246170000	238270000	217400000	214090000	2.33947e+08	Psmc3	3	3	0	0	0	0	0	0	0	0
O88696	O88696	ATP-dependent Clp protease proteolytic subunit, mitochondrial	Clpp	4	4	22.1	29.8	0	15500000	12680000	18675000	16247000	13505000	17472000	14503000	12644000	1.56183e+07	14873000	Clpp	3	3	0	0	0	0	0	0	0	0
O88712	O88712	C-terminal-binding protein 1	Ctbp1	4	4	13.6	47.744	0	24019000	28772000	24670000	24624000	25759000	32234000	24432000	19642000	2.58203e+07	25436000	Ctbp1	3	3	0	0	0	0	0	0	0	0
O88736	O88736	3-keto-steroid reductase	Hsd17b7	2	2	7.2	37.316	0.00036617	2067500	2242000	2212800	2342400	3119700	2715200	2898000	1830500	2174100	2.48123e+06	Hsd17b7	3	3	0	0	0	0	0	0	0	0
O88738	O88738	Baculoviral IAP repeat-containing protein 6	Birc6	17	17	5.9	532.16	0	14361000	14119000	14216000	15311000	15039000	13549000	12966000	14957000	14232000	13824000	Birc6	3	3	0	0	0	0	0	0	0	0
O88796	O88796	Ribonuclease P protein subunit p30	Rpp30	5	5	26.1	29.473	0	7606400	7701900	10022000	6644900	7742300	6926400	6099600	6973600	8.44343e+06	6.66653e+06	Rpp30	3	3	0	0	0	0	0	0	0	0
O88844	O88844	Isocitrate dehydrogenase [NADP] cytoplasmic	Idh1	9	9	27.8	46.674	0	14897000	11901000	15830000	13798000	15939000	14100000	14236000	13232000	1.42093e+07	13856000	Idh1	3	3	0	0	0	0	0	0	0	0
O88848	O88848	ADP-ribosylation factor-like protein 6	Arl6	1	1	7	20.959	0.0057471	0	0	0	0	0	0	0	1333900	0	444633	Arl6	1	0	0	1	0	0	0	0	0	0
O88874	O88874	Cyclin-K	Ccnk	3	3	12.1	61.363	0	9694400	13405000	11298000	13874000	11832000	14077000	15212000	10294000	11465800	1.31943e+07	Ccnk	3	3	0	0	0	0	0	0	0	0
O88879	O88879	Apoptotic protease-activating factor 1	Apaf1	1	1	0.9	141	0.0089186	922470	969760	846220	1132100	0	1612600	0	1239500	912817	950700	Apaf1	2	3	0	0	0	0	0	0	0	0
O88958	O88958	Glucosamine-6-phosphate isomerase 1	Gnpda1	2	2	9	32.549	0.0024125	1239700	2152500	1569200	1505400	1204200	1773000	2066800	872520	1653800	1.57077e+06	Gnpda1	3	3	0	0	0	0	0	0	0	0
O88967	O88967	ATP-dependent zinc metalloprotease YME1L1	Yme1l1	11	11	21.7	80.027	0	24953000	21674000	23052000	22256000	24190000	25476000	22873000	20519000	2.32263e+07	22956000	Yme1l1	3	3	0	0	0	0	0	0	0	0
O88974	O88974	Histone-lysine N-methyltransferase SETDB1	Setdb1	1	1	0.9	144.55	0.0089112	875470	813990	919030	0	468270	0	0	734510	869497	244837	Setdb1	1	3	0	0	0	1	0	0	0	0
O88983	O88983	Syntaxin-8	Stx8	1	1	7.6	26.925	0.00034176	1374300	1330500	1760000	1070600	1108900	0	968360	1234200	1.48827e+06	734187	Stx8	2	3	0	0	0	0	0	0	0	0
O89017	O89017	Legumain	Lgmn	1	1	3.9	49.372	0.00032755	2262400	2673600	2539100	2979700	2961600	2068100	2598400	2916000	2491700	2527500	Lgmn	3	3	0	0	0	0	0	0	0	0
O89053	O89053	Coronin-1A	Coro1a	20	20	46.6	50.989	0	759240000	783090000	666290000	847170000	778840000	983640000	889830000	701690000	7.36207e+08	8.58387e+08	Coro1a	3	3	0	0	0	0	0	0	0	0
O89079	O89079	Coatomer subunit epsilon	Cope	9	9	46.8	34.567	0	45304000	44701000	50574000	49906000	48446000	55195000	49787000	36382000	4.68597e+07	4.71213e+07	Cope	3	3	0	0	0	0	0	0	0	0
O89086	O89086	RNA-binding protein 3	Rbm3	7	7	60.1	16.604	0	266180000	276600000	248760000	303560000	254600000	269270000	302630000	314360000	2.63847e+08	295420000	Rbm3	3	3	0	0	0	0	0	0	0	0
O89090	O89090	Transcription factor Sp1	Sp1	3	3	9.6	80.731	0	6802600	6421800	6075100	6514100	7720800	5834900	6275400	5443800	6.43317e+06	5.85137e+06	Sp1	3	3	0	0	0	0	0	0	0	0
O89100	O89100	GRB2-related adaptor protein 2	Grap2	2	2	8.7	36.81	0.0035273	0	923300	0	0	0	0	695870	732230	307767	476033	Grap2	2	1	0	0	0	0	0	0	0	0
O89103	O89103	Complement component C1q receptor	Cd93	3	3	6.8	69.354	0	4345800	3806800	3524100	4394000	5804400	4644900	8742200	6415900	3.89223e+06	6601000	Cd93	3	3	0	0	0	0	0	0	0	0
O89110	O89110	Caspase-8;Caspase-8 subunit p18;Caspase-8 subunit p10	Casp8	11	11	33.5	55.356	0	31417000	34675000	32806000	32764000	33250000	24105000	30690000	29759000	32966000	2.81847e+07	Casp8	3	3	0	0	0	0	0	0	0	0
O89116	O89116	Vesicle transport through interaction with t-SNAREs homolog 1A	Vti1a	1	1	5.1	24.986	0	1963000	1900300	1725300	1744800	2036600	2302100	1949400	1291000	1.86287e+06	1847500	Vti1a	3	3	0	0	0	0	0	0	0	0
P00329	P00329	Alcohol dehydrogenase 1	Adh1	1	1	2.1	39.771	0.0083963	7727600	7493700	0	0	0	0	0	0	5.07377e+06	0	Adh1	0	2	0	0	0	0	1	0	0	0
P00375	P00375	Dihydrofolate reductase	Dhfr	9	9	59.9	21.606	0	85055000	85822000	80874000	86729000	85302000	98347000	103920000	75139000	83917000	9.24687e+07	Dhfr	3	3	0	0	0	0	0	0	0	0
P00397	P00397	Cytochrome c oxidase subunit 1	Mtco1	2	2	4.9	56.909	0.00033715	0	0	0	5880300	6657300	5242900	0	7763300	0	4335400	Mtco1	2	0	0	1	0	0	0	0	0	0
P00405	P00405	Cytochrome c oxidase subunit 2	Mtco2	3	3	14.5	25.976	0	45666000	40845000	41231000	31573000	32265000	17960000	26698000	41848000	4.25807e+07	2.88353e+07	Mtco2	3	3	0	0	0	0	0	0	0	0
P00416	P00416	Cytochrome c oxidase subunit 3	mt-Co3	1	1	5.4	29.922	0.0026938	6359800	5846900	4596800	9779100	7390300	7512100	5346700	8499200	5.60117e+06	7.11933e+06	mt-Co3	3	3	0	0	0	0	0	0	0	0
P00493	P00493	Hypoxanthine-guanine phosphoribosyltransferase	Hprt1	9	9	49.5	24.57	0	86386000	115580000	108940000	114350000	103710000	129150000	124470000	96352000	1.03635e+08	1.16657e+08	Hprt1	3	3	0	0	0	0	0	0	0	0
P00520;Q4JIM5	P00520	Tyrosine-protein kinase ABL1	Abl1	27	27	33.7	122.67	0	246240000	253560000	206380000	247870000	253040000	281070000	282220000	239960000	2.35393e+08	267750000	Abl1	3	3	0	0	0	0	0	0	0	0
P00848	P00848	ATP synthase subunit a	Mtatp6	1	1	4	25.095	0.004635	5760600	0	3514500	4404000	3712900	0	0	3994200	3091700	1331400	Mtatp6	1	2	0	0	0	0	0	0	0	0
P00920	P00920	Carbonic anhydrase 2	Ca2	9	9	50	29.032	0	90360000	91215000	129880000	96892000	93023000	73616000	75162000	92888000	1.03818e+08	8.05553e+07	Ca2	3	3	0	0	0	0	0	0	0	0
P01837	P01837	Ig kappa chain C region		2	2	20.6	11.934	0.00032626	8735800	8210000	10800000	41837000	5534400	14360000	2956900	4911500	9248600	7.40947e+06		3	3	0	0	0	0	0	0	0	0
P01869	P01869	Ig gamma-1 chain C region, membrane-bound form	Ighg1	5	5	18.8	43.386	0	39015000	33713000	20439000	144580000	26420000	62727000	11154000	11590000	3.10557e+07	2.84903e+07	Ighg1	3	3	0	0	0	0	0	0	0	0
P01872	P01872	Ig mu chain C region	Ighm	4	4	13.9	49.971	0	9226500	9540800	7995700	7525800	8195900	6673800	7917500	7913400	8921000	7.50157e+06	Ighm	3	3	0	0	0	0	0	0	0	0
P01887	P01887	Beta-2-microglobulin	B2m	1	1	8.4	13.779	0.00032031	4966900	3264800	4396900	4551300	4697500	4028400	4127000	3502000	4.20953e+06	3885800	B2m	3	3	0	0	0	0	0	0	0	0
P01897;P01896;P14427;P06339	P01897	H-2 class I histocompatibility antigen, L-D alpha chain	H2-L	6	3	17.1	40.711	0	20747000	20402000	22139000	21248000	22494000	19999000	20985000	25265000	21096000	22083000	H2-L	3	3	0	0	0	0	0	0	0	0
P01901	P01901	H-2 class I histocompatibility antigen, K-B alpha chain	H2-K1	2	2	9.2	41.301	0.00062112	1417800	1540200	1777200	1387100	1583000	1821000	2272400	1883700	1578400	1.99237e+06	H2-K1	3	3	0	0	0	0	0	0	0	0
P84244;P84228;P68433;P02301;A0A8I4SYN6	P84244;P84228;P68433;P02301;A0A8I4SYN6	Histone H3.3;Histone H3.2;Histone H3.1;Histone H3.3C	H3f3a;Hist1h3b;Hist1h3a;H3f3c	5	5	24.3	15.328	0	5682400000	5277400000	3899700000	5963600000	5593400000	7489100000	6049200000	5468600000	4.95317e+09	6.33563e+09	H3f3a;Hist1h3b;Hist1h3a;H3f3c	3	3	0	0	0	0	0	0	0	0
P03899	P03899	NADH-ubiquinone oxidoreductase chain 3	Mtnd3	1	1	13	13.219	0.002422	2859400	1725900	1683200	704840	2226000	0	1747800	1932700	2089500	1.22683e+06	Mtnd3	2	3	0	0	0	0	0	0	0	0
P03911	P03911	NADH-ubiquinone oxidoreductase chain 4	Mtnd4	2	2	5.2	51.881	0.00033124	4900400	3315500	3817500	2982700	2078000	2171300	2009600	3495700	4.01113e+06	2.55887e+06	Mtnd4	3	3	0	0	0	0	0	0	0	0
P03921	P03921	NADH-ubiquinone oxidoreductase chain 5	Mtnd5	2	2	5.6	68.474	0.00062422	1713500	1065500	1232400	1143100	1002500	1060300	1050300	1072900	1.33713e+06	1.06117e+06	Mtnd5	3	3	0	0	0	0	0	0	0	0
P03958	P03958	Adenosine deaminase	Ada	13	13	45.2	39.991	0	52014000	50120000	58477000	60589000	61272000	71976000	62095000	61720000	53537000	6.52637e+07	Ada	3	3	0	0	0	0	0	0	0	0
P04627;Q99N57;P28028	P04627;Q99N57;P28028	Serine/threonine-protein kinase A-Raf;RAF proto-oncogene serine/threonine-protein kinase;Serine/threonine-protein kinase B-raf	Araf;Raf1;Braf	2	2	4.1	67.581	0.0024038	0	0	2840100	2266100	2527200	3427500	0	2284300	946700	1.90393e+06	Araf;Raf1;Braf	2	1	0	0	0	0	0	0	0	0
P04939	P04939	Major urinary protein 3	Mup3	1	1	9.8	21.464	0.0029674	0	0	16465000	0	839990	0	0	384240	5.48833e+06	128080	Mup3	1	1	0	0	0	0	1	0	0	0
P05064;A6ZI46;A6ZI47;P05063	P05064;A6ZI46	Fructose-bisphosphate aldolase A;Fructose-bisphosphate aldolase	Aldoa;Aldoart1	23	23	76.9	39.355	0	1075700000	919360000	1088800000	1218700000	1134100000	1518500000	1114900000	1188100000	1.02795e+09	1.27383e+09	Aldoa;Aldoart1	3	3	0	0	0	0	0	0	0	0
P05132	P05132	cAMP-dependent protein kinase catalytic subunit alpha	Prkaca	2	2	11.7	40.57	0.00036049	4275300	5552200	5655500	3909600	4134000	4253200	5154200	5618600	5161000	5.00867e+06	Prkaca	3	3	0	0	0	0	0	0	0	0
P05201	P05201	Aspartate aminotransferase, cytoplasmic	Got1	13	13	39	46.247	0	98546000	98857000	93559000	100990000	98421000	106090000	100430000	93689000	9.69873e+07	1.0007e+08	Got1	3	3	0	0	0	0	0	0	0	0
P05202	P05202	Aspartate aminotransferase, mitochondrial	Got2	17	17	39.8	47.411	0	190370000	212050000	256620000	214360000	204170000	210610000	233650000	197650000	219680000	213970000	Got2	3	3	0	0	0	0	0	0	0	0
P05213	P05213	Tubulin alpha-1B chain	Tuba1b	18	0	55	50.151	0	3760000000	3871600000	3529500000	3544700000	3375400000	3154300000	3683100000	3650400000	3.72037e+09	3.49593e+09	Tuba1b	3	3	0	0	0	0	0	0	0	0
P06151;P00342;P16125	P06151	L-lactate dehydrogenase A chain	Ldha	13	13	39.2	36.498	0	1685700000	1577900000	1886700000	1798200000	1786500000	2226800000	1646800000	1653000000	1.71677e+09	1842200000	Ldha	3	3	0	0	0	0	0	0	0	0
P06745	P06745	Glucose-6-phosphate isomerase	Gpi	18	12	39.4	62.766	0	212440000	203500000	248120000	243570000	218270000	242500000	222750000	227210000	2.21353e+08	230820000	Gpi	3	3	0	0	0	0	0	0	0	0
P06800	P06800	Receptor-type tyrosine-protein phosphatase C	Ptprc	22	22	19.7	144.84	0	94255000	88920000	85181000	87085000	97072000	90483000	90996000	93612000	89452000	91697000	Ptprc	3	3	0	0	0	0	0	0	0	0
P07356	P07356	Annexin A2	Anxa2	2	2	6.8	38.676	0.00033036	0	0	3063100	9645700	659150	724290	0	687080	1.02103e+06	470457	Anxa2	2	1	0	0	0	0	0	0	0	0
P07607	P07607	Thymidylate synthase	Tyms	7	7	30.3	34.958	0	6136400	6452700	6496000	9462000	10025000	8579800	11932000	11103000	6361700	1.05383e+07	Tyms	3	3	0	0	0	0	0	0	0	0
P07742	P07742	Ribonucleoside-diphosphate reductase large subunit	Rrm1	22	22	35.4	90.209	0	226960000	235900000	243760000	239570000	230040000	273140000	260160000	269780000	235540000	2.67693e+08	Rrm1	3	3	0	0	0	0	0	0	0	0
P07901	P07901	Heat shock protein HSP 90-alpha	Hsp90aa1	22	22	32.5	84.787	0	1284000000	1268600000	1273400000	1253600000	1389200000	1440700000	1439900000	1300300000	1.27533e+09	1.39363e+09	Hsp90aa1	3	3	0	0	0	0	0	0	0	0
P08003	P08003	Protein disulfide-isomerase A4	Pdia4	29	29	48.3	71.982	0	301340000	280310000	268000000	290610000	301100000	336100000	309610000	272170000	2.83217e+08	305960000	Pdia4	3	3	0	0	0	0	0	0	0	0
P08030	P08030	Adenine phosphoribosyltransferase	Aprt	5	5	30	19.724	0	26588000	23506000	23866000	22114000	23929000	29601000	25979000	19633000	2.46533e+07	25071000	Aprt	3	3	0	0	0	0	0	0	0	0
P08113	P08113	Endoplasmin	Hsp90b1	34	34	46.9	92.475	0	930090000	927360000	908000000	902980000	916940000	895240000	853160000	833080000	9.21817e+08	8.60493e+08	Hsp90b1	3	3	0	0	0	0	0	0	0	0
P08228	P08228	Superoxide dismutase [Cu-Zn]	Sod1	5	5	32.5	15.942	0	63229000	48093000	51510000	54377000	45664000	53608000	41332000	55989000	5.42773e+07	5.03097e+07	Sod1	3	3	0	0	0	0	0	0	0	0
P08249	P08249	Malate dehydrogenase, mitochondrial	Mdh2	16	16	57.1	35.611	0	316860000	412360000	407760000	355150000	349170000	382300000	412300000	318440000	3.78993e+08	3.71013e+08	Mdh2	3	3	0	0	0	0	0	0	0	0
P08556;Q61411	P08556;Q61411	GTPase NRas;GTPase HRas;GTPase HRas, N-terminally processed	Nras;Hras	4	1	32.3	21.199	0	12328000	11796000	11544000	11453000	12044000	10841000	11984000	10528000	1.18893e+07	1.11177e+07	Nras;Hras	3	3	0	0	0	0	0	0	0	0
P08752;B2RSH2	P08752	Guanine nucleotide-binding protein G(i) subunit alpha-2	Gnai2	10	7	40.8	40.489	0	104620000	116130000	94461000	103370000	112400000	106810000	111670000	90002000	1.0507e+08	1.02827e+08	Gnai2	3	3	0	0	0	0	0	0	0	0
P08775	P08775	DNA-directed RNA polymerase II subunit RPB1	Polr2a	20	20	14.5	217.17	0	42483000	40033000	41121000	41638000	45148000	52587000	45356000	39245000	4.12123e+07	4.57293e+07	Polr2a	3	3	0	0	0	0	0	0	0	0
P09055	P09055	Integrin beta-1	Itgb1	6	6	10.7	88.231	0	10196000	9926700	10643000	9535500	10189000	13213000	10963000	10544000	1.02552e+07	1.15733e+07	Itgb1	3	3	0	0	0	0	0	0	0	0
P09103	P09103	Protein disulfide-isomerase	P4hb	19	19	45	57.058	0	273720000	220500000	250620000	276240000	260140000	289990000	248560000	284020000	248280000	274190000	P4hb	3	3	0	0	0	0	0	0	0	0
P09242	P09242	Alkaline phosphatase, tissue-nonspecific isozyme	Alpl	12	12	29.8	57.514	0	48893000	56287000	52532000	46411000	48974000	41875000	50079000	41263000	5.25707e+07	4.44057e+07	Alpl	3	3	0	0	0	0	0	0	0	0
P09405	P09405	Nucleolin	Ncl	25	25	36.1	76.722	0	2785000000	2459700000	2755800000	3039300000	2965500000	3527400000	3082800000	2779300000	2.66683e+09	3.12983e+09	Ncl	3	3	0	0	0	0	0	0	0	0
P09411;P09041	P09411	Phosphoglycerate kinase 1	Pgk1	21	21	69.5	44.55	0	1063800000	935560000	1037700000	1075000000	1118900000	1206000000	1007600000	1111500000	1.01235e+09	1.10837e+09	Pgk1	3	3	0	0	0	0	0	0	0	0
P09528	P09528	Ferritin heavy chain;Ferritin heavy chain, N-terminally processed	Fth1	3	3	17.6	21.066	0	12228000	11968000	15386000	11430000	13952000	13224000	15596000	10477000	13194000	13099000	Fth1	3	3	0	0	0	0	0	0	0	0
P09541;P09542	P09541	Myosin light chain 4	Myl4	7	7	44.6	21.159	0	90153000	92397000	73314000	92199000	91498000	123550000	112050000	67392000	85288000	1.00997e+08	Myl4	3	3	0	0	0	0	0	0	0	0
P09602;A0A087WR34	P09602	Non-histone chromosomal protein HMG-17	Hmgn2	3	3	32.2	9.4226	0	50041000	61095000	58672000	95004000	90212000	91701000	86089000	75299000	5.66027e+07	84363000	Hmgn2	3	3	0	0	0	0	0	0	0	0
P09671	P09671	Superoxide dismutase [Mn], mitochondrial	Sod2	4	4	22.5	24.603	0	14760000	13312000	12220000	14480000	12958000	15985000	15325000	19477000	1.34307e+07	16929000	Sod2	3	3	0	0	0	0	0	0	0	0
P09925	P09925	Surfeit locus protein 1	Surf1	3	3	18.6	34.798	0	5850500	6127900	7044300	5012600	4857400	2979000	4889900	4869000	6340900	4.24597e+06	Surf1	3	3	0	0	0	0	0	0	0	0
Q3THW5;P0C0S6	Q3THW5;P0C0S6	Histone H2A.V;Histone H2A.Z	H2afv;H2afz	3	3	41.4	13.509	0	112620000	109150000	118040000	170420000	126900000	175990000	125480000	111260000	113270000	1.37577e+08	H2afv;H2afz	3	3	0	0	0	0	0	0	0	0
P0C8B4	P0C8B4	Uncharacterized protein C14orf142 homolog		1	1	21.4	10.346	0.00033535	3615100	3700700	3677300	3370400	3781300	3679200	4040900	3609000	3.66437e+06	3.77637e+06		3	3	0	0	0	0	0	0	0	0
P0DP28;P0DP27;P0DP26;Q9D6P8;P20801	P0DP28;P0DP27;P0DP26			11	11	71.1	16.837	0	350050000	361900000	308560000	345550000	374430000	489460000	416810000	364680000	340170000	423650000		3	3	0	0	0	0	0	0	0	0
P0DPE0;P0DPD9	P0DPE0;P0DPD9			1	1	4.7	28.531	0.0057537	0	1204500	0	1222400	1795700	1688200	1349900	990890	401500	1.343e+06		3	1	1	0	0	0	0	0	0	0
P10107	P10107	Annexin A1	Anxa1	5	5	20.5	38.734	0	4291900	4922600	5795700	8593800	8036700	9390200	8353500	8761800	5003400	8.83517e+06	Anxa1	3	3	0	0	0	0	0	0	0	0
P10126;P62631	P10126	Elongation factor 1-alpha 1	Eef1a1	21	21	53.9	50.113	0	5761100000	5338400000	5048900000	6031500000	5827100000	6883600000	6322800000	6933500000	5382800000	6713300000	Eef1a1	3	3	0	0	0	0	0	0	0	0
P10404	P10404	MLV-related proviral Env polyprotein;Surface protein;Transmembrane protein		4	1	6.2	69.612	0	13924000	17937000	30222000	16292000	15908000	8738200	19392000	12721000	2.06943e+07	1.36171e+07		3	3	0	0	0	0	0	0	0	0
P10518	P10518	Delta-aminolevulinic acid dehydratase	Alad	4	4	16.1	36.023	0	4422400	4659300	5014000	3993700	4410200	3358900	3516600	4247500	4.69857e+06	3.70767e+06	Alad	3	3	0	0	0	0	0	0	0	0
P10605	P10605	Cathepsin B;Cathepsin B light chain;Cathepsin B heavy chain	Ctsb	4	4	18	37.279	0	19882000	12858000	9242300	13566000	14320000	12177000	10747000	16224000	13994100	1.30493e+07	Ctsb	3	3	0	0	0	0	0	0	0	0
P10639	P10639	Thioredoxin	Txn	4	4	38.1	11.675	0	176740000	165140000	161310000	181030000	192910000	213610000	162370000	179760000	167730000	1.85247e+08	Txn	3	3	0	0	0	0	0	0	0	0
P10711	P10711	Transcription elongation factor A protein 1	Tcea1	7	7	25.9	33.88	0	45867000	43466000	45002000	43774000	41003000	51284000	51076000	41312000	4.47783e+07	4.78907e+07	Tcea1	3	3	0	0	0	0	0	0	0	0
P10852	P10852	4F2 cell-surface antigen heavy chain	Slc3a2	12	12	25.7	58.336	0	149540000	131450000	113630000	122710000	125120000	146590000	139520000	113260000	131540000	1.33123e+08	Slc3a2	3	3	0	0	0	0	0	0	0	0
Q8CGP2;Q8CGP1;Q6ZWY9;Q64525;Q64478;Q64475;P10854;P10853;P70696	Q8CGP2;Q8CGP1;Q6ZWY9;Q64525;Q64478;Q64475;P10854;P10853;P70696	Histone H2B type 1-P;Histone H2B type 1-K;Histone H2B type 1-C/E/G;Histone H2B type 2-B;Histone H2B type 1-H;Histone H2B type 1-B;Histone H2B type 1-M;Histone H2B type 1-F/J/L;Histone H2B type 1-A	Hist1h2bp;Hist1h2bk;Hist1h2bc;Hist2h2bb;Hist1h2bh;Hist1h2bb;Hist1h2bm;Hist1h2bf;Hist1h2ba	9	3	57.9	13.992	0	10973000000	9565100000	9111600000	11145000000	10693000000	13091000000	12905000000	11430000000	9.88323e+09	1.24753e+10	Hist1h2bp;Hist1h2bk;Hist1h2bc;Hist2h2bb;Hist1h2bh;Hist1h2bb;Hist1h2bm;Hist1h2bf;Hist1h2ba	3	3	0	0	0	0	0	0	0	0
P11031	P11031	Activated RNA polymerase II transcriptional coactivator p15	Sub1	5	5	44.1	14.427	0	127430000	88058000	92201000	157050000	95970000	138780000	101810000	86067000	102563000	1.08886e+08	Sub1	3	3	0	0	0	0	0	0	0	0
P11103	P11103	Poly [ADP-ribose] polymerase 1	Parp1	24	24	29	113.1	0	209070000	193850000	220270000	185250000	195060000	187440000	177680000	186060000	207730000	1.83727e+08	Parp1	3	3	0	0	0	0	0	0	0	0
P11157;Q6PEE3	P11157	Ribonucleoside-diphosphate reductase subunit M2	Rrm2	13	13	41.3	45.095	0	85149000	118380000	105620000	97430000	111730000	108270000	132210000	91237000	1.0305e+08	1.10572e+08	Rrm2	3	3	0	0	0	0	0	0	0	0
P11352	P11352	Glutathione peroxidase 1	Gpx1	5	5	30.3	22.329	0	16226000	21438000	26919000	19329000	21870000	25146000	25856000	17569000	2.15277e+07	22857000	Gpx1	3	3	0	0	0	0	0	0	0	0
P11438	P11438	Lysosome-associated membrane glycoprotein 1	Lamp1	2	2	5.7	43.865	0.00033921	4421800	5291100	5077400	4079500	3385500	4878100	4366400	3721000	4930100	4.32183e+06	Lamp1	3	3	0	0	0	0	0	0	0	0
P11440	P11440	Cyclin-dependent kinase 1	Cdk1	16	14	55.9	34.106	0	245490000	250230000	241590000	230170000	223990000	270660000	289070000	221040000	245770000	2.60257e+08	Cdk1	3	3	0	0	0	0	0	0	0	0
P11499	P11499	Heat shock protein HSP 90-beta	Hsp90ab1	39	27	60.8	83.28	0	6761200000	6698300000	6435100000	6887200000	7163200000	7690800000	7698500000	6735700000	6.63153e+09	7375000000	Hsp90ab1	3	3	0	0	0	0	0	0	0	0
P11835	P11835	Integrin beta-2	Itgb2	4	4	8.4	85.025	0	5503600	5965600	4008400	6978900	5882200	6252000	4979400	4328300	5159200	5.18657e+06	Itgb2	3	3	0	0	0	0	0	0	0	0
P11911	P11911	B-cell antigen receptor complex-associated protein alpha chain	Cd79a	3	3	22.3	24.583	0	33431000	38654000	35545000	32920000	38938000	36033000	34576000	30801000	3.58767e+07	3.38033e+07	Cd79a	3	3	0	0	0	0	0	0	0	0
P11983	P11983	T-complex protein 1 subunit alpha	Tcp1	24	24	52.7	60.448	0	611820000	605280000	620430000	571440000	594860000	534460000	631480000	620270000	612510000	5.95403e+08	Tcp1	3	3	0	0	0	0	0	0	0	0
P12265	P12265	Beta-glucuronidase	Gusb	8	8	19.3	74.194	0	20650000	23747000	23952000	20295000	16345000	12595000	17332000	24546000	22783000	1.81577e+07	Gusb	3	3	0	0	0	0	0	0	0	0
P12382	P12382	ATP-dependent 6-phosphofructokinase, liver type	Pfkl	15	13	27.4	85.359	0	53905000	53879000	66198000	49193000	54563000	40143000	45733000	66704000	57994000	50860000	Pfkl	3	3	0	0	0	0	0	0	0	0
P12787	P12787	Cytochrome c oxidase subunit 5A, mitochondrial	Cox5a	5	5	48.6	16.101	0	43084000	28975000	26847000	50630000	30761000	8284600	39065000	46771000	3.29687e+07	3.13735e+07	Cox5a	3	3	0	0	0	0	0	0	0	0
P12815	P12815	Programmed cell death protein 6	Pdcd6	1	1	6.8	21.867	0.00031807	3854500	3459300	3758200	1336600	2088800	695620	1130700	3798200	3.69067e+06	1874840	Pdcd6	3	3	0	0	0	0	0	0	0	0
P12970	P12970	60S ribosomal protein L7a	Rpl7a	13	13	44	29.976	0	648410000	639110000	673920000	679320000	706620000	728540000	774110000	626730000	6.53813e+08	7.09793e+08	Rpl7a	3	3	0	0	0	0	0	0	0	0
P13020;CON__Q3SX14	P13020	Gelsolin	Gsn	6	6	11.9	85.941	0	15697000	17631000	11088000	15366000	13463000	20799000	22016000	12128000	1.48053e+07	1.83143e+07	Gsn	3	3	0	0	0	0	0	0	0	0
P13379	P13379	T-cell surface glycoprotein CD5	Cd5	9	9	27.3	53.849	0	25278000	24807000	25905000	30804000	36172000	36307000	30924000	40046000	25330000	35759000	Cd5	3	3	0	0	0	0	0	0	0	0
P13439	P13439	Uridine 5-monophosphate synthase;Orotate phosphoribosyltransferase;Orotidine 5-phosphate decarboxylase	Umps	13	13	33.9	52.292	0	66335000	67576000	66097000	72447000	71685000	76229000	79269000	72271000	6.66693e+07	75923000	Umps	3	3	0	0	0	0	0	0	0	0
P13864	P13864	DNA (cytosine-5)-methyltransferase 1	Dnmt1	54	54	43.6	183.19	0	338160000	344910000	330630000	368840000	365760000	432390000	401580000	331730000	337900000	3.88567e+08	Dnmt1	3	3	0	0	0	0	0	0	0	0
P14094	P14094	Sodium/potassium-transporting ATPase subunit beta-1	Atp1b1	6	6	25	35.194	0	46996000	42617000	45392000	45082000	48201000	56361000	51545000	41047000	4.50017e+07	49651000	Atp1b1	3	3	0	0	0	0	0	0	0	0
P14115	P14115	60S ribosomal protein L27a	Rpl27a	5	5	28.4	16.605	0	341530000	259810000	290400000	340860000	310110000	290010000	324100000	403000000	2.97247e+08	3.39037e+08	Rpl27a	3	3	0	0	0	0	0	0	0	0
P14131	P14131	40S ribosomal protein S16	Rps16	10	10	58.9	16.445	0	458810000	422820000	377270000	417400000	434000000	449170000	450320000	407580000	4.19633e+08	435690000	Rps16	3	3	0	0	0	0	0	0	0	0
P14148	P14148	60S ribosomal protein L7	Rpl7	13	13	44.1	31.419	0	814220000	833940000	855320000	848440000	839290000	1018900000	1006900000	751700000	8.34493e+08	9.25833e+08	Rpl7	3	3	0	0	0	0	0	0	0	0
P14152	P14152	Malate dehydrogenase, cytoplasmic	Mdh1	8	8	29.3	36.511	0	145090000	125660000	122600000	146590000	133050000	147090000	139040000	137260000	1.31117e+08	141130000	Mdh1	3	3	0	0	0	0	0	0	0	0
P14206	P14206	40S ribosomal protein SA	Rpsa	12	12	47.1	32.838	0	851000000	723090000	689730000	794180000	752760000	740240000	766740000	791420000	7.54607e+08	7.66133e+08	Rpsa	3	3	0	0	0	0	0	0	0	0
P14211	P14211	Calreticulin	Calr	17	17	55.8	47.994	0	655030000	549020000	588680000	636260000	608670000	645080000	581410000	583390000	5.97577e+08	6.03293e+08	Calr	3	3	0	0	0	0	0	0	0	0
P14685	P14685	26S proteasome non-ATPase regulatory subunit 3	Psmd3	18	18	40.6	60.718	0	193870000	196540000	204720000	201170000	205390000	232080000	227250000	181950000	1.98377e+08	213760000	Psmd3	3	3	0	0	0	0	0	0	0	0
P14733;P48678	P14733	Lamin-B1	Lmnb1	37	34	66.2	66.785	0	750040000	689250000	669910000	832240000	770520000	983610000	924070000	809850000	7.03067e+08	9.05843e+08	Lmnb1	3	3	0	0	0	0	0	0	0	0
P14824	P14824	Annexin A6	Anxa6	19	19	35.4	75.884	0	142610000	141420000	150130000	149050000	162130000	135190000	147400000	149400000	144720000	1.43997e+08	Anxa6	3	3	0	0	0	0	0	0	0	0
P14869	P14869	60S acidic ribosomal protein P0	Rplp0	9	9	41.6	34.216	0	692540000	651000000	644720000	629580000	611100000	721220000	690260000	734820000	6.62753e+08	7.15433e+08	Rplp0	3	3	0	0	0	0	0	0	0	0
P15066	P15066	Transcription factor jun-D	Jund	2	2	6.5	34.904	0.0029806	4649400	5981400	5177400	6761200	0	0	0	4443400	5269400	1.48113e+06	Jund	1	3	0	0	0	1	0	0	0	0
P15379	P15379	CD44 antigen	Cd44	4	4	6.4	85.616	0.00035855	4954300	3932100	5148500	4683800	4177300	6067400	5421400	3781700	4678300	5.09017e+06	Cd44	3	3	0	0	0	0	0	0	0	0
P15530	P15530	B-cell antigen receptor complex-associated protein beta chain	Cd79b	2	2	10.5	25.726	0.0003231	4878000	5674500	4930500	6402900	5614100	8263200	6172800	4835700	5161000	6423900	Cd79b	3	3	0	0	0	0	0	0	0	0
P15532	P15532	Nucleoside diphosphate kinase A	Nme1	5	5	34.2	17.208	0	407470000	431140000	394650000	428360000	444670000	483310000	428720000	371850000	4.11087e+08	427960000	Nme1	3	3	0	0	0	0	0	0	0	0
P15702	P15702	Leukosialin	Spn	2	2	6.8	40.038	0.00036088	2481300	3135100	2747500	1806500	2642400	2189300	5641000	4928200	2.78797e+06	4.25283e+06	Spn	3	3	0	0	0	0	0	0	0	0
P15864;Q07133	P15864	Histone H1.2	Hist1h1c	7	3	27.8	21.266	0	2415600000	2015600000	1716600000	2191400000	2006700000	2499500000	2397500000	1891800000	2.04927e+09	2.26293e+09	Hist1h1c	3	3	0	0	0	0	0	0	0	0
P16045	P16045	Galectin-1	Lgals1	8	8	71.9	14.866	0	217790000	202460000	239850000	234630000	219010000	230040000	256910000	190230000	2.20033e+08	2.25727e+08	Lgals1	3	3	0	0	0	0	0	0	0	0
P16254	P16254	Signal recognition particle 14 kDa protein;Signal recognition particle 14 kDa protein, N-terminally processed	Srp14	3	3	30.9	12.51	0	11978000	12744000	15223000	13557000	12090000	10700000	14139000	15904000	13315000	13581000	Srp14	3	3	0	0	0	0	0	0	0	0
P16330	P16330	2,3-cyclic-nucleotide 3-phosphodiesterase	Cnp	4	4	12.1	47.123	0	8691700	8535600	7769900	8723200	8968300	11528000	10038000	6460300	8332400	9342100	Cnp	3	3	0	0	0	0	0	0	0	0
P16332	P16332	Methylmalonyl-CoA mutase, mitochondrial	Mut	6	6	11.5	82.843	0	6691900	7187700	7661100	6807200	7900900	9284000	6628000	6538400	7.18023e+06	7.48347e+06	Mut	3	3	0	0	0	0	0	0	0	0
P16406	P16406	Glutamyl aminopeptidase	Enpep	24	24	31.3	107.96	0	160020000	164050000	146410000	163970000	146680000	170780000	179700000	156390000	1.56827e+08	1.68957e+08	Enpep	3	3	0	0	0	0	0	0	0	0
P16460	P16460	Argininosuccinate synthase	Ass1	6	6	19.2	46.584	0	16662000	18640000	17763000	10589000	11207000	5750800	6415900	6268300	1.76883e+07	6145000	Ass1	3	3	0	0	0	0	1	0	0	1
P16546	P16546	Spectrin alpha chain, non-erythrocytic 1	Sptan1	29	29	17.7	284.59	0	3545600	2661600	5128300	23781000	22642000	57192000	54857000	43239000	3778500	5.17627e+07	Sptan1	3	3	0	1	0	0	0	0	1	0
P16858;S4R1W1;A0A1D5RLD8;Q64467	P16858;S4R1W1;A0A1D5RLD8	Glyceraldehyde-3-phosphate dehydrogenase	Gapdh;Gm3839	16	16	56.8	35.81	0	2038500000	1944900000	1909200000	1737800000	1696200000	1434800000	1656800000	2100200000	1964200000	1730600000	Gapdh;Gm3839	3	3	0	0	0	0	0	0	0	0
P17047	P17047	Lysosome-associated membrane glycoprotein 2	Lamp2	2	2	4.3	45.681	0.0012334	4305700	3251100	2656000	3286600	3840800	3334200	3804800	3925900	3.40427e+06	3688300	Lamp2	3	3	0	0	0	0	0	0	0	0
P17095	P17095	High mobility group protein HMG-I/HMG-Y	Hmga1	5	5	38.3	11.614	0	63754000	63695000	64867000	81243000	71043000	90752000	78563000	63694000	6.41053e+07	7.76697e+07	Hmga1	3	3	0	0	0	0	0	0	0	0
P17182;P17183	P17182	Alpha-enolase	Eno1	21	18	68.9	47.14	0	3042700000	2257000000	2955300000	2946100000	2780000000	3129100000	2650000000	3346200000	2.75167e+09	3.04177e+09	Eno1	3	3	0	0	0	0	0	0	0	0
P17225	P17225	Polypyrimidine tract-binding protein 1	Ptbp1	10	8	27.9	56.477	0	263910000	304190000	235730000	179920000	202120000	88162000	172790000	335750000	2.67943e+08	1.98901e+08	Ptbp1	3	3	0	0	0	0	0	0	0	0
P17426	P17426	AP-2 complex subunit alpha-1	Ap2a1	6	6	7.3	107.66	0	10921000	10833000	10571000	10659000	11771000	9565500	9966200	11163000	10775000	1.02316e+07	Ap2a1	3	3	0	0	0	0	0	0	0	0
P17427	P17427	AP-2 complex subunit alpha-2	Ap2a2	10	7	14.8	104.02	0	9207200	8200200	9574900	9043200	6159300	6899700	6169000	11351000	8994100	8139900	Ap2a2	3	3	0	0	0	0	0	0	0	0
P17439	P17439	Glucosylceramidase	Gba	2	2	5	57.621	0.00035014	3416600	2622500	2911700	3334500	2534300	4041000	3070700	2039100	2983600	3.05027e+06	Gba	3	3	0	0	0	0	0	0	0	0
P17710	P17710	Hexokinase-1	Hk1	2	2	3.5	108.3	0.0003269	1344400	1372500	1823400	1830400	1648200	1159800	1473400	1588300	1.51343e+06	1.40717e+06	Hk1	3	3	0	0	0	0	0	0	0	0
P17742	P17742	Peptidyl-prolyl cis-trans isomerase A;Peptidyl-prolyl cis-trans isomerase A, N-terminally processed	Ppia	9	9	64	17.971	0	3263700000	3628100000	3581700000	3132900000	3622700000	1872900000	3487100000	3240000000	3.49117e+09	2.86667e+09	Ppia	3	3	0	0	0	0	0	0	0	0
P17751	P17751	Triosephosphate isomerase	Tpi1	12	12	65.1	26.712	0	450770000	344100000	454760000	422030000	445610000	503680000	361310000	476460000	4.16543e+08	447150000	Tpi1	3	3	0	0	0	0	0	0	0	0
P17809	P17809	Solute carrier family 2, facilitated glucose transporter member 1	Slc2a1	3	3	6.7	53.984	0	8853600	6655400	12726000	9824900	10382000	11014000	9015900	8636200	9.41167e+06	9.55537e+06	Slc2a1	3	3	0	0	0	0	0	0	0	0
P17918	P17918	Proliferating cell nuclear antigen	Pcna	14	14	64	28.785	0	749870000	650130000	606390000	768720000	742430000	900400000	824250000	840510000	6.68797e+08	8.55053e+08	Pcna	3	3	0	0	0	0	0	0	0	0
P18155	P18155	Bifunctional methylenetetrahydrofolate dehydrogenase/cyclohydrolase, mitochondrial;NAD-dependent methylenetetrahydrofolate dehydrogenase;Methenyltetrahydrofolate cyclohydrolase	Mthfd2	10	10	34.9	37.863	0	106240000	106220000	101550000	108260000	107490000	115880000	108110000	78555000	104670000	1.00848e+08	Mthfd2	3	3	0	0	0	0	0	0	0	0
P18181	P18181	CD48 antigen	Cd48	1	1	4.6	27.383	0.00031928	2894700	2850400	2835300	2319200	2624400	1518000	1723300	1894100	2.86013e+06	1711800	Cd48	3	3	0	0	0	0	0	0	0	1
P18242	P18242	Cathepsin D	Ctsd	5	5	18	44.953	0	17795000	22553000	24279000	22053000	24892000	23390000	22514000	21555000	2.15423e+07	2.24863e+07	Ctsd	3	3	0	0	0	0	0	0	0	0
P18572	P18572	Basigin	Bsg	6	6	16.7	42.444	0	81518000	72267000	67883000	90080000	79689000	96878000	84652000	71861000	7.38893e+07	8.44637e+07	Bsg	3	3	0	0	0	0	0	0	0	0
P18653;Q9WUT3	P18653	Ribosomal protein S6 kinase alpha-1	Rps6ka1	7	7	14.1	81.594	0	11369000	13684000	9194400	10023000	13910000	10336000	9067200	10426000	11415800	9.94307e+06	Rps6ka1	3	3	0	0	0	0	0	0	0	0
P18654;Q7TPS0	P18654	Ribosomal protein S6 kinase alpha-3	Rps6ka3	11	9	18.5	83.693	0	18865000	19236000	19503000	23092000	25062000	21590000	21072000	17006000	1.92013e+07	1.98893e+07	Rps6ka3	3	3	0	0	0	0	0	0	0	0
P18760	P18760	Cofilin-1	Cfl1	11	10	56	18.559	0	1610600000	1333000000	1358900000	1366400000	1420500000	1381500000	1132800000	1790700000	1.43417e+09	1435000000	Cfl1	3	3	0	0	0	0	0	0	0	0
P19096	P19096	Fatty acid synthase;[Acyl-carrier-protein] S-acetyltransferase;[Acyl-carrier-protein] S-malonyltransferase;3-oxoacyl-[acyl-carrier-protein] synthase;3-oxoacyl-[acyl-carrier-protein] reductase;3-hydroxyacyl-[acyl-carrier-protein] dehydratase;Enoyl-[acyl-carrier-protein] reductase;Oleoyl-[acyl-carrier-protein] hydrolase	Fasn	75	75	41	272.43	0	551790000	504330000	517390000	523200000	528610000	597540000	568710000	539680000	5.24503e+08	5.68643e+08	Fasn	3	3	0	0	0	0	0	0	0	0
P19157;P46425;F6RWR5	P19157;P46425	Glutathione S-transferase P 1;Glutathione S-transferase P 2	Gstp1;Gstp2	11	11	59.5	23.609	0	164020000	173900000	163820000	162140000	146950000	147880000	161350000	161170000	1.67247e+08	156800000	Gstp1;Gstp2	3	3	0	0	0	0	0	0	0	0
P19253	P19253	60S ribosomal protein L13a	Rpl13a	6	6	27.6	23.464	0	209220000	198380000	199590000	207450000	198910000	279630000	254950000	187040000	2.02397e+08	240540000	Rpl13a	3	3	0	0	0	0	0	0	0	0
P19426	P19426	Negative elongation factor E	Nelfe	3	3	14.9	42.554	0	2801600	2853800	2463200	2992300	2342500	4825500	2650100	2809100	2706200	3.42823e+06	Nelfe	3	3	0	0	0	0	0	0	0	0
P19536	P19536	Cytochrome c oxidase subunit 5B, mitochondrial	Cox5b	3	3	24.2	13.813	0	44169000	46326000	37152000	41906000	46683000	49180000	40577000	40605000	42549000	43454000	Cox5b	3	3	0	0	0	0	0	0	0	0
P19783	P19783	Cytochrome c oxidase subunit 4 isoform 1, mitochondrial	Cox4i1	6	6	43.2	19.53	0	87503000	69930000	83626000	74093000	72475000	70916000	70712000	72253000	80353000	7.12937e+07	Cox4i1	3	3	0	0	0	0	0	0	0	0
P19973	P19973	Lymphocyte-specific protein 1	Lsp1	11	11	49.1	36.713	0	107640000	113390000	128520000	106430000	114700000	128850000	111150000	109610000	1.16517e+08	1.16537e+08	Lsp1	3	3	0	0	0	0	0	0	0	0
P20029	P20029	78 kDa glucose-regulated protein	Hspa5	29	29	51.3	72.421	0	1082100000	988280000	1029600000	1075000000	1099700000	1164200000	1076900000	1093800000	1.03333e+09	1.11163e+09	Hspa5	3	3	0	0	0	0	0	0	0	0
P20108	P20108	Thioredoxin-dependent peroxide reductase, mitochondrial	Prdx3	4	4	21	28.127	0	40567000	35996000	41348000	42609000	34703000	40385000	40378000	38601000	3.93037e+07	39788000	Prdx3	3	3	0	0	0	0	0	0	0	0
P20152;P31001;P15331;CON__Q9NSB2;CON__Q3KNV1;CON__P08729;CON__Q9DCV7;CON__Q6ISB0;P03995;Q9DCV7;CON__H-INV:HIT000292931;CON__P78386;E9Q1Y9;CON__Q14533;CON__Q61726;CON__Q6NT21;CON__P78385;CON__O43790;CON__Q9H552;P08551;Q99M73;P08553;Q9Z2T6;Q6IMF0;P97861;Q9ERE2;P19246	P20152	Vimentin	Vim	28	25	59.9	53.687	0	591990000	684870000	643900000	688790000	656300000	680890000	759180000	624800000	6.40253e+08	688290000	Vim	3	3	0	0	0	0	0	0	0	0
P20444	P20444	Protein kinase C alpha type	Prkca	2	1	3.9	76.851	0.0012342	1330900	0	2333700	1725300	1407700	0	1349000	1495800	1.22153e+06	948267	Prkca	2	2	0	0	0	0	0	0	0	0
P20664	P20664	DNA primase small subunit	Prim1	7	7	20.6	49.295	0	10745000	11944000	12509000	10162000	10157000	7756900	11172000	11462000	1.17327e+07	10130300	Prim1	3	3	0	0	0	0	0	0	0	0
P20764	P20764	Immunoglobulin lambda-like polypeptide 1	Igll1	5	5	33	22.772	0	13564000	17030000	14933000	11229000	15061000	17987000	8603700	32075000	1.51757e+07	1.95552e+07	Igll1	3	3	0	0	0	0	0	0	0	0
P21107	P21107	Tropomyosin alpha-3 chain	Tpm3	3	3	14.7	32.994	0	47313000	50140000	50334000	53957000	56762000	72719000	49384000	49564000	4.92623e+07	5.72223e+07	Tpm3	3	3	0	0	0	0	0	0	0	0
P21279;P30677;P21278	P21279;P30677;P21278	Guanine nucleotide-binding protein G(q) subunit alpha;Guanine nucleotide-binding protein subunit alpha-14;Guanine nucleotide-binding protein subunit alpha-11	Gnaq;Gna14;Gna11	2	2	6.7	42.158	0.00034542	1923000	1813000	0	1831800	0	1591500	2356400	1498200	1.24533e+06	1.81537e+06	Gnaq;Gna14;Gna11	3	2	0	0	0	0	0	0	0	0
P21619	P21619	Lamin-B2	Lmnb2	10	10	20.8	67.317	0	29482000	27647000	28796000	28587000	31137000	34976000	32361000	25561000	2.86417e+07	30966000	Lmnb2	3	3	0	0	0	0	0	0	0	0
P21958	P21958	Antigen peptide transporter 1	Tap1	2	2	4.4	78.863	0.0012353	2886900	4736900	3697500	2803300	3070700	2963200	3523200	3238400	3.77377e+06	3241600	Tap1	3	3	0	0	0	0	0	0	0	0
P22682	P22682	E3 ubiquitin-protein ligase CBL	Cbl	9	9	15.1	100.56	0	9619300	9783200	8798300	9813900	10730000	10481000	10260000	7494300	9.40027e+06	9.41177e+06	Cbl	3	3	0	0	0	0	0	0	0	0
P22892	P22892	AP-1 complex subunit gamma-1	Ap1g1	5	5	11.1	91.349	0	6266300	5796700	5942600	5152600	4823500	5328600	2950300	7059800	6.00187e+06	5112900	Ap1g1	3	3	0	0	0	0	0	0	0	0
P22907	P22907	Porphobilinogen deaminase	Hmbs	3	3	10.5	39.344	0	4064600	6094400	7913300	5566700	4205100	5469700	3286700	5864400	6024100	4873600	Hmbs	3	3	0	0	0	0	0	0	0	0
P23116	P23116	Eukaryotic translation initiation factor 3 subunit A	Eif3a	49	49	36.8	161.93	0	488050000	486520000	428730000	487240000	496560000	486860000	549500000	512510000	4.67767e+08	516290000	Eif3a	3	3	0	0	0	0	0	0	0	0
P23198	P23198	Chromobox protein homolog 3	Cbx3	8	6	42.6	20.855	0	325310000	293730000	315410000	320630000	285230000	392560000	331430000	284970000	3.11483e+08	336320000	Cbx3	3	3	0	0	0	0	0	0	0	0
P23249	P23249	Putative helicase MOV-10	Mov10	2	2	3.6	113.58	0.0018254	1211300	1781500	2737400	2483200	1260400	1722800	1613900	1898900	1.91007e+06	1745200	Mov10	3	3	0	0	0	0	0	0	0	0
P23475	P23475	X-ray repair cross-complementing protein 6	Xrcc6	11	11	21.2	69.483	0	26414000	28877000	26830000	25916000	30371000	27962000	28245000	29622000	2.73737e+07	2.86097e+07	Xrcc6	3	3	0	0	0	0	0	0	0	0
P23492	P23492	Purine nucleoside phosphorylase	Pnp	13	7	56.4	32.277	0	1408800000	1467800000	1420800000	1238700000	1281800000	662410000	1003800000	1746600000	1.43247e+09	1.1376e+09	Pnp	3	3	0	0	0	0	0	0	0	0
P23506	P23506	Protein-L-isoaspartate(D-aspartate) O-methyltransferase	Pcmt1	5	5	37	24.634	0	20743000	21961000	15863000	18548000	14879000	20935000	18384000	18666000	1.95223e+07	1.93283e+07	Pcmt1	3	3	0	0	0	0	0	0	0	0
P23591	P23591	GDP-L-fucose synthase	Tsta3	6	6	29	35.877	0	30897000	32721000	32079000	27937000	30382000	29149000	31739000	26443000	31899000	2.91103e+07	Tsta3	3	3	0	0	0	0	0	0	0	0
P23611	P23611	Interferon regulatory factor 8	Irf8	3	3	11.8	48.237	0.00037216	3134700	3834900	4716300	3539500	3912000	5139600	5864500	3922300	3895300	4.97547e+06	Irf8	3	3	0	0	0	0	0	0	0	0
P23708	P23708	Nuclear transcription factor Y subunit alpha	Nfya	2	2	11.6	36.778	0	10376000	11716000	12340000	10416000	12380000	10990000	12132000	10285000	1.14773e+07	1.11357e+07	Nfya	3	3	0	0	0	0	0	0	0	0
P23780	P23780	Beta-galactosidase	Glb1	4	4	9	73.12	0	4143400	5439300	5027900	4921500	4519600	3054200	2997000	3772200	4870200	3.27447e+06	Glb1	3	3	0	0	0	0	0	0	0	0
P24063	P24063	Integrin alpha-L	Itgal	3	3	3.4	128.31	0.00032637	1120800	1063800	0	1077400	986240	784460	1070700	860050	728200	905070	Itgal	3	2	0	0	0	0	0	0	0	0
P24270	P24270	Catalase	Cat	21	21	54.1	59.795	0	293480000	336530000	327400000	356900000	339040000	276450000	362270000	341730000	3.19137e+08	3.26817e+08	Cat	3	3	0	0	0	0	0	0	0	0
P24288	P24288	Branched-chain-amino-acid aminotransferase, cytosolic	Bcat1	10	10	33.4	42.791	0	73676000	67896000	67745000	78596000	75902000	71428000	74218000	65949000	6.97723e+07	7.05317e+07	Bcat1	3	3	0	0	0	0	0	0	0	0
P24369	P24369	Peptidyl-prolyl cis-trans isomerase B	Ppib	8	8	42.1	23.713	0	160390000	142420000	139810000	135510000	140040000	123760000	125260000	150140000	147540000	1.33053e+08	Ppib	3	3	0	0	0	0	0	0	0	0
P24452	P24452	Macrophage-capping protein	Capg	4	4	17.9	39.24	0	22189000	19499000	15874000	20991000	21068000	15916000	17885000	15335000	1.91873e+07	1.63787e+07	Capg	3	3	0	0	0	0	0	0	0	0
P24527	P24527	Leukotriene A-4 hydrolase	Lta4h	29	29	56.6	69.05	0	268280000	266940000	284050000	279000000	294330000	299500000	301820000	272430000	273090000	291250000	Lta4h	3	3	0	0	0	0	0	0	0	0
P24547	P24547	Inosine-5-monophosphate dehydrogenase 2	Impdh2	23	22	43.8	55.814	0	205800000	296510000	303410000	266100000	279200000	310310000	387700000	243690000	2.68573e+08	313900000	Impdh2	3	3	0	0	0	0	0	0	0	0
P24668	P24668	Cation-dependent mannose-6-phosphate receptor	M6pr	3	3	19.1	31.172	0	16359000	15327000	17592000	13016000	12321000	10888000	14290000	15180000	16426000	1.34527e+07	M6pr	3	3	0	0	0	0	0	0	0	0
P24788	P24788	Cyclin-dependent kinase 11B	Cdk11b	7	7	9.9	91.512	0	11427000	12167000	10884000	8886300	9863400	8293900	8210200	10508000	1.14927e+07	9.00403e+06	Cdk11b	3	3	0	0	0	0	0	0	0	0
P24860	P24860	G2/mitotic-specific cyclin-B1	Ccnb1	5	5	16.3	48.051	0	21762000	22852000	18792000	23399000	24723000	28353000	26167000	19810000	2.11353e+07	2.47767e+07	Ccnb1	3	3	0	0	0	0	0	0	0	0
P25206	P25206	DNA replication licensing factor MCM3	Mcm3	32	32	50.9	91.545	0	293550000	301170000	284090000	309060000	307580000	367960000	347930000	298630000	2.92937e+08	3.38173e+08	Mcm3	3	3	0	0	0	0	0	0	0	0
P25425;P31362;Q00196	P25425	POU domain, class 2, transcription factor 1	Pou2f1	3	3	7.7	79.546	0	4306000	5636000	4243400	6671800	6361500	4246600	5513400	5308100	4.72847e+06	5022700	Pou2f1	3	3	0	0	0	0	0	0	0	0
P25444	P25444	40S ribosomal protein S2	Rps2	11	11	42.3	31.231	0	659150000	577700000	582860000	582360000	598040000	527790000	555880000	638670000	606570000	5.74113e+08	Rps2	3	3	0	0	0	0	0	0	0	0
P25799	P25799	Nuclear factor NF-kappa-B p105 subunit;Nuclear factor NF-kappa-B p50 subunit	Nfkb1	2	2	2.4	105.61	0.00032927	2088900	3295900	3160500	2678600	2599700	2474300	3827500	2567000	2.84843e+06	2.95627e+06	Nfkb1	3	3	0	0	0	0	0	0	0	0
P25911	P25911	Tyrosine-protein kinase Lyn	Lyn	8	8	22.3	58.812	0	10914000	11524000	12484000	12118000	13343000	10333000	10884000	9283700	1.16407e+07	10166900	Lyn	3	3	0	0	0	0	0	0	0	0
P25918	P25918	B-lymphocyte antigen CD19	Cd19	4	4	13.9	60.148	0	7115600	8362600	7973700	5928100	6498400	5440100	5077800	7746400	7817300	6088100	Cd19	3	3	0	0	0	0	0	0	0	0
P25976	P25976	Nucleolar transcription factor 1	Ubtf	10	10	15.6	89.508	0	59427000	54563000	52071000	54505000	52929000	56144000	64950000	58765000	5.53537e+07	59953000	Ubtf	3	3	0	0	0	0	0	0	0	0
P26039;Q71LX4	P26039	Talin-1	Tln1	65	65	37.7	269.82	0	308940000	287680000	282010000	334530000	343020000	391650000	389920000	360760000	2.92877e+08	3.80777e+08	Tln1	3	3	0	0	0	0	0	0	0	0
P26040	P26040	Ezrin	Ezr	18	17	34.5	69.406	0	303950000	342410000	321340000	332430000	346780000	429350000	407110000	350940000	3.22567e+08	395800000	Ezr	3	3	0	0	0	0	0	0	0	0
P26041	P26041	Moesin	Msn	35	24	60	67.766	0	918720000	889260000	856930000	955640000	944480000	1079200000	1045800000	863480000	8.88303e+08	996160000	Msn	3	3	0	0	0	0	0	0	0	0
P26043	P26043	Radixin	Rdx	9	9	17.8	68.542	0	54249000	60693000	66437000	59006000	60880000	69709000	68326000	53142000	6.04597e+07	6.37257e+07	Rdx	3	3	0	0	0	0	0	0	0	0
P26323	P26323	Friend leukemia integration 1 transcription factor	Fli1	2	2	7.5	51.001	0.00032468	6944000	6943500	3998500	8672600	7209300	8765200	6979600	5992400	5962000	7.24573e+06	Fli1	3	3	0	0	0	0	0	0	0	0
P26350	P26350	Prothymosin alpha;Prothymosin alpha, N-terminally processed;Thymosin alpha	Ptma	7	7	36	12.254	0	243230000	286630000	256560000	246210000	253750000	367730000	396050000	352770000	262140000	3.72183e+08	Ptma	3	3	0	0	0	0	0	0	0	0
P26369	P26369	Splicing factor U2AF 65 kDa subunit	U2af2	10	10	34.3	53.516	0	143440000	154300000	137470000	146370000	148910000	150840000	132090000	150300000	145070000	144410000	U2af2	3	3	0	0	0	0	0	0	0	0
P26443	P26443	Glutamate dehydrogenase 1, mitochondrial	Glud1	14	14	34.2	61.336	0	87349000	94274000	91029000	92328000	100330000	104170000	99706000	77076000	90884000	9.36507e+07	Glud1	3	3	0	0	0	0	0	0	0	0
P26450;Q64143;O08908	P26450	Phosphatidylinositol 3-kinase regulatory subunit alpha	Pik3r1	5	5	11.3	83.516	0	1773200	1531300	2361300	1410600	1924000	1208900	1435800	1956600	1888600	1.53377e+06	Pik3r1	3	3	0	0	0	0	0	0	0	0
P26516	P26516	26S proteasome non-ATPase regulatory subunit 7	Psmd7	7	7	30.8	36.539	0	59320000	57509000	62420000	69692000	65771000	68050000	69662000	57099000	5.97497e+07	64937000	Psmd7	3	3	0	0	0	0	0	0	0	0
P26638	P26638	Serine--tRNA ligase, cytoplasmic	Sars	18	18	42.2	58.388	0	132470000	134820000	139930000	137470000	136410000	161790000	140800000	128750000	135740000	143780000	Sars	3	3	0	0	0	0	0	0	0	0
P26883	P26883	Peptidyl-prolyl cis-trans isomerase FKBP1A	Fkbp1a	4	4	40.7	11.922	0	18291000	32025000	29763000	24350000	29416000	34311000	29371000	20338000	26693000	2.80067e+07	Fkbp1a	3	3	0	0	0	0	0	0	0	0
P27046	P27046	Alpha-mannosidase 2	Man2a1	2	2	2	131.63	0.00035932	2254300	3481300	2491700	2967200	2845900	3466900	3506800	3055400	2.74243e+06	3.34303e+06	Man2a1	3	3	0	0	0	0	0	0	0	0
P27048;P63163	P27048;P63163	Small nuclear ribonucleoprotein-associated protein B;Small nuclear ribonucleoprotein-associated protein N	Snrpb;Snrpn	5	5	22.5	23.656	0	52160000	44098000	36522000	43443000	51482000	44987000	38010000	51458000	44260000	4.48183e+07	Snrpb;Snrpn	3	3	0	0	0	0	0	0	0	0
P27546	P27546	Microtubule-associated protein 4	Map4	17	17	27.3	117.43	0	36494000	42487000	44910000	42849000	41639000	54213000	42488000	35811000	41297000	4.41707e+07	Map4	3	3	0	0	0	0	0	0	0	0
P27612	P27612	Phospholipase A-2-activating protein	Plaa	14	14	26.1	87.22	0	42887000	43804000	42252000	47532000	46860000	47855000	46447000	40706000	42981000	4.50027e+07	Plaa	3	3	0	0	0	0	0	0	0	0
P27641	P27641	X-ray repair cross-complementing protein 5	Xrcc5	9	9	17.3	83.056	0	16187000	14415000	17309000	18382000	17144000	19456000	18021000	17638000	1.59703e+07	1.83717e+07	Xrcc5	3	3	0	0	0	0	0	0	0	0
P27659;E9PWZ3	P27659	60S ribosomal protein L3	Rpl3	16	16	40	46.109	0	725650000	724280000	709750000	834470000	793770000	873650000	879100000	769570000	7.19893e+08	8.40773e+08	Rpl3	3	3	0	0	0	0	0	0	0	0
P27773	P27773	Protein disulfide-isomerase A3	Pdia3	28	28	57.4	56.678	0	685990000	612840000	602000000	620030000	640920000	630810000	640190000	645940000	633610000	638980000	Pdia3	3	3	0	0	0	0	0	0	0	0
P27782;Q00417;Q924A0;Q9Z1J1	P27782	Lymphoid enhancer-binding factor 1	Lef1	3	3	15.1	44.058	0	15893000	18536000	19995000	15477000	20317000	17823000	21159000	16328000	1.81413e+07	1.84367e+07	Lef1	3	3	0	0	0	0	0	0	0	0
P27870;Q9R0C8	P27870	Proto-oncogene vav	Vav1	11	11	16.6	98.136	0	31018000	37882000	31343000	37458000	37403000	33217000	35952000	36546000	3.34143e+07	3.52383e+07	Vav1	3	3	0	0	0	0	0	0	0	0
P28063	P28063	Proteasome subunit beta type-8	Psmb8	6	6	23.2	30.26	0	46428000	47146000	53928000	49186000	54177000	41332000	68346000	49205000	4.91673e+07	52961000	Psmb8	3	3	0	0	0	0	0	0	0	0
P28076	P28076	Proteasome subunit beta type-9	Psmb9	2	2	13.7	23.396	0	5733400	6010300	5196300	4690200	6229800	8631500	7330600	7298900	5.64667e+06	7.75367e+06	Psmb9	3	3	0	0	0	0	0	0	0	0
P28352	P28352	DNA-(apurinic or apyrimidinic site) lyase;DNA-(apurinic or apyrimidinic site) lyase, mitochondrial	Apex1	9	9	41.3	35.49	0	141690000	145480000	157270000	131450000	147580000	168970000	152130000	161970000	1.48147e+08	1.61023e+08	Apex1	3	3	0	0	0	0	0	0	0	0
P28474;Q64437	P28474	Alcohol dehydrogenase class-3	Adh5	11	11	35.3	39.547	0	60869000	67290000	73876000	78829000	80746000	87770000	83100000	64494000	67345000	7.84547e+07	Adh5	3	3	0	0	0	0	0	0	0	0
P28574	P28574	Protein max	Max	2	2	10.6	18.245	0.00034025	6075500	6418500	5210500	7611400	6514500	8850500	8237500	7065300	5901500	8051100	Max	3	3	0	0	0	0	0	0	0	0
P28650	P28650	Adenylosuccinate synthetase isozyme 1	Adssl1	6	6	16.8	50.254	0	9397400	12013000	11652000	8733400	8255300	6254100	9828000	8461700	11020800	8.18127e+06	Adssl1	3	3	0	0	0	0	0	0	0	0
P28656	P28656	Nucleosome assembly protein 1-like 1	Nap1l1	7	7	25.6	45.345	0	307960000	278020000	289660000	353560000	328030000	307800000	332840000	335140000	291880000	325260000	Nap1l1	3	3	0	0	0	0	0	0	0	0
P28658	P28658	Ataxin-10	Atxn10	11	11	27.8	53.706	0	88175000	97819000	97227000	87239000	101110000	106450000	102390000	84743000	94407000	97861000	Atxn10	3	3	0	0	0	0	0	0	0	0
P28659	P28659	CUGBP Elav-like family member 1	Celf1	5	5	15.8	52.107	0	16289000	19203000	15935000	19212000	18359000	20295000	19955000	18049000	1.71423e+07	19433000	Celf1	3	3	0	0	0	0	0	0	0	0
P28667	P28667	MARCKS-related protein	Marcksl1	2	2	14	20.165	0	16018000	20264000	15103000	17504000	21529000	21025000	20453000	17423000	1.71283e+07	1.96337e+07	Marcksl1	3	3	0	0	0	0	0	0	0	0
P28740	P28740	Kinesin-like protein KIF2A	Kif2a	10	10	19.3	79.755	0	31230000	36093000	37021000	33114000	34397000	40600000	40118000	29920000	3.47813e+07	3.68793e+07	Kif2a	3	3	0	0	0	0	0	0	0	0
P28843	P28843	Dipeptidyl peptidase 4;Dipeptidyl peptidase 4 membrane form;Dipeptidyl peptidase 4 soluble form	Dpp4	6	6	9.1	87.436	0	23674000	29408000	30766000	26460000	25223000	22320000	25285000	23719000	2.79493e+07	2.37747e+07	Dpp4	3	3	0	0	0	0	0	0	0	0
P28867	P28867	Protein kinase C delta type;Protein kinase C delta type regulatory subunit;Protein kinase C delta type catalytic subunit	Prkcd	5	5	10.1	77.546	0	3853600	3789400	3654800	3734000	2696500	4599700	4976800	3646600	3.76593e+06	4407700	Prkcd	3	3	0	0	0	0	0	0	0	0
P29037	P29037	TATA-box-binding protein	Tbp	1	1	4.7	34.709	0.0015263	1974200	2466700	2632100	1706800	1738600	0	1419300	2451800	2.35767e+06	1.29037e+06	Tbp	2	3	0	0	0	0	0	0	0	0
P29341;Q9D4E6;A2A5N3	P29341	Polyadenylate-binding protein 1	Pabpc1	25	14	46.7	70.67	0	534610000	595190000	504470000	487450000	471120000	523450000	579500000	544080000	5.44757e+08	549010000	Pabpc1	3	3	0	0	0	0	0	0	0	0
P29351	P29351	Tyrosine-protein phosphatase non-receptor type 6	Ptpn6	23	23	48.9	67.558	0	268350000	291800000	265530000	292860000	297830000	311040000	295280000	243780000	2.75227e+08	2.83367e+08	Ptpn6	3	3	0	0	0	0	0	0	0	0
P29387	P29387	Guanine nucleotide-binding protein subunit beta-4	Gnb4	1	1	5.6	37.379	0.00033933	1939000	1883600	1599300	3049800	2035300	0	1152600	1374200	1807300	842267	Gnb4	2	3	0	0	0	0	0	0	0	0
P29391;P49945	P29391;P49945	Ferritin light chain 1;Ferritin light chain 2	Ftl1;Ftl2	6	6	48.6	20.802	0	17182000	17645000	19757000	15170000	14414000	18909000	23173000	14366000	1.81947e+07	18816000	Ftl1;Ftl2	3	3	0	0	0	0	0	0	0	0
P29595	P29595	NEDD8	Nedd8	2	2	17.3	8.9723	0	12410000	13124000	15817000	12575000	16391000	22041000	17521000	12355000	1.37837e+07	1.73057e+07	Nedd8	3	3	0	0	0	0	0	0	0	0
P29758	P29758	Ornithine aminotransferase, mitochondrial	Oat	13	13	44.6	48.354	0	101160000	97036000	98617000	82503000	85256000	71060000	82040000	103200000	9.89377e+07	8.54333e+07	Oat	3	3	0	0	0	0	0	0	0	0
P30276	P30276	G2/mitotic-specific cyclin-B2	Ccnb2	3	3	10.1	45.382	0.00034412	2702100	2726200	2776500	3399200	3405000	3207600	3580000	2509500	2.73493e+06	3.09903e+06	Ccnb2	3	3	0	0	0	0	0	0	0	0
P30282	P30282	G1/S-specific cyclin-D3	Ccnd3	2	2	10.3	32.41	0.00036127	5341000	6749100	5846100	6100500	7010500	7337800	7132900	4646400	5.97873e+06	6.37237e+06	Ccnd3	3	3	0	0	0	0	0	0	0	0
P30285	P30285	Cyclin-dependent kinase 4	Cdk4	7	7	33.7	33.75	0	32903000	42777000	33938000	31885000	36748000	39954000	39832000	31426000	3.65393e+07	3.70707e+07	Cdk4	3	3	0	0	0	0	0	0	0	0
P30416	P30416	Peptidyl-prolyl cis-trans isomerase FKBP4;Peptidyl-prolyl cis-trans isomerase FKBP4, N-terminally processed	Fkbp4	27	27	64.4	51.572	0	318560000	335520000	328370000	370660000	365160000	416370000	365390000	361920000	3.27483e+08	3.81227e+08	Fkbp4	3	3	0	0	0	0	0	0	0	0
P30681	P30681	High mobility group protein B2	Hmgb2	9	9	31.9	24.162	0	1278000000	956510000	831130000	1328000000	1157400000	1382300000	1269600000	1098400000	1021880000	1250100000	Hmgb2	3	3	0	0	0	0	0	0	0	0
P31230	P31230	Aminoacyl tRNA synthase complex-interacting multifunctional protein 1;Endothelial monocyte-activating polypeptide 2	Aimp1	11	11	57.7	33.997	0	73031000	77876000	78849000	69964000	77493000	92528000	83653000	79565000	7.65853e+07	8.52487e+07	Aimp1	3	3	0	0	0	0	0	0	0	0
P31266;O08674	P31266	Recombining binding protein suppressor of hairless	Rbpj	4	4	10.1	58.537	0	9815500	8017400	7571800	10351000	10313000	10931000	12032000	7732200	8.46823e+06	1.02317e+07	Rbpj	3	3	0	0	0	0	0	0	0	0
P31324	P31324	cAMP-dependent protein kinase type II-beta regulatory subunit	Prkar2b	1	1	4.1	46.167	0.00033411	1788300	1957300	2238500	2296400	2252400	1179200	1612000	1896500	1994700	1.56257e+06	Prkar2b	3	3	0	0	0	0	0	0	0	0
P31750;Q60823	P31750;Q60823	RAC-alpha serine/threonine-protein kinase;RAC-beta serine/threonine-protein kinase	Akt1;Akt2	2	2	4.4	55.707	0.00032041	1916200	1846600	1981700	1770300	2335200	2099900	737300	0	1.91483e+06	945733	Akt1;Akt2	2	3	0	0	0	0	0	0	0	0
P31786	P31786	Acyl-CoA-binding protein	Dbi	2	2	39.1	10	0	14854000	10353000	11191000	11356000	11210000	10854000	10517000	9001900	1.21327e+07	10124300	Dbi	3	3	0	0	0	0	0	0	0	0
P31938	P31938	Dual specificity mitogen-activated protein kinase kinase 1	Map2k1	3	3	10.7	43.474	0	6865300	6513400	7148300	5036000	6891100	6065800	5966000	5694400	6.84233e+06	5.90873e+06	Map2k1	3	3	0	0	0	0	0	0	0	0
P32020	P32020	Non-specific lipid-transfer protein	Scp2	4	4	9.1	59.125	0	12245000	10486000	10629000	10994000	10406000	14006000	13448000	9202300	11120000	1.22188e+07	Scp2	3	3	0	0	0	0	0	0	0	0
P32067	P32067	Lupus La protein homolog	Ssb	21	21	46	47.756	0	388450000	369630000	377320000	372750000	387300000	434620000	386170000	351150000	3.78467e+08	3.90647e+08	Ssb	3	3	0	0	0	0	0	0	0	0
P32233	P32233	Developmentally-regulated GTP-binding protein 1	Drg1	12	12	41.1	40.512	0	72427000	85415000	82563000	84054000	88637000	86255000	86186000	71413000	80135000	8.12847e+07	Drg1	3	3	0	0	0	0	0	0	0	0
P32883	P32883	GTPase KRas;GTPase KRas, N-terminally processed	Kras	1	1	6.9	21.656	0.0032468	4506800	4856700	3128700	4425200	5486200	8340600	3468600	3804400	4.16407e+06	5.20453e+06	Kras	3	3	0	0	0	0	0	0	0	0
P32921	P32921	Tryptophan--tRNA ligase, cytoplasmic;T1-TrpRS;T2-TrpRS	Wars	13	13	34.3	54.357	0	57977000	67741000	64718000	65281000	65083000	73809000	70519000	57224000	6.34787e+07	67184000	Wars	3	3	0	0	0	0	0	0	0	0
P33174;E9PX57;P28741	P33174	Chromosome-associated kinesin KIF4	Kif4	18	18	21.9	139.52	0	37512000	35495000	28688000	35098000	37146000	41057000	40704000	35408000	3.38983e+07	3.90563e+07	Kif4	3	3	0	0	0	0	0	0	0	0
P33215	P33215	Protein NEDD1	Nedd1	1	1	3.2	71.292	0.0029815	741360	745190	738180	0	781690	0	0	897640	741577	299213	Nedd1	1	3	0	0	0	1	0	0	0	0
P33609	P33609	DNA polymerase alpha catalytic subunit	Pola1	16	16	18	167.34	0	28541000	31722000	28072000	30294000	34051000	30393000	33822000	28947000	29445000	31054000	Pola1	3	3	0	0	0	0	0	0	0	0
P33610	P33610	DNA primase large subunit	Prim2	7	7	17.2	58.408	0	19549000	20014000	20054000	18276000	17178000	17272000	16825000	21249000	1.98723e+07	1.84487e+07	Prim2	3	3	0	0	0	0	0	0	0	0
P33611	P33611	DNA polymerase alpha subunit B	Pola2	7	7	19.5	66.213	0	15562000	17856000	16259000	17717000	15984000	17241000	18705000	15160000	16559000	1.70353e+07	Pola2	3	3	0	0	0	0	0	0	0	0
P34022	P34022	Ran-specific GTPase-activating protein	Ranbp1	5	5	43.3	23.596	0	138370000	136760000	163590000	140760000	156660000	176220000	148480000	142730000	146240000	155810000	Ranbp1	3	3	0	0	0	0	0	0	0	0
P34884	P34884	Macrophage migration inhibitory factor	Mif	3	3	33.9	12.504	0	62130000	32956000	41296000	30289000	44878000	53600000	59468000	99327000	4.54607e+07	7.07983e+07	Mif	3	3	0	0	0	0	0	0	0	0
P35123	P35123	Ubiquitin carboxyl-terminal hydrolase 4	Usp4	11	11	15.7	108.34	0	15558000	16773000	18195000	18669000	21188000	18406000	18754000	15508000	16842000	17556000	Usp4	3	3	0	0	0	0	0	0	0	0
P35235	P35235	Tyrosine-protein phosphatase non-receptor type 11	Ptpn11	4	4	6.7	68.034	0	5077400	5058200	4871300	5632800	5634200	5328100	7622600	5643800	5002300	6.19817e+06	Ptpn11	3	3	0	0	0	0	0	0	0	0
P35278	P35278	Ras-related protein Rab-5C	Rab5c	9	6	66.2	23.412	0	74202000	70719000	70158000	58192000	67709000	42675000	45569000	85209000	71693000	5.78177e+07	Rab5c	3	3	0	0	0	0	0	0	0	0
P35279;P61294;Q8BHD0	P35279;P61294	Ras-related protein Rab-6A;Ras-related protein Rab-6B	Rab6a;Rab6b	8	8	40.9	23.59	0	107080000	99563000	92849000	109280000	115520000	118690000	119640000	91236000	9.98307e+07	1.09855e+08	Rab6a;Rab6b	3	3	0	0	0	0	0	0	0	0
P35282	P35282	Ras-related protein Rab-21	Rab21	2	2	13.5	24.106	0	7733100	8947100	7666700	6709900	9346200	7424400	7670200	6967200	8.11563e+06	7.35393e+06	Rab21	3	3	0	0	0	0	0	0	0	0
Q921E2;P35285	Q921E2;P35285	Ras-related protein Rab-31;Ras-related protein Rab-22A	Rab31;Rab22a	1	1	5.7	21.331	0.0089013	2274900	1504600	1591000	1423900	1164300	0	1369100	0	1.79017e+06	456367	Rab31;Rab22a	1	3	0	0	0	1	0	0	0	0
P35293	P35293	Ras-related protein Rab-18	Rab18	4	4	26.2	23.035	0	13461000	14935000	14834000	12634000	14148000	12843000	12874000	11822000	14410000	12513000	Rab18	3	3	0	0	0	0	0	0	0	0
P35486	P35486	Pyruvate dehydrogenase E1 component subunit alpha, somatic form, mitochondrial	Pdha1	11	11	33.8	43.231	0	59041000	74436000	67942000	70697000	71161000	91152000	81911000	62611000	6.71397e+07	78558000	Pdha1	3	3	0	0	0	0	0	0	0	0
P35550	P35550	rRNA 2-O-methyltransferase fibrillarin	Fbl	15	12	46.5	34.306	0	163200000	158170000	160430000	169630000	166740000	198260000	172270000	157060000	160600000	1.75863e+08	Fbl	3	3	0	0	0	0	0	0	0	0
P35564	P35564	Calnexin	Canx	25	25	38.4	67.277	0	477000000	412570000	459630000	471050000	450360000	490640000	446700000	443160000	4.49733e+08	4.60167e+08	Canx	3	3	0	0	0	0	0	0	0	0
P35585;Q9WVP1	P35585	AP-1 complex subunit mu-1	Ap1m1	10	10	31.4	48.542	0	33033000	35002000	35126000	33278000	37575000	29284000	37303000	34997000	34387000	3.38613e+07	Ap1m1	3	3	0	0	0	0	0	0	0	0
P35601	P35601	Replication factor C subunit 1	Rfc1	9	9	12.2	125.98	0	14869000	17497000	17884000	18709000	16727000	16423000	17243000	17751000	16750000	17139000	Rfc1	3	3	0	0	0	0	0	0	0	0
P35700	P35700	Peroxiredoxin-1	Prdx1	14	12	55.8	22.176	0	777130000	707340000	661560000	777760000	674610000	774830000	823160000	733500000	7.15343e+08	7.77163e+08	Prdx1	3	3	0	0	0	0	0	0	0	0
P35761	P35761	Dual specificity protein kinase TTK	Ttk	6	6	10.9	96.21	0	4679400	5555600	4755100	4992100	4346600	3364700	5567000	4470700	4996700	4.46747e+06	Ttk	3	3	0	0	0	0	0	0	0	0
P35762	P35762	CD81 antigen	Cd81	2	2	17.8	25.814	0	6628000	8032300	6894500	6616200	6761500	7046000	6083500	5753900	7.18493e+06	6.29447e+06	Cd81	3	3	0	0	0	0	0	0	0	0
P35821	P35821	Tyrosine-protein phosphatase non-receptor type 1	Ptpn1	5	5	12.5	49.593	0	8579100	11349000	9818300	8304900	7624600	10181000	10915000	7943000	9.91547e+06	9.67967e+06	Ptpn1	3	3	0	0	0	0	0	0	0	0
P35922	P35922	Fragile X mental retardation protein 1 homolog	Fmr1	6	5	16.3	68.988	0	16452000	17892000	17597000	16287000	17292000	14686000	18181000	21451000	1.73137e+07	18106000	Fmr1	3	3	0	0	0	0	0	0	0	0
P35979	P35979	60S ribosomal protein L12	Rpl12	7	7	59.4	17.804	0	713100000	631160000	677990000	657920000	618090000	580210000	662730000	625590000	6.74083e+08	6.22843e+08	Rpl12	3	3	0	0	0	0	0	0	0	0
P35980	P35980	60S ribosomal protein L18	Rpl18	8	8	39.4	21.644	0	520940000	526000000	539600000	597580000	578400000	646820000	631350000	493960000	5.28847e+08	590710000	Rpl18	3	3	0	0	0	0	0	0	0	0
P35991	P35991	Tyrosine-protein kinase BTK	Btk	12	12	23.7	76.437	0	30000000	33828000	33104000	31756000	29175000	31792000	38274000	28048000	3.23107e+07	3.27047e+07	Btk	3	3	0	0	0	0	0	0	0	0
P36371	P36371	Antigen peptide transporter 2	Tap2	5	5	10	77.444	0	5304000	6121700	6334600	6204300	6049400	7516300	7028900	4849600	5920100	6.46493e+06	Tap2	3	3	0	0	0	0	0	0	0	0
P36536	P36536	GTP-binding protein SAR1a	Sar1a	1	1	11.6	22.371	0.00033058	1144400	2007800	2526700	0	1319600	0	0	4281700	1.89297e+06	1.42723e+06	Sar1a	1	3	0	0	0	1	0	0	0	0
P36552	P36552	Oxygen-dependent coproporphyrinogen-III oxidase, mitochondrial	Cpox	3	3	8.8	49.714	0	3026300	3056500	4328700	2962800	2762600	3393000	2955900	3516600	3470500	3288500	Cpox	3	3	0	0	0	0	0	0	0	0
P36916	P36916	Guanine nucleotide-binding protein-like 1	Gnl1	2	2	4.3	68.77	0.00035881	2125200	2261500	2092700	2368000	2349700	2662600	2421100	1868700	2159800	2.31747e+06	Gnl1	3	3	0	0	0	0	0	0	0	0
P36993	P36993	Protein phosphatase 1B	Ppm1b	1	1	4.6	42.795	0.0018259	2639300	1943100	0	2728300	2839500	2824800	0	2215100	1.52747e+06	1.67997e+06	Ppm1b	2	2	0	0	0	0	0	0	0	0
P37040	P37040	NADPH--cytochrome P450 reductase	Por	5	5	13.6	77.043	0	5126000	5609600	5448600	5462100	5275600	5211000	4702500	5041900	5.39473e+06	4.98513e+06	Por	3	3	0	0	0	0	0	0	0	0
P37217	P37217	Early activation antigen CD69	Cd69	1	1	8	22.517	0.00032373	3138700	2661900	2568800	2640200	3145600	3256200	2594100	1873500	2789800	2574600	Cd69	3	3	0	0	0	0	0	0	0	0
P37913	P37913	DNA ligase 1	Lig1	31	31	42.8	102.29	0	183650000	187190000	173730000	176700000	177430000	183740000	180930000	186420000	1.81523e+08	1.83697e+08	Lig1	3	3	0	0	0	0	0	0	0	0
P38060	P38060	Hydroxymethylglutaryl-CoA lyase, mitochondrial	Hmgcl	2	2	7.7	34.238	0.00035236	2489500	1932200	2045100	1057200	1309600	0	596530	2936300	2155600	1177610	Hmgcl	2	3	0	0	0	0	0	0	0	0
P38647	P38647	Stress-70 protein, mitochondrial	Hspa9	26	26	48.3	73.46	0	708780000	637920000	624800000	700050000	738770000	783400000	715910000	680120000	6.57167e+08	7.26477e+08	Hspa9	3	3	0	0	0	0	0	0	0	0
P39054;P39053	P39054	Dynamin-2	Dnm2	12	11	18.6	98.144	0	20543000	24382000	22863000	17958000	21103000	21790000	25873000	22126000	22596000	23263000	Dnm2	3	3	0	0	0	0	0	0	0	0
P39749	P39749	Flap endonuclease 1	Fen1	9	9	33.6	42.314	0	83648000	72418000	74759000	67202000	64372000	70900000	83423000	76330000	7.69417e+07	7.68843e+07	Fen1	3	3	0	0	0	0	0	0	0	0
P40124;Q9CYT6	P40124	Adenylyl cyclase-associated protein 1	Cap1	18	18	46.6	51.564	0	347170000	353790000	330130000	362400000	367100000	404710000	415520000	370040000	3.43697e+08	3.96757e+08	Cap1	3	3	0	0	0	0	0	0	0	0
P40142	P40142	Transketolase	Tkt	21	21	42.2	67.63	0	972540000	1163700000	1305800000	1169400000	1266100000	1397900000	1501800000	1164900000	1.14735e+09	1.35487e+09	Tkt	3	3	0	0	0	0	0	0	0	0
P40201	P40201	Chromodomain-helicase-DNA-binding protein 1	Chd1	12	11	10.5	196.38	0	14142000	15828000	15646000	12848000	13018000	14221000	9049200	13661000	1.52053e+07	12310400	Chd1	3	3	0	0	0	0	0	0	0	0
P40237	P40237	CD82 antigen	Cd82	2	2	8.6	29.628	0.00031706	2379700	3319100	2417100	2394300	2228700	2010900	2296200	1732200	2705300	2013100	Cd82	3	3	0	0	0	0	0	0	0	0
P40336	P40336	Vacuolar protein sorting-associated protein 26A	Vps26a	5	5	20.8	38.113	0	12825000	13856000	15352000	11983000	14387000	14450000	17011000	13072000	14011000	1.48443e+07	Vps26a	3	3	0	0	0	0	0	0	0	0
P40630	P40630	Transcription factor A, mitochondrial	Tfam	2	2	11.5	27.987	0	10541000	12103000	10855000	9994200	13044000	13618000	13052000	12251000	1.11663e+07	1.29737e+07	Tfam	3	3	0	0	0	0	0	0	0	0
P41105	P41105	60S ribosomal protein L28	Rpl28	6	6	40.1	15.733	0	120320000	121320000	120960000	156440000	129090000	192180000	167700000	162460000	1.20867e+08	1.74113e+08	Rpl28	3	3	0	0	0	0	0	0	0	0
P41216	P41216	Long-chain-fatty-acid--CoA ligase 1	Acsl1	5	3	7.3	77.951	0	9453100	10883000	11706000	10505000	9432200	11253000	9349900	11019000	10680700	1.05406e+07	Acsl1	3	3	0	0	0	0	0	0	0	0
P41230	P41230	Lysine-specific demethylase 5C	Kdm5c	3	3	3.1	175.31	0	1845000	1478700	2148300	2333800	2123300	1999900	2145100	2127200	1824000	2.09073e+06	Kdm5c	3	3	0	0	0	0	0	0	0	0
P41241	P41241	Tyrosine-protein kinase CSK	Csk	12	12	36.7	50.716	0	45319000	51551000	45855000	44856000	47688000	56117000	47698000	41892000	47575000	48569000	Csk	3	3	0	0	0	0	0	0	0	0
P42208	P42208	Septin-2	2002-09-01	12	12	47.4	41.525	0	44714000	52379000	55713000	52764000	49978000	52362000	59837000	49442000	5.09353e+07	5.38803e+07	2002-09-01	3	3	0	0	0	0	0	0	0	0
P42209	P42209	Septin-1	2001-09-01	9	9	30.3	42.019	0	32662000	34322000	33313000	31863000	29314000	26210000	34576000	32518000	3.34323e+07	3.11013e+07	2001-09-01	3	3	0	0	0	0	0	0	0	0
P42225	P42225	Signal transducer and activator of transcription 1	Stat1	2	2	3.7	87.196	0.0003453	0	0	0	1991100	1814200	1126900	1721900	1793500	0	1.54743e+06	Stat1	3	0	1	1	1	0	0	0	0	0
P42227	P42227	Signal transducer and activator of transcription 3	Stat3	4	4	6.5	88.053	0	4166300	5267300	4926500	5047200	5484600	6320200	4335200	4602400	4786700	5.08593e+06	Stat3	3	3	0	0	0	0	0	0	0	0
P42232;P42230	P42232;P42230	Signal transducer and activator of transcription 5B;Signal transducer and activator of transcription 5A	Stat5b;Stat5a	4	4	7.1	90.001	0	6153900	6242500	6386400	5685000	5348300	5020700	5040000	6272400	6.26093e+06	5.44437e+06	Stat5b;Stat5a	3	3	0	0	0	0	0	0	0	0
P42567	P42567	Epidermal growth factor receptor substrate 15	Eps15	5	5	8.6	98.47	0	4797400	3370800	5916900	3980800	4396000	4324600	3974700	5343800	4.69503e+06	4547700	Eps15	3	3	0	0	0	0	0	0	0	0
P42859	P42859	Huntingtin	Htt	3	3	1.4	344.69	0	1253500	1767900	1687600	1766200	1661700	1433600	1648700	1254800	1.56967e+06	1445700	Htt	3	3	0	0	0	0	0	0	0	0
P42932	P42932	T-complex protein 1 subunit theta	Cct8	34	34	69.9	59.555	0	786860000	761990000	735890000	824220000	818210000	959910000	874000000	794380000	761580000	8.76097e+08	Cct8	3	3	0	0	0	0	0	0	0	0
P43247	P43247	DNA mismatch repair protein Msh2	Msh2	19	19	30.1	104.15	0	65564000	70456000	69894000	68267000	72719000	79495000	76826000	67285000	68638000	7.45353e+07	Msh2	3	3	0	0	0	0	0	0	0	0
P43274	P43274	Histone H1.4	Hist1h1e	3	3	13.2	21.977	0	528460000	485700000	407090000	504900000	500070000	576220000	544090000	394570000	473750000	504960000	Hist1h1e	3	3	0	0	0	0	0	0	0	0
P43275	P43275	Histone H1.1	Hist1h1a	5	5	22.1	21.785	0	752810000	651230000	619220000	400630000	428000000	249190000	265450000	923840000	674420000	4.79493e+08	Hist1h1a	3	3	0	0	0	0	0	0	0	0
P43276	P43276	Histone H1.5	Hist1h1b	6	6	22.9	22.576	0	1081700000	1117900000	931780000	1026400000	1066100000	1183700000	1079000000	881010000	1.04379e+09	1.0479e+09	Hist1h1b	3	3	0	0	0	0	0	0	0	0
P43277	P43277	Histone H1.3	Hist1h1d	1	1	7.2	22.099	0.00031908	21673000	20475000	19033000	25046000	25640000	28720000	22417000	19620000	2.03937e+07	2.35857e+07	Hist1h1d	3	3	0	0	0	0	0	0	0	0
P43346	P43346	Deoxycytidine kinase	Dck	9	9	44.2	30.367	0	48880000	56358000	49549000	54639000	53229000	55049000	63848000	43629000	5.15957e+07	5.41753e+07	Dck	3	3	0	0	0	0	0	0	0	0
P45376	P45376	Aldose reductase	Akr1b1	14	14	52.8	35.732	0	117030000	129290000	124240000	136750000	131700000	192180000	173880000	145060000	123520000	1.70373e+08	Akr1b1	3	3	0	0	0	0	0	0	0	0
P45878	P45878	Peptidyl-prolyl cis-trans isomerase FKBP2	Fkbp2	3	3	38.6	15.344	0	23735000	28366000	23943000	22851000	26844000	30526000	26905000	26326000	25348000	27919000	Fkbp2	3	3	0	0	0	0	0	0	0	0
P45952	P45952	Medium-chain specific acyl-CoA dehydrogenase, mitochondrial	Acadm	5	5	15	46.481	0	17925000	17610000	16759000	19112000	19620000	22927000	19080000	15278000	1.74313e+07	19095000	Acadm	3	3	0	0	0	0	0	0	0	0
P46061	P46061	Ran GTPase-activating protein 1	Rangap1	19	19	39.9	63.53	0	148740000	132410000	120690000	134410000	143880000	157730000	137350000	140540000	1.33947e+08	1.45207e+08	Rangap1	3	3	0	0	0	0	0	0	0	0
P46062	P46062	Signal-induced proliferation-associated protein 1	Sipa1	6	6	11.1	112.06	0	14102000	15323000	16350000	16769000	13580000	16909000	17147000	15141000	1.52583e+07	16399000	Sipa1	3	3	0	0	0	0	0	0	0	0
P46460	P46460	Vesicle-fusing ATPase	Nsf	9	9	13.8	82.613	0	22232000	22988000	21496000	22223000	24400000	28290000	26050000	20023000	2.22387e+07	2.47877e+07	Nsf	3	3	0	0	0	0	0	0	0	0
P46467	P46467	Vacuolar protein sorting-associated protein 4B	Vps4b	8	6	25.9	49.419	0	14974000	16604000	14863000	14531000	15055000	14531000	13848000	15389000	1.54803e+07	1.45893e+07	Vps4b	3	3	0	0	0	0	0	0	0	0
P46471	P46471	26S protease regulatory subunit 7	Psmc2	21	21	54.5	48.647	0	173200000	179800000	178150000	180420000	184210000	190460000	193270000	169840000	177050000	1.84523e+08	Psmc2	3	3	0	0	0	0	0	0	0	0
P46638;P62492	P46638;P62492	Ras-related protein Rab-11B;Ras-related protein Rab-11A	Rab11b;Rab11a	12	12	57.8	24.489	0	118990000	112000000	114310000	113020000	115660000	117200000	126230000	108410000	115100000	117280000	Rab11b;Rab11a	3	3	0	0	0	0	0	0	0	0
P46660	P46660	Alpha-internexin	Ina	2	2	4.8	55.382	0.0040793	5271200	4096900	0	0	0	0	6536600	0	3122700	2.17887e+06	Ina	1	2	0	0	0	0	0	0	0	0
P46664	P46664	Adenylosuccinate synthetase isozyme 2	Adss	9	9	30.5	50.02	0	81605000	86418000	87972000	88475000	89474000	87940000	83602000	81940000	8.53317e+07	84494000	Adss	3	3	0	0	0	0	0	0	0	0
P46718	P46718	Programmed cell death protein 2	Pdcd2	4	4	14.9	38.341	0	18555000	18198000	13827000	19463000	21708000	21178000	20646000	18272000	16860000	20032000	Pdcd2	3	3	0	0	0	0	0	0	0	0
P46737	P46737	Lys-63-specific deubiquitinase BRCC36	Brcc3	1	1	5.5	33.34	0.0078674	0	0	0	0	0	1390800	0	0	0	463600	Brcc3	1	0	0	1	0	0	0	0	0	0
P46935	P46935	E3 ubiquitin-protein ligase NEDD4	Nedd4	8	8	11	102.71	0	16635000	19121000	20031000	18183000	22096000	29270000	20741000	20327000	1.85957e+07	23446000	Nedd4	3	3	0	0	0	0	0	0	0	0
P46978	P46978	Dolichyl-diphosphooligosaccharide--protein glycosyltransferase subunit STT3A	Stt3a	13	12	18.4	80.597	0	39775000	41199000	44560000	43351000	40468000	41655000	41616000	37790000	4.18447e+07	4.03537e+07	Stt3a	3	3	0	0	0	0	0	0	0	0
P47199	P47199	Quinone oxidoreductase	Cryz	1	1	4.8	35.268	0.00032331	1438800	1732100	1839500	2386600	2551800	2210900	2524300	2431600	1.67013e+06	2.38893e+06	Cryz	3	3	0	0	0	0	0	0	0	0
P47738	P47738	Aldehyde dehydrogenase, mitochondrial	Aldh2	13	13	34.5	56.537	0	133210000	145140000	111160000	107560000	112180000	101610000	116090000	112700000	1.29837e+08	1.10133e+08	Aldh2	3	3	0	0	0	0	0	0	0	0
P47740	P47740	Fatty aldehyde dehydrogenase	Aldh3a2	1	1	3.1	53.97	0.0078696	0	0	988710	1344600	922850	1090400	1200400	586370	329570	959057	Aldh3a2	3	1	1	0	0	0	0	0	0	0
P47753	P47753	F-actin-capping protein subunit alpha-1	Capza1	7	7	45.1	32.939	0	111720000	104690000	104050000	99641000	97971000	85558000	95109000	93757000	106820000	9.14747e+07	Capza1	3	3	0	0	0	0	0	0	0	0
P47754	P47754	F-actin-capping protein subunit alpha-2	Capza2	10	8	55.9	32.967	0	101900000	91289000	93589000	73860000	80480000	88219000	73122000	92477000	9.55927e+07	84606000	Capza2	3	3	0	0	0	0	0	0	0	0
P47757	P47757	F-actin-capping protein subunit beta	Capzb	11	11	43.7	31.345	0	137550000	133370000	113120000	119930000	134070000	142360000	140290000	109400000	1.28013e+08	1.30683e+08	Capzb	3	3	0	0	0	0	0	0	0	0
P47758	P47758	Signal recognition particle receptor subunit beta	Srprb	7	7	36.1	29.579	0	29522000	33444000	26532000	28118000	29118000	28308000	35277000	30382000	2.98327e+07	3.13223e+07	Srprb	3	3	0	0	0	0	0	0	0	0
P47791	P47791	Glutathione reductase, mitochondrial	Gsr	5	5	17.4	53.662	0	6990800	7501400	9832100	8205600	8010900	4855700	6764700	8102400	8108100	6.57427e+06	Gsr	3	3	0	0	0	0	0	0	0	0
P47802	P47802	Metaxin-1	Mtx1	3	3	14.2	35.623	0	12223000	13232000	14325000	12855000	13805000	12898000	11237000	9385600	13260000	1.11735e+07	Mtx1	3	3	0	0	0	0	0	0	0	0
P47809	P47809	Dual specificity mitogen-activated protein kinase kinase 4	Map2k4	2	2	6.8	44.113	0.00031969	1483000	1952300	0	1273100	1156400	0	1393400	1373900	1145100	922433	Map2k4	2	2	0	0	0	0	0	0	0	0
P47811	P47811	Mitogen-activated protein kinase 14	Mapk14	5	5	15.6	41.287	0	8962700	8364900	9939800	6687700	9141900	6270000	8302200	10256000	9.08913e+06	8.27607e+06	Mapk14	3	3	0	0	0	0	0	0	0	0
P47856;Q9Z2Z9	P47856	Glutamine--fructose-6-phosphate aminotransferase [isomerizing] 1	Gfpt1	6	6	13.3	78.538	0	5744400	6839400	6918100	6873200	7554300	8051600	6846300	5736400	6.50063e+06	6878100	Gfpt1	3	3	0	0	0	0	0	0	0	0
P47857	P47857	ATP-dependent 6-phosphofructokinase, muscle type	Pfkm	2	2	2.9	85.268	0.00032072	3118700	2840100	3566300	3432000	2565500	2202500	3188300	3204200	3.17503e+06	2865000	Pfkm	3	3	0	0	0	0	0	0	0	0
P47911	P47911	60S ribosomal protein L6	Rpl6	14	14	43.6	33.509	0	691020000	770200000	778990000	752310000	743050000	849090000	884020000	710860000	7.46737e+08	8.14657e+08	Rpl6	3	3	0	0	0	0	0	0	0	0
P47915;W4VSN7	P47915;W4VSN7	60S ribosomal protein L29	Rpl29;Gm3550	2	2	11.9	17.587	0	90994000	79532000	78122000	98174000	87168000	86430000	100090000	104160000	8.28827e+07	9.68933e+07	Rpl29;Gm3550	3	3	0	0	0	0	0	0	0	0
P47941	P47941	Crk-like protein	Crkl	9	9	38.9	33.83	0	26376000	32275000	31526000	28690000	28785000	31334000	30182000	29445000	30059000	3.03203e+07	Crkl	3	3	0	0	0	0	0	0	0	0
P47955	P47955	60S acidic ribosomal protein P1	Rplp1	2	2	36.8	11.475	0	72638000	47487000	66556000	29168000	32461000	2546200	4437900	186630000	62227000	6.4538e+07	Rplp1	3	3	0	0	0	0	0	0	0	0
P47962	P47962	60S ribosomal protein L5	Rpl5	12	12	34	34.4	0	570680000	631400000	699660000	716750000	692600000	794380000	717510000	578980000	6.33913e+08	6.96957e+08	Rpl5	3	3	0	0	0	0	0	0	0	0
P47963	P47963	60S ribosomal protein L13	Rpl13	7	7	33.2	24.305	0	427340000	363320000	387990000	393470000	361260000	456380000	464580000	410900000	3.92883e+08	4.43953e+08	Rpl13	3	3	0	0	0	0	0	0	0	0
P47964	P47964	60S ribosomal protein L36	Rpl36	3	3	24.8	12.215	0	33072000	38880000	35138000	42775000	42421000	6289700	69315000	65219000	3.56967e+07	4.69412e+07	Rpl36	3	3	0	0	0	0	0	0	0	0
P48024;Q9CXU9	P48024;Q9CXU9	Eukaryotic translation initiation factor 1;Eukaryotic translation initiation factor 1b	Eif1;Eif1b	5	5	63.7	12.746	0	119040000	122830000	121400000	130690000	128990000	112020000	122320000	106840000	121090000	1.13727e+08	Eif1;Eif1b	3	3	0	0	0	0	0	0	0	0
P48025	P48025	Tyrosine-protein kinase SYK	Syk	11	11	28.3	71.376	0	50600000	54990000	52475000	51720000	53535000	47375000	53976000	53231000	5.26883e+07	5.15273e+07	Syk	3	3	0	0	0	0	0	0	0	0
P48036	P48036	Annexin A5	Anxa5	1	1	5	35.752	0	916450	649700	956440	4779100	1043500	1132300	628740	1251100	840863	1.00405e+06	Anxa5	3	3	0	0	0	0	0	0	0	0
P48193	P48193	Protein 4.1	Epb41	6	6	10	95.91	0	10549000	9326000	9088700	8615300	10123000	11313000	11125000	8477700	9.65457e+06	1.03052e+07	Epb41	3	3	0	0	0	0	0	0	0	0
P48428	P48428	Tubulin-specific chaperone A	Tbca	5	5	40.7	12.758	0	42289000	41101000	43087000	45410000	45540000	51726000	41725000	47547000	42159000	4.69993e+07	Tbca	3	3	0	0	0	0	0	0	0	0
P48453;P63328;P48455	P48453;P63328	Serine/threonine-protein phosphatase 2B catalytic subunit beta isoform;Serine/threonine-protein phosphatase 2B catalytic subunit alpha isoform	Ppp3cb;Ppp3ca	4	4	8.8	59.173	0	6851900	8076800	7414600	6993500	6763400	7499500	7528000	6062400	7.44777e+06	7.02997e+06	Ppp3cb;Ppp3ca	3	3	0	0	0	0	0	0	0	0
P48722	P48722	Heat shock 70 kDa protein 4L	Hspa4l	1	1	1.7	94.381	0.0076056	0	0	0	0	0	0	0	0	0	0	Hspa4l	0	0	0	1	0	0	1	0	0	0
P48760	P48760	Folylpolyglutamate synthase, mitochondrial	Fpgs	2	2	5.5	64.955	0.0065415	0	1548600	1468900	1658200	1538200	0	1404900	1086900	1.00583e+06	830600	Fpgs	2	2	0	0	0	0	0	0	0	0
P48962;Q3V132	P48962	ADP/ATP translocase 1	Slc25a4	7	7	24.8	32.904	0	93298000	91687000	88828000	81741000	73765000	61250000	50098000	89425000	91271000	6.69243e+07	Slc25a4	3	3	0	0	0	0	0	0	0	0
P49135	P49135	TFIIH basal transcription factor complex helicase XPB subunit	Ercc3	6	6	12.6	89.125	0	35566000	32913000	36890000	35708000	37558000	39878000	36908000	29777000	35123000	35521000	Ercc3	3	3	0	0	0	0	0	0	0	0
P49312	P49312	Heterogeneous nuclear ribonucleoprotein A1;Heterogeneous nuclear ribonucleoprotein A1, N-terminally processed	Hnrnpa1	17	16	57.2	34.196	0	994750000	1196300000	1117500000	1240000000	1230300000	1270000000	1281600000	1050700000	1102850000	1.20077e+09	Hnrnpa1	3	3	0	0	0	0	0	0	0	0
P49442	P49442	Inositol polyphosphate 1-phosphatase	Inpp1	5	5	19.4	43.346	0	10205000	11342000	12276000	11215000	11371000	7802500	10962000	10853000	1.12743e+07	9872500	Inpp1	3	3	0	0	0	0	0	0	0	0
P49443	P49443	Protein phosphatase 1A	Ppm1a	3	2	10.7	42.432	0.00031959	4676900	4320700	3240600	2610500	3662500	4098700	4241500	4278900	4079400	4.20637e+06	Ppm1a	3	3	0	0	0	0	0	0	0	0
P49586;Q811Q9	P49586;Q811Q9	Choline-phosphate cytidylyltransferase A;Choline-phosphate cytidylyltransferase B	Pcyt1a;Pcyt1b	1	1	3.3	41.666	0.0057521	1468600	0	0	0	0	0	0	1531500	489533	510500	Pcyt1a;Pcyt1b	1	1	0	0	0	0	0	0	0	0
P49710	P49710	Hematopoietic lineage cell-specific protein	Hcls1	14	14	36.8	54.24	0	118460000	117470000	104930000	127380000	129110000	153750000	141330000	128510000	113620000	1.41197e+08	Hcls1	3	3	0	0	0	0	0	0	0	0
P49717;Q9CWV1	P49717	DNA replication licensing factor MCM4	Mcm4	31	31	47	96.735	0	207390000	225260000	224360000	202950000	211730000	231190000	221030000	227810000	2.19003e+08	2.26677e+08	Mcm4	3	3	0	0	0	0	0	0	0	0
P49718	P49718	DNA replication licensing factor MCM5	Mcm5	31	31	47.7	82.406	0	369680000	369930000	356760000	373600000	376470000	374910000	405060000	392030000	3.65457e+08	3.90667e+08	Mcm5	3	3	0	0	0	0	0	0	0	0
P49722	P49722	Proteasome subunit alpha type-2	Psma2	7	7	41	25.926	0	70543000	94550000	111020000	68311000	68059000	43778000	78875000	73824000	9.20377e+07	6.54923e+07	Psma2	3	3	0	0	0	0	0	0	0	0
P49962	P49962	Signal recognition particle 9 kDa protein	Srp9	3	3	34.9	10.194	0	13438000	12168000	13578000	11184000	13919000	10461000	12003000	13831000	1.30613e+07	1.20983e+07	Srp9	3	3	0	0	0	0	0	0	0	0
P50096	P50096	Inosine-5-monophosphate dehydrogenase 1	Impdh1	5	5	15.4	55.278	0	2564300	4468800	6536900	2963100	3871500	4315700	3953700	4233400	4.52333e+06	4167600	Impdh1	3	3	0	0	0	0	0	0	0	0
P50136	P50136	2-oxoisovalerate dehydrogenase subunit alpha, mitochondrial	Bckdha	4	4	13.8	50.37	0	5648300	5316200	5048300	5596500	5460000	6094700	5773200	4318100	5337600	5.39533e+06	Bckdha	3	3	0	0	0	0	0	0	0	0
P50247	P50247	Adenosylhomocysteinase	Ahcy	25	25	65.3	47.688	0	540680000	512040000	550010000	549770000	509790000	609100000	604470000	514560000	5.34243e+08	5.76043e+08	Ahcy	3	3	0	0	0	0	0	0	0	0
P50396	P50396	Rab GDP dissociation inhibitor alpha	Gdi1	7	7	22.8	50.521	0	14457000	13938000	15170000	14808000	15427000	16832000	14416000	11121000	1.45217e+07	14123000	Gdi1	3	3	0	0	0	0	0	0	0	0
P50427	P50427	Steryl-sulfatase	Sts	3	3	6.2	66.59	0	2555400	2593300	2860200	2177900	2928200	0	1629400	2030000	2.66963e+06	1219800	Sts	2	3	0	0	0	0	0	0	0	0
P50429	P50429	Arylsulfatase B	Arsb	3	3	6.7	59.646	0.00032862	2609200	2795200	0	2688800	3012100	2858300	2172200	2639500	1.80147e+06	2.55667e+06	Arsb	3	2	0	0	0	0	0	0	0	0
P50431	P50431	Serine hydroxymethyltransferase, cytosolic	Shmt1	18	18	45.8	52.6	0	121160000	125110000	129840000	125340000	122080000	148260000	123820000	128540000	125370000	133540000	Shmt1	3	3	0	0	0	0	0	0	0	0
P50516	P50516	V-type proton ATPase catalytic subunit A	Atp6v1a	14	14	32.1	68.325	0	52822000	56928000	55666000	49490000	52042000	49854000	50957000	48871000	5.51387e+07	49894000	Atp6v1a	3	3	0	0	0	0	0	0	0	0
P50518	P50518	V-type proton ATPase subunit E 1	Atp6v1e1	4	4	20.4	26.157	0	24098000	21959000	22294000	23782000	22111000	22239000	24595000	21490000	2.27837e+07	2.27747e+07	Atp6v1e1	3	3	0	0	0	0	0	0	0	0
P50543	P50543	Protein S100-A11	S100a11	1	1	16.3	11.083	0.00032415	530460	0	0	855580	0	0	0	1717700	176820	572567	S100a11	1	1	0	0	0	0	0	0	0	0
P50544	P50544	Very long-chain specific acyl-CoA dehydrogenase, mitochondrial	Acadvl	4	4	9.8	70.875	0	25811000	29319000	33142000	53479000	38709000	8207300	32987000	30958000	29424000	2.40508e+07	Acadvl	3	3	0	0	0	0	0	0	0	0
P50580	P50580	Proliferation-associated protein 2G4	Pa2g4	20	20	58.1	43.698	0	628340000	518630000	542860000	596130000	582710000	709360000	540200000	668700000	5.63277e+08	639420000	Pa2g4	3	3	0	0	0	0	0	0	0	0
P51125	P51125	Calpastatin	Cast	3	3	7.5	84.921	0	6208600	6773300	6803000	5854200	6195400	5341100	6216500	5592000	6.59497e+06	5.71653e+06	Cast	3	3	0	0	0	0	0	0	0	0
P51150	P51150	Ras-related protein Rab-7a	Rab7a	11	11	58.9	23.489	0	166350000	154930000	161520000	170030000	168180000	169150000	164320000	151150000	1.60933e+08	161540000	Rab7a	3	3	0	0	0	0	0	0	0	0
P51174	P51174	Long-chain specific acyl-CoA dehydrogenase, mitochondrial	Acadl	9	9	27.4	47.907	0	44724000	46470000	42748000	41327000	44782000	47634000	46807000	37036000	4.46473e+07	4.38257e+07	Acadl	3	3	0	0	0	0	0	0	0	0
P51432	P51432	1-phosphatidylinositol 4,5-bisphosphate phosphodiesterase beta-3	Plcb3	3	3	4.7	139.49	0.00033864	985340	1201300	1383600	1678800	1497200	1318400	1037200	1026900	1190080	1127500	Plcb3	3	3	0	0	0	0	0	0	0	0
P51569	P51569	Alpha-galactosidase A	Gla	1	1	2.9	47.642	0.0024162	0	1673100	1994500	1159400	0	2094500	0	1530100	1.22253e+06	1208200	Gla	2	2	0	0	0	0	0	0	0	0
P51660	P51660	Peroxisomal multifunctional enzyme type 2;(3R)-hydroxyacyl-CoA dehydrogenase;Enoyl-CoA hydratase 2	Hsd17b4	14	14	29	79.481	0	32181000	31334000	36430000	33223000	35487000	31055000	36680000	34702000	33315000	3.41457e+07	Hsd17b4	3	3	0	0	0	0	0	0	0	0
P51807	P51807	Dynein light chain Tctex-type 1	Dynlt1	1	1	14.2	12.483	0.00032425	5238600	4850200	4268500	6936900	5821600	6182300	7109400	4280200	4.78577e+06	5857300	Dynlt1	3	3	0	0	0	0	0	0	0	0
P51855	P51855	Glutathione synthetase	Gss	2	2	8.9	52.246	0.00033727	2477800	3459100	2785000	3182200	2858700	3796800	2923200	2984700	2907300	3234900	Gss	3	3	0	0	0	0	0	0	0	0
P51859	P51859	Hepatoma-derived growth factor	Hdgf	9	9	52.7	26.268	0	125500000	131260000	134770000	137250000	147910000	191320000	151570000	124160000	130510000	1.55683e+08	Hdgf	3	3	0	0	0	0	0	0	0	0
P51863	P51863	V-type proton ATPase subunit d 1	Atp6v0d1	1	1	7.7	40.301	0.0015267	2131100	2691000	2719000	0	0	0	0	3090300	2513700	1030100	Atp6v0d1	1	3	0	0	0	1	0	0	0	0
P51881	P51881	ADP/ATP translocase 2;ADP/ATP translocase 2, N-terminally processed	Slc25a5	16	8	54	32.931	0	718680000	562240000	559870000	680510000	636370000	604880000	621170000	662270000	6.13597e+08	629440000	Slc25a5	3	3	0	0	0	0	0	0	0	0
P51912	P51912	Neutral amino acid transporter B(0)	Slc1a5	5	5	12.1	58.482	0	14293000	15251000	16140000	16442000	16107000	16694000	17525000	12860000	15228000	15693000	Slc1a5	3	3	0	0	0	0	0	0	0	0
P51943	P51943	Cyclin-A2	Ccna2	5	5	20.6	47.269	0	15459000	17164000	15764000	15752000	18498000	17815000	17026000	15465000	16129000	1.67687e+07	Ccna2	3	3	0	0	0	0	0	0	0	0
P51949	P51949	CDK-activating kinase assembly factor MAT1	Mnat1	3	3	15.2	35.848	0	4244100	5311300	6440000	2261900	4517500	5749900	3629500	4971600	5331800	4.78367e+06	Mnat1	3	3	0	0	0	0	0	0	0	0
P52019	P52019	Squalene monooxygenase	Sqle	2	2	5.6	63.769	0.0096605	2538600	2677400	4046100	3437700	2564600	2652000	3964600	2463700	3.08737e+06	3.02677e+06	Sqle	3	3	0	0	0	0	0	0	0	0
P52293	P52293	Importin subunit alpha-1	Kpna2	17	17	46.5	57.927	0	263700000	233930000	246780000	217860000	241610000	266690000	246400000	257380000	2.48137e+08	2.56823e+08	Kpna2	3	3	0	0	0	0	0	0	0	0
P52332	P52332	Tyrosine-protein kinase JAK1	Jak1	4	4	4.4	133.37	0	4685600	6080700	4137900	4462200	5184100	4600500	4854700	4214200	4.96807e+06	4.55647e+06	Jak1	3	3	0	0	0	0	0	0	0	0
P52431	P52431	DNA polymerase delta catalytic subunit	Pold1	19	19	24.6	123.79	0	33259000	38173000	35907000	31507000	42029000	49054000	38701000	33554000	3.57797e+07	4.04363e+07	Pold1	3	3	0	0	0	0	0	0	0	0
P52432	P52432	DNA-directed RNA polymerases I and III subunit RPAC1	Polr1c	5	5	19.4	39.106	0	12967000	11936000	11962000	13443000	14244000	14253000	12234000	13723000	1.22883e+07	1.34033e+07	Polr1c	3	3	0	0	0	0	0	0	0	0
P52479	P52479	Ubiquitin carboxyl-terminal hydrolase 10	Usp10	7	7	12.6	87.021	0	21790000	22339000	21087000	22107000	22104000	23595000	24119000	21812000	2.17387e+07	2.31753e+07	Usp10	3	3	0	0	0	0	0	0	0	0
P52480;P53657	P52480	Pyruvate kinase PKM	Pkm	33	33	66.5	57.844	0	2490700000	2075000000	2516700000	2555500000	2418100000	2909800000	2266100000	2541200000	2360800000	2.57237e+09	Pkm	3	3	0	0	0	0	0	0	0	0
P52483;Q91W82;P52482	P52483;Q91W82;P52482	Ubiquitin-conjugating enzyme E2 E3;Ubiquitin-conjugating enzyme E2 E2;Ubiquitin-conjugating enzyme E2 E1	Ube2e3;Ube2e2;Ube2e1	3	3	17.9	22.912	0	12011000	10044000	9606000	10469000	11296000	13774000	13190000	10768000	1.05537e+07	1.25773e+07	Ube2e3;Ube2e2;Ube2e1	3	3	0	0	0	0	0	0	0	0
P52503	P52503	NADH dehydrogenase [ubiquinone] iron-sulfur protein 6, mitochondrial	Ndufs6	3	3	42.2	13.02	0	11862000	8277400	8936400	10934000	7634400	0	10000000	7531300	9.69193e+06	5.84377e+06	Ndufs6	2	3	0	0	0	0	0	0	0	0
P52633	P52633	Signal transducer and transcription activator 6	Stat6	2	2	3.5	93.496	0.00032723	1635600	1206000	2272700	1378000	1537800	1242700	1585900	1472300	1.70477e+06	1.43363e+06	Stat6	3	3	0	0	0	0	0	0	0	0
P52875	P52875	Transmembrane protein 165	Tmem165	2	2	11.1	34.79	0.00037147	6270400	6214600	5811500	6064400	7043400	7686700	6066500	5518700	6.09883e+06	6.42397e+06	Tmem165	3	3	0	0	0	0	0	0	0	0
P52912	P52912	Nucleolysin TIA-1	Tia1	7	4	24.1	42.799	0	25229000	27034000	24401000	24485000	25461000	22655000	29177000	26453000	2.55547e+07	26095000	Tia1	3	3	0	0	0	0	0	0	0	0
P53026	P53026	60S ribosomal protein L10a	Rpl10a	8	8	29.5	24.916	0	523710000	531060000	493670000	494290000	558410000	458340000	501880000	552640000	5.16147e+08	5.04287e+08	Rpl10a	3	3	0	0	0	0	0	0	0	0
P53395	P53395	Lipoamide acyltransferase component of branched-chain alpha-keto acid dehydrogenase complex, mitochondrial	Dbt	3	3	8.3	53.246	0	2616500	3249000	3331400	2186700	2641800	2812800	1762100	3323900	3.06563e+06	2.63293e+06	Dbt	3	3	0	0	0	0	0	0	0	0
P53564	P53564	Homeobox protein cut-like 1	Cux1	5	5	5.7	165.59	0	6428200	6622200	5523400	4815400	4847300	4271000	5659700	5521600	6.19127e+06	5.15077e+06	Cux1	3	3	0	0	0	0	0	0	0	0
P53569	P53569	CCAAT/enhancer-binding protein zeta	Cebpz	7	7	8.9	120.26	0	11676000	12766000	14564000	14439000	11868000	13829000	13796000	11426000	13002000	13017000	Cebpz	3	3	0	0	0	0	0	0	0	0
P53690	P53690	Matrix metalloproteinase-14	Mmp14	3	3	6.7	65.918	0	4396800	4127000	4141600	4653500	4396300	3927900	3994400	3376100	4221800	3.76613e+06	Mmp14	3	3	0	0	0	0	0	0	0	0
P53702	P53702	Cytochrome c-type heme lyase	Hccs	7	7	32.7	30.977	0	11891000	11746000	10690000	9895000	10294000	10472000	13320000	11507000	1.14423e+07	1.17663e+07	Hccs	3	3	0	0	0	0	0	0	0	0
P53810	P53810	Phosphatidylinositol transfer protein alpha isoform	Pitpna	8	7	37.3	31.893	0	36851000	42352000	42225000	36536000	36895000	44509000	40910000	36449000	40476000	4.06227e+07	Pitpna	3	3	0	0	0	0	0	0	0	0
P53811	P53811	Phosphatidylinositol transfer protein beta isoform	Pitpnb	7	7	33.2	31.487	0	23298000	26713000	25344000	25966000	25104000	29769000	29093000	22817000	2.51183e+07	2.72263e+07	Pitpnb	3	3	0	0	0	0	0	0	0	0
P53986	P53986	Monocarboxylate transporter 1	Slc16a1	6	6	13.4	53.267	0	47704000	50775000	46763000	52812000	52999000	62397000	53791000	41480000	48414000	52556000	Slc16a1	3	3	0	0	0	0	0	0	0	0
P53994	P53994	Ras-related protein Rab-2A	Rab2a	7	4	42.5	23.547	0	34076000	35620000	35363000	30434000	35444000	24582000	31867000	33425000	3.50197e+07	29958000	Rab2a	3	3	0	0	0	0	0	0	0	0
P53995	P53995	Anaphase-promoting complex subunit 1	Anapc1	10	10	8	215.99	0	9521100	11057000	13372000	9882200	9572100	9808000	11682000	10968000	11316700	1.08193e+07	Anapc1	3	3	0	0	0	0	0	0	0	0
P53996	P53996	Cellular nucleic acid-binding protein	Cnbp	4	4	27	19.592	0	16294000	11765000	13295000	19952000	19070000	14621000	14081000	20133000	1.37847e+07	1.62783e+07	Cnbp	3	3	0	0	0	0	0	0	0	0
P54071	P54071	Isocitrate dehydrogenase [NADP], mitochondrial	Idh2	14	13	33.2	50.906	0	108560000	109980000	112000000	101980000	100380000	105750000	97511000	96768000	110180000	1.0001e+08	Idh2	3	3	0	0	0	0	0	0	0	0
P54103	P54103	DnaJ homolog subfamily C member 2;DnaJ homolog subfamily C member 2, N-terminally processed	Dnajc2	13	13	30.3	71.721	0	46081000	41537000	40182000	42485000	42893000	43672000	43980000	40840000	42600000	4.28307e+07	Dnajc2	3	3	0	0	0	0	0	0	0	0
P54227;P63042	P54227	Stathmin	Stmn1	7	5	46.3	17.274	0	165640000	216040000	164090000	176050000	189540000	251270000	238210000	163330000	1.81923e+08	2.17603e+08	Stmn1	3	3	0	0	0	0	0	0	0	0
P54276	P54276	DNA mismatch repair protein Msh6	Msh6	21	21	19.9	151.08	0	46794000	54109000	54732000	52270000	58181000	61727000	60071000	48293000	5.18783e+07	56697000	Msh6	3	3	0	0	0	0	0	0	0	0
P54728	P54728	UV excision repair protein RAD23 homolog B	Rad23b	11	9	38.9	43.512	0	81773000	78215000	79088000	91097000	83736000	113640000	95534000	90923000	79692000	1.00032e+08	Rad23b	3	3	0	0	0	0	0	0	0	0
P54729	P54729	NEDD8 ultimate buster 1	Nub1	5	5	13.5	70.306	0	10159000	10776000	9593400	11325000	8713900	11863000	12038000	9887700	1.01761e+07	11262900	Nub1	3	3	0	0	0	0	0	0	0	0
P54731	P54731	FAS-associated factor 1	Faf1	10	10	21.7	73.862	0	20256000	22337000	20865000	22665000	25252000	26647000	22969000	21532000	2.11527e+07	23716000	Faf1	3	3	0	0	0	0	0	0	0	0
P54775	P54775	26S protease regulatory subunit 6B	Psmc4	23	23	63.2	47.408	0	173400000	192360000	187340000	193970000	184520000	182590000	193570000	166870000	1.84367e+08	181010000	Psmc4	3	3	0	0	0	0	0	0	0	0
P54822	P54822	Adenylosuccinate lyase	Adsl	14	14	32.4	54.866	0	94460000	97589000	101180000	98571000	106100000	113530000	105290000	87408000	97743000	102076000	Adsl	3	3	0	0	0	0	0	0	0	0
P54823	P54823	Probable ATP-dependent RNA helicase DDX6	Ddx6	15	15	42.9	54.191	0	185470000	203240000	205340000	191900000	217930000	199900000	202970000	199200000	1.98017e+08	200690000	Ddx6	3	3	0	0	0	0	0	0	0	0
P54923	P54923	[Protein ADP-ribosylarginine] hydrolase	Adprh	7	7	29.3	40.068	0	34035000	30926000	41822000	36496000	36646000	33794000	35901000	35123000	3.55943e+07	3.49393e+07	Adprh	3	3	0	0	0	0	0	0	0	0
P55096	P55096	ATP-binding cassette sub-family D member 3	Abcd3	3	3	8	75.474	0	6404500	6604000	6639400	5681000	5976800	6702000	6738600	4833000	6549300	6091200	Abcd3	3	3	0	0	0	0	0	0	0	0
P55194	P55194	SH3 domain-binding protein 1	Sh3bp1	6	6	12.5	74.172	0	7888600	10242000	10242000	11110000	10139000	9218100	11124000	9119700	9.45753e+06	9820600	Sh3bp1	3	3	0	0	0	0	0	0	0	0
P55258	P55258	Ras-related protein Rab-8A	Rab8a	4	3	20.3	23.668	0	14922000	14992000	14101000	15812000	17178000	19387000	20799000	18492000	1.46717e+07	1.95593e+07	Rab8a	3	3	0	0	0	0	0	0	0	0
P55264	P55264	Adenosine kinase	Adk	6	6	21.9	40.148	0	26490000	26878000	23050000	27740000	32539000	34534000	28068000	25084000	2.54727e+07	2.92287e+07	Adk	3	3	0	0	0	0	0	0	0	0
P55302	P55302	Alpha-2-macroglobulin receptor-associated protein	Lrpap1	1	1	3.6	42.215	0.0057604	1435200	1504000	1503200	1756100	1553700	0	1402400	1574200	1480800	992200	Lrpap1	2	3	0	0	0	0	0	0	0	0
P55821	P55821	Stathmin-2	Stmn2	1	1	5.6	20.828	0.0021238	19809000	22362000	19545000	27332000	24683000	34207000	25359000	29411000	20572000	29659000	Stmn2	3	3	0	0	0	0	0	0	0	0
P56135	P56135	ATP synthase subunit f, mitochondrial	Atp5j2	2	2	26.1	10.344	0	31385000	25079000	24853000	23100000	24091000	23717000	22094000	41820000	2.71057e+07	2.92103e+07	Atp5j2	3	3	0	0	0	0	0	0	0	0
P56183	P56183	Ribosomal RNA processing protein 1 homolog A	Rrp1	6	6	19.8	54.776	0	22837000	26377000	28479000	17870000	26423000	25389000	16467000	29646000	2.58977e+07	23834000	Rrp1	3	3	0	0	0	0	0	0	0	0
P56212;P60840	P56212;P60840	cAMP-regulated phosphoprotein 19;Alpha-endosulfine	Arpp19;Ensa	2	2	25	12.293	0	19191000	12504000	11494000	16367000	11652000	13220000	19233000	15780000	1.43963e+07	1.60777e+07	Arpp19;Ensa	3	3	0	0	0	0	0	0	0	0
Q91ZR1;P56371	Q91ZR1;P56371	Ras-related protein Rab-4B;Ras-related protein Rab-4A	Rab4b;Rab4a	1	1	6.6	23.629	0.0024213	1311900	0	924790	0	838120	0	0	1497400	745563	499133	Rab4b;Rab4a	1	2	0	0	0	0	0	0	0	0
P56376	P56376	Acylphosphatase-1	Acyp1	2	2	22.2	11.241	0.0029691	4087300	4714000	5446500	3815200	5350000	3607100	4785800	3470400	4.74927e+06	3.95443e+06	Acyp1	3	3	0	0	0	0	0	0	0	0
P56380	P56380	Bis(5-nucleosyl)-tetraphosphatase [asymmetrical]	Nudt2	3	3	32	16.989	0.0003647	3305100	3252800	4653300	4112100	3467300	4847700	4641600	2927400	3.73707e+06	4138900	Nudt2	3	3	0	0	0	0	0	0	0	0
P56382	P56382	ATP synthase subunit epsilon, mitochondrial	Atp5e	2	2	28.8	5.8378	0.00034758	11579000	10633000	9854800	12980000	11132000	12963000	13035000	10775000	1.06889e+07	1.22577e+07	Atp5e	3	3	0	0	0	0	0	0	0	0
Q9CR84;P56384;P56383	Q9CR84;P56384;P56383	ATP synthase F(0) complex subunit C1, mitochondrial;ATP synthase F(0) complex subunit C3, mitochondrial;ATP synthase F(0) complex subunit C2, mitochondrial	Atp5g1;Atp5g3;Atp5g2	2	2	27.9	14.2	0.00033557	53819000	0	55692000	62360000	31992000	84246000	38400000	53338000	3.65037e+07	5.86613e+07	Atp5g1;Atp5g3;Atp5g2	3	2	0	0	0	0	0	0	0	0
P56390	P56390	Cyclin-dependent kinases regulatory subunit 2	Cks2	2	2	24.1	9.8742	0.00032051	6381200	3871000	4811400	6207700	5406400	5234500	5127100	4940000	5021200	5.10053e+06	Cks2	3	3	0	0	0	0	0	0	0	0
P56391	P56391	Cytochrome c oxidase subunit 6B1	Cox6b1	3	3	41.9	10.071	0	5975000	3482500	3952200	3747000	3053400	1892400	2360000	5009100	4469900	3.08717e+06	Cox6b1	3	3	0	0	0	0	0	0	0	0
P56394	P56394	Cytochrome c oxidase copper chaperone	Cox17	1	1	25.4	6.784	0.0018293	1585500	1075300	773330	1596800	1512300	1490700	1395100	994210	1144710	1.29334e+06	Cox17	3	3	0	0	0	0	0	0	0	0
P56395	P56395	Cytochrome b5	Cyb5a	5	5	47.8	15.241	0	26176000	23748000	29197000	23927000	24113000	23747000	25222000	22214000	2.63737e+07	2.37277e+07	Cyb5a	3	3	0	0	0	0	0	0	0	0
P56399	P56399	Ubiquitin carboxyl-terminal hydrolase 5	Usp5	26	26	38.3	95.832	0	147100000	148880000	154780000	155870000	158020000	170280000	162550000	158490000	1.50253e+08	1.63773e+08	Usp5	3	3	0	0	0	0	0	0	0	0
P56480	P56480	ATP synthase subunit beta, mitochondrial	Atp5b	26	26	71.1	56.3	0	1648900000	1578500000	1551600000	1593000000	1688700000	1459000000	1532400000	1511500000	1593000000	1.50097e+09	Atp5b	3	3	0	0	0	0	0	0	0	0
P56812	P56812	Programmed cell death protein 5	Pdcd5	5	5	46.8	14.275	0	53519000	50128000	48840000	56652000	51113000	62199000	61861000	47627000	50829000	57229000	Pdcd5	3	3	0	0	0	0	0	0	0	0
P56873	P56873	Sjoegren syndrome/scleroderma autoantigen 1 homolog	Sssca1	6	6	59.3	21.336	0	25297000	26037000	24474000	24419000	25856000	27106000	23564000	22949000	2.52693e+07	2.45397e+07	Sssca1	3	3	0	0	0	0	0	0	0	0
P56959	P56959	RNA-binding protein FUS	Fus	6	4	15.6	52.673	0	202780000	226780000	197370000	222660000	233780000	274220000	260530000	219300000	2.08977e+08	251350000	Fus	3	3	0	0	0	0	0	0	0	0
P56960	P56960	Exosome component 10	Exosc10	17	17	29.1	100.94	0	36360000	43748000	49013000	47397000	44571000	43833000	42768000	39659000	4.30403e+07	4.20867e+07	Exosc10	3	3	0	0	0	0	0	0	0	0
P57716	P57716	Nicastrin	Ncstn	4	4	7.1	78.491	0	6651400	7072500	5913500	6623100	5972600	5546800	6202900	7352600	6545800	6.36743e+06	Ncstn	3	3	0	0	0	0	0	0	0	0
P57725	P57725	SAM domain-containing protein SAMSN-1	Samsn1	4	4	18.3	41.601	0	6732800	7364500	7928800	8231000	7117300	9455400	8400500	8397700	7.34203e+06	8751200	Samsn1	3	3	0	0	0	0	0	0	0	0
P57746	P57746	V-type proton ATPase subunit D	Atp6v1d	2	2	17.8	28.369	0.00034507	5360300	4792300	5297800	3694700	3562500	4502300	0	5779900	5.15013e+06	3427400	Atp6v1d	2	3	0	0	0	0	0	0	0	0
P57759	P57759	Endoplasmic reticulum resident protein 29	Erp29	8	8	37.4	28.823	0	74550000	69713000	57163000	65978000	66263000	82021000	69015000	52580000	67142000	67872000	Erp29	3	3	0	0	0	0	0	0	0	0
P57776	P57776	Elongation factor 1-delta	Eef1d	13	11	58.4	31.293	0	313640000	264250000	249770000	293500000	250510000	321000000	328050000	325520000	2.75887e+08	3.24857e+08	Eef1d	3	3	0	0	0	0	0	0	0	0
P57780;Q9JI91;O88990;E9PX29	P57780	Alpha-actinin-4	Actn4	38	28	49.7	104.98	0	321410000	351010000	337040000	342670000	375890000	364580000	395810000	315360000	3.36487e+08	3.58583e+08	Actn4	3	3	0	0	0	0	0	0	0	0
P57784	P57784	U2 small nuclear ribonucleoprotein A	Snrpa1	13	13	46.3	28.357	0	115850000	115680000	102160000	110740000	108650000	128550000	116450000	106790000	111230000	1.17263e+08	Snrpa1	3	3	0	0	0	0	0	0	0	0
P57791	P57791	CAAX prenyl protease 2	Rce1	1	1	4.3	35.866	0.0015253	775290	1000300	999210	1201800	993510	1151700	1075400	839690	924933	1.02226e+06	Rce1	3	3	0	0	0	0	0	0	0	0
P58021	P58021	Transmembrane 9 superfamily member 2	Tm9sf2	7	7	10.9	75.329	0	10954000	9488500	8385000	10069000	8191300	10575000	13043000	7120600	9.60917e+06	10246200	Tm9sf2	3	3	0	0	0	0	0	0	0	0
P58044	P58044	Isopentenyl-diphosphate Delta-isomerase 1	Idi1	8	8	48	26.289	0	106100000	96933000	118320000	101580000	96224000	118680000	89672000	97501000	1.07118e+08	101951000	Idi1	3	3	0	0	0	0	0	0	0	0
P58059	P58059	28S ribosomal protein S21, mitochondrial	Mrps21	2	2	31	10.561	0.00034916	1494600	1168800	1389400	1574900	1397800	0	1344300	1387300	1.35093e+06	910533	Mrps21	2	3	0	0	0	0	0	0	0	0
P58064	P58064	28S ribosomal protein S6, mitochondrial	Mrps6	1	1	8.8	14.308	0.0094471	0	0	0	1796300	1658100	1781600	2067300	0	0	1.28297e+06	Mrps6	2	0	0	1	0	0	0	0	0	0
P58252	P58252	Elongation factor 2	Eef2	50	49	62.4	95.313	0	2591200000	2642100000	2486200000	2654300000	2758300000	3063400000	3111300000	2802800000	2.57317e+09	2992500000	Eef2	3	3	0	0	0	0	0	0	0	0
P58281	P58281	Dynamin-like 120 kDa protein, mitochondrial;Dynamin-like 120 kDa protein, form S1	Opa1	9	9	13.1	111.34	0	16642000	14123000	16520000	12508000	15141000	17697000	17282000	14595000	1.57617e+07	1.65247e+07	Opa1	3	3	0	0	0	0	0	0	0	0
P58389	P58389	Serine/threonine-protein phosphatase 2A activator	Ppp2r4	7	7	26	36.71	0	40963000	45088000	41375000	42802000	42583000	52693000	46780000	36217000	4.24753e+07	45230000	Ppp2r4	3	3	0	0	0	0	0	0	0	0
P58404	P58404	Striatin-4	Strn4	6	6	12.6	81.644	0	7524200	7189900	5895800	6489800	7787000	6912600	8090800	5509000	6.86997e+06	6.83747e+06	Strn4	3	3	0	0	0	0	0	0	0	0
P58462	P58462	Forkhead box protein P1	Foxp1	9	9	23	78.832	0	23119000	27093000	21164000	21824000	23817000	20768000	23345000	31234000	23792000	2.51157e+07	Foxp1	3	3	0	0	0	0	0	0	0	0
P58468	P58468	Protein FAM207A	Fam207a	4	4	23.7	24.814	0	7585800	7749000	5833000	5771600	6137800	3968500	5340800	7166500	7.05593e+06	5.49193e+06	Fam207a	3	3	0	0	0	0	0	0	0	0
P58501	P58501	PAX3- and PAX7-binding protein 1	Paxbp1	4	4	6	104.83	0	3590600	3900200	3459300	4120200	3973800	4602700	4099100	3073400	3.65003e+06	3.92507e+06	Paxbp1	3	3	0	0	0	0	0	0	0	0
P58742	P58742	Aladin	Aaas	6	6	17.4	59.43	0	19811000	19692000	18873000	17648000	20937000	19153000	16881000	18071000	1.94587e+07	18035000	Aaas	3	3	0	0	0	0	0	0	0	0
P58771	P58771	Tropomyosin alpha-1 chain	Tpm1	1	1	3.5	32.68	0.0024198	3394500	3387200	4462400	3622500	4108800	4612200	3882300	2666100	3.74803e+06	3720200	Tpm1	3	3	0	0	0	0	0	0	0	0
P58854	P58854	Gamma-tubulin complex component 3	Tubgcp3	4	4	5.3	103.47	0	3668500	3780300	4210700	4357000	3291100	2985600	3226000	3393800	3886500	3201800	Tubgcp3	3	3	0	0	0	0	0	0	0	0
P58929	P58929	Glucocorticoid modulatory element-binding protein 2	Gmeb2	1	1	4	56.631	0	1425600	2430700	2667100	3539500	1902500	0	2148500	2060000	2.17447e+06	1.40283e+06	Gmeb2	2	3	0	0	0	0	0	0	0	0
P59016	P59016	Vacuolar protein sorting-associated protein 33B	Vps33b	3	3	7.3	70.525	0.00033047	4242500	6211400	5629200	5005800	4619800	5385600	4001800	4640600	5.36103e+06	4676000	Vps33b	3	3	0	0	0	0	0	0	0	0
P59017	P59017	Bcl-2-like protein 13	Bcl2l13	3	3	15.9	46.719	0	11418000	11359000	13763000	10299000	10621000	8316400	9501000	13019000	12180000	10278800	Bcl2l13	3	3	0	0	0	0	0	0	0	0
P59235	P59235	Nucleoporin Nup43	Nup43	5	5	19.5	41.989	0	15811000	13260000	14228000	13718000	16557000	14744000	14214000	16327000	14433000	15095000	Nup43	3	3	0	0	0	0	0	0	0	0
P59325	P59325	Eukaryotic translation initiation factor 5	Eif5	17	17	43.8	48.968	0	149030000	146080000	145790000	137880000	159080000	148650000	143050000	148950000	1.46967e+08	1.46883e+08	Eif5	3	3	0	0	0	0	0	0	0	0
P59326	P59326	YTH domain-containing family protein 1	Ythdf1	4	4	13.1	60.878	0	10031000	9630600	9562100	9986500	8369300	10399000	11918000	8447000	9.74123e+06	1.02547e+07	Ythdf1	3	3	0	0	0	0	0	0	0	0
P59328	P59328	WD repeat and HMG-box DNA-binding protein 1	Wdhd1	9	9	14.1	124.25	0	28370000	30416000	28804000	27479000	32481000	27471000	26311000	30508000	2.91967e+07	2.80967e+07	Wdhd1	3	3	0	0	0	0	0	0	0	0
P59470	P59470	DNA-directed RNA polymerase III subunit RPC2	Polr3b	2	2	2.6	127.71	0.00036101	1252800	1201500	1366000	0	0	0	1296300	1492300	1.27343e+06	929533	Polr3b	2	3	0	0	0	0	0	0	0	0
P59672	P59672	Ankyrin repeat and SAM domain-containing protein 1A	Anks1a	3	3	2.9	125.24	0	3068300	3854700	3319200	3490600	3728700	3519100	4902800	3614300	3.41407e+06	4.01207e+06	Anks1a	3	3	0	0	0	0	0	0	0	0
P59708	P59708	Splicing factor 3B subunit 6	Sf3b6	4	4	39.2	14.585	0	21972000	16235000	16476000	21002000	19352000	16317000	18012000	21051000	1.82277e+07	18460000	Sf3b6	3	3	0	0	0	0	0	0	0	0
P59997	P59997	Lysine-specific demethylase 2A	Kdm2a	4	4	3.8	132.68	0	3407600	3432600	2539200	3411000	3582500	2753400	3743800	3063600	3.12647e+06	3.18693e+06	Kdm2a	3	3	0	0	0	0	0	0	0	0
P59999	P59999	Actin-related protein 2/3 complex subunit 4	Arpc4	7	7	49.4	19.667	0	79392000	79937000	67115000	73479000	73525000	80760000	79574000	83268000	7.54813e+07	8.12007e+07	Arpc4	3	3	0	0	0	0	0	0	0	0
P60122	P60122	RuvB-like 1	Ruvbl1	18	18	58.8	50.213	0	244920000	239740000	260900000	267110000	263600000	270650000	257560000	248460000	248520000	258890000	Ruvbl1	3	3	0	0	0	0	0	0	0	0
P60229	P60229	Eukaryotic translation initiation factor 3 subunit E	Eif3e	14	14	38.2	52.22	0	182290000	182620000	180160000	193500000	194920000	233200000	199710000	168180000	181690000	2.00363e+08	Eif3e	3	3	0	0	0	0	0	0	0	0
P60330	P60330	Separin	Espl1	6	6	4.7	233.03	0	4892900	3809100	4055600	4210900	4852100	4713000	4452300	4111100	4.25253e+06	4.42547e+06	Espl1	3	3	0	0	0	0	0	0	0	0
P60335	P60335	Poly(rC)-binding protein 1	Pcbp1	13	9	61.2	37.497	0	486580000	551550000	430550000	477280000	513390000	524240000	486900000	596410000	489560000	535850000	Pcbp1	3	3	0	0	0	0	0	0	0	0
P60487	P60487	Pyridoxal phosphate phosphatase	Pdxp	1	1	5.8	31.512	0.0026906	1614400	1429800	0	1090500	1536000	2376800	1348800	895890	1.01473e+06	1.5405e+06	Pdxp	3	2	0	0	0	0	0	0	0	0
P60605	P60605	Ubiquitin-conjugating enzyme E2 G2	Ube2g2	2	2	18.8	18.566	0.0003251	2543900	2770700	2575200	2507800	2930700	4088700	3868800	2849500	2.62993e+06	3.60233e+06	Ube2g2	3	3	0	0	0	0	0	0	0	0
P60670	P60670	Nuclear protein localization protein 4 homolog	Nploc4	7	7	20.2	68.016	0	19647000	18820000	21910000	19959000	20888000	19175000	21594000	19871000	2.01257e+07	2.02133e+07	Nploc4	3	3	0	0	0	0	0	0	0	0
P60710	P60710	Actin, cytoplasmic 1;Actin, cytoplasmic 1, N-terminally processed	Actb	2	2	4.8	41.736	0	75722000	72146000	63723000	84127000	91574000	94127000	76113000	70111000	7.05303e+07	80117000	Actb	3	3	0	0	0	0	0	0	0	0
P60762	P60762	Mortality factor 4-like protein 1	Morf4l1	5	5	15.7	41.492	0	12454000	14450000	12536000	13973000	15413000	17186000	16113000	10594000	1.31467e+07	14631000	Morf4l1	3	3	0	0	0	0	0	0	0	0
P60766	P60766	Cell division control protein 42 homolog	Cdc42	5	5	25.7	21.258	0	63928000	65522000	57286000	77270000	87013000	65886000	74964000	71461000	6.22453e+07	7.07703e+07	Cdc42	3	3	0	0	0	0	0	0	0	0
P60824	P60824	Cold-inducible RNA-binding protein	Cirbp	1	1	8.1	18.607	0	5608200	4962400	6379100	6207100	6457400	6283400	5712100	4290800	5649900	5.42877e+06	Cirbp	3	3	0	0	0	0	0	0	0	0
P60843	P60843	Eukaryotic initiation factor 4A-I	Eif4a1	23	11	55.2	46.153	0	1355000000	1385900000	1283400000	1410300000	1333500000	1627300000	1602800000	1382400000	1.34143e+09	1537500000	Eif4a1	3	3	0	0	0	0	0	0	0	0
P60867	P60867	40S ribosomal protein S20	Rps20	4	4	27.7	13.373	0	352130000	341850000	340390000	380990000	384730000	406160000	389890000	311970000	344790000	369340000	Rps20	3	3	0	0	0	0	0	0	0	0
P60898	P60898	DNA-directed RNA polymerase II subunit RPB9	Polr2i	1	1	18.4	14.523	0	7164800	7624000	9418100	4401000	6493900	0	5669200	6418100	8.06897e+06	4029100	Polr2i	2	3	0	0	0	0	0	0	0	0
P60904	P60904	DnaJ homolog subfamily C member 5	Dnajc5	1	1	7.1	22.101	0.0060224	2615200	2413800	1625700	3835100	1413500	1836000	3007400	2512600	2.21823e+06	2452000	Dnajc5	3	3	0	0	0	0	0	0	0	0
P61022	P61022	Calcineurin B homologous protein 1	Chp1	5	5	41.5	22.432	0	15477000	17287000	17879000	15127000	14224000	15088000	17056000	14917000	16881000	15687000	Chp1	3	3	0	0	0	0	0	0	0	0
Q3UNC9;P61025	Q3UNC9;P61025	Cyclin-dependent kinases regulatory subunit;Cyclin-dependent kinases regulatory subunit 1	Cks1brt;Cks1b	1	1	10.4	11.553	0	7938200	6842100	5721400	9010000	6915700	8850400	8984800	5786000	6833900	7.87373e+06	Cks1brt;Cks1b	3	3	0	0	0	0	0	0	0	0
P61027	P61027	Ras-related protein Rab-10	Rab10	6	6	37	22.541	0	22229000	24350000	26058000	20396000	23485000	30719000	31611000	28467000	2.42123e+07	3.02657e+07	Rab10	3	3	0	0	0	0	0	0	0	0
P61028;Q9DD03;Q9CZT8;P35276;P63011;P62823	P61028;Q9DD03	Ras-related protein Rab-8B;Ras-related protein Rab-13	Rab8b;Rab13	2	2	12.6	23.603	0	6531900	5211700	6915300	8442100	7499600	8685100	11238000	8040500	6.21963e+06	9321200	Rab8b;Rab13	3	3	0	0	0	0	0	0	0	0
P62838;P61079;P61080;Q6ZWY6	P62838;P61079;P61080;Q6ZWY6	Ubiquitin-conjugating enzyme E2 D2;Ubiquitin-conjugating enzyme E2 D3;Ubiquitin-conjugating enzyme E2 D1;Ubiquitin-conjugating enzyme E2 D2B	Ube2d2;Ube2d3;Ube2d1;Ube2d2b	2	2	19.7	16.735	0	30132000	30374000	28175000	24225000	25319000	27951000	25912000	50720000	2.95603e+07	34861000	Ube2d2;Ube2d3;Ube2d1;Ube2d2b	3	3	0	0	0	0	0	0	0	0
P61082	P61082	NEDD8-conjugating enzyme Ubc12	Ube2m	8	8	42.1	20.9	0	41131000	47649000	42098000	46717000	50826000	56116000	54579000	46272000	43626000	5.23223e+07	Ube2m	3	3	0	0	0	0	0	0	0	0
P61087	P61087	Ubiquitin-conjugating enzyme E2 K	Ube2k	5	5	22.5	22.406	0	59071000	58693000	58509000	60832000	54622000	70170000	65224000	45713000	5.87577e+07	60369000	Ube2k	3	3	0	0	0	0	0	0	0	0
P61089;Q9CQ37	P61089	Ubiquitin-conjugating enzyme E2 N	Ube2n	5	5	39.5	17.138	0	93298000	83311000	87730000	88912000	96350000	85179000	93768000	89188000	88113000	8.93783e+07	Ube2n	3	3	0	0	0	0	0	0	0	0
P61161	P61161	Actin-related protein 2	Actr2	9	9	31.7	44.76	0	149640000	160840000	171780000	144240000	157600000	151700000	174160000	141570000	1.60753e+08	155810000	Actr2	3	3	0	0	0	0	0	0	0	0
P61164	P61164	Alpha-centractin	Actr1a	6	5	30.1	42.613	0	31879000	41980000	39113000	33016000	35433000	37356000	32471000	36252000	3.76573e+07	3.53597e+07	Actr1a	3	3	0	0	0	0	0	0	0	0
P61202	P61202	COP9 signalosome complex subunit 2	Cops2	8	8	22.3	51.596	0	43210000	42994000	39013000	39385000	48804000	49297000	48728000	38341000	41739000	4.54553e+07	Cops2	3	3	0	0	0	0	0	0	0	0
P61205;P84078;Q8BSL7	P61205;P84078;Q8BSL7	ADP-ribosylation factor 3;ADP-ribosylation factor 1;ADP-ribosylation factor 2	Arf3;Arf1;Arf2	4	4	26	20.601	0	117320000	118210000	117820000	116530000	112700000	148890000	120000000	110280000	1.17783e+08	126390000	Arf3;Arf1;Arf2	3	3	0	0	0	0	0	0	0	0
P61211	P61211	ADP-ribosylation factor-like protein 1	Arl1	6	6	42	20.411	0	12260000	16751000	14536000	14689000	16094000	14632000	12812000	13306000	1.45157e+07	1.35833e+07	Arl1	3	3	0	0	0	0	0	0	0	0
P61216	P61216	Transcription initiation factor TFIID subunit 13	Taf13	1	1	8.9	14.287	0.0088963	259050	0	0	0	0	0	0	240570	86350	80190	Taf13	1	1	0	0	0	0	0	0	0	0
P61222	P61222	ATP-binding cassette sub-family E member 1	Abce1	17	17	37.2	67.314	0	155570000	168330000	172290000	144360000	170430000	172310000	169350000	152860000	1.65397e+08	164840000	Abce1	3	3	0	0	0	0	0	0	0	0
P61226;Q80ZJ1	P61226;Q80ZJ1	Ras-related protein Rap-2b;Ras-related protein Rap-2a	Rap2b;Rap2a	1	1	6.6	20.504	0.0096632	667780	1122100	1081400	1122000	1002500	855300	1161500	938120	957093	984973	Rap2b;Rap2a	3	3	0	0	0	0	0	0	0	0
P61255	P61255	60S ribosomal protein L26	Rpl26	8	8	44.1	17.258	0	275240000	237200000	244990000	282850000	266760000	323030000	339910000	297490000	2.52477e+08	3.20143e+08	Rpl26	3	3	0	0	0	0	0	0	0	0
P61290	P61290	Proteasome activator complex subunit 3	Psme3	11	11	48.4	29.506	0	149990000	150190000	144740000	153080000	155090000	157430000	155630000	143380000	1.48307e+08	1.52147e+08	Psme3	3	3	0	0	0	0	0	0	0	0
Q9CQL1;P61327	Q9CQL1;P61327	Protein mago nashi homolog 2;Protein mago nashi homolog	Magohb;Magoh	8	8	56.2	17.091	0	90237000	97119000	103430000	77266000	86451000	86687000	89633000	90335000	9.69287e+07	88885000	Magohb;Magoh	3	3	0	0	0	0	0	0	0	0
P61358	P61358	60S ribosomal protein L27	Rpl27	6	6	48.5	15.798	0	584790000	516630000	587960000	506380000	433620000	594780000	606340000	530470000	5.63127e+08	5.77197e+08	Rpl27	3	3	0	0	0	0	0	0	0	0
P61514	P61514	60S ribosomal protein L37a	Rpl37a	5	5	51.1	10.275	0	55160000	59593000	58828000	58484000	59933000	69901000	69470000	67056000	5.78603e+07	68809000	Rpl37a	3	3	0	0	0	0	0	0	0	0
P61600	P61600	N-alpha-acetyltransferase 20	Naa20	4	4	28.7	20.368	0	7216900	6470200	7914900	7257200	8461200	6374500	6196100	5182900	7.20067e+06	5.91783e+06	Naa20	3	3	0	0	0	0	0	0	0	0
P61620;Q9JLR1	P61620	Protein transport protein Sec61 subunit alpha isoform 1	Sec61a1	4	4	8.6	52.264	0	24454000	20391000	21688000	22249000	24425000	27666000	23715000	22228000	2.21777e+07	2.45363e+07	Sec61a1	3	3	0	0	0	0	0	0	0	0
P61750	P61750	ADP-ribosylation factor 4	Arf4	3	3	23.9	20.396	0	31409000	31197000	35887000	35842000	30802000	44606000	32588000	29561000	32831000	35585000	Arf4	3	3	0	0	0	0	0	0	0	0
P61759	P61759	Prefoldin subunit 3	Vbp1	9	9	52.6	22.435	0	67398000	71561000	69666000	63344000	68044000	81428000	71412000	61463000	6.95417e+07	7.14343e+07	Vbp1	3	3	0	0	0	0	0	0	0	0
P61804	P61804	Dolichyl-diphosphooligosaccharide--protein glycosyltransferase subunit DAD1	Dad1	1	1	10.6	12.497	0.00034364	2728800	1900000	1984200	2363200	2324300	2039700	1515500	2175800	2.20433e+06	1.91033e+06	Dad1	3	3	0	0	0	0	0	0	0	0
P61924	P61924	Coatomer subunit zeta-1	Copz1	4	4	27.7	20.198	0	16565000	20098000	25134000	21748000	20628000	18832000	18829000	16018000	20599000	17893000	Copz1	3	3	0	0	0	0	0	0	0	0
P61957	P61957	Small ubiquitin-related modifier 2	Sumo2	2	1	23.2	10.871	0	126250000	120170000	106000000	173200000	161180000	77128000	199630000	103460000	1.17473e+08	1.26739e+08	Sumo2	3	3	0	0	0	0	0	0	0	0
P61963	P61963	DDB1- and CUL4-associated factor 7	Dcaf7	4	4	14.6	38.926	0	2927000	2735100	2305900	2890300	3413200	2780600	2584400	2788800	2656000	2.71793e+06	Dcaf7	3	3	0	0	0	0	0	0	0	0
P61965	P61965	WD repeat-containing protein 5	Wdr5	5	5	23.4	36.588	0	12113000	15005000	15323000	14679000	14642000	17123000	20052000	11158000	14147000	16111000	Wdr5	3	3	0	0	0	0	0	0	0	0
P61967	P61967	AP-1 complex subunit sigma-1A	Ap1s1	2	2	22.2	18.733	0	5557900	8763800	8670500	5882400	7585500	5581600	7065300	6754000	7.66407e+06	6.46697e+06	Ap1s1	3	3	0	0	0	0	0	0	0	0
P61971	P61971	Nuclear transport factor 2	Nutf2	3	3	29.9	14.478	0	9778900	29647000	26633000	19483000	22420000	16328000	23016000	20213000	2.20196e+07	1.98523e+07	Nutf2	3	3	0	0	0	0	0	0	0	0
P61979	P61979	Heterogeneous nuclear ribonucleoprotein K	Hnrnpk	22	22	57	50.976	0	785040000	785000000	675990000	808030000	834970000	1039700000	863190000	754570000	7.48677e+08	885820000	Hnrnpk	3	3	0	0	0	0	0	0	0	0
P61982	P61982	14-3-3 protein gamma;14-3-3 protein gamma, N-terminally processed	Ywhag	7	7	33.2	28.302	0	83321000	90324000	96312000	106190000	90870000	122310000	107210000	82778000	8.99857e+07	1.04099e+08	Ywhag	3	3	0	0	0	0	0	0	0	0
P62071;P10833	P62071	Ras-related protein R-Ras2	Rras2	5	5	31.4	23.399	0	54631000	56975000	46307000	63769000	59226000	60188000	67212000	62465000	5.26377e+07	6.32883e+07	Rras2	3	3	0	0	0	0	0	0	0	0
P62073	P62073	Mitochondrial import inner membrane translocase subunit Tim10	Timm10	1	1	14.4	10.333	0.0065322	3020400	2555400	2936500	0	2560400	2960900	1791300	2072600	2.83743e+06	2.27493e+06	Timm10	3	3	0	0	0	0	0	0	0	0
P62082	P62082	40S ribosomal protein S7	Rps7	10	10	53.6	22.127	0	498990000	569100000	538380000	571750000	536790000	494950000	588920000	529760000	535490000	5.37877e+08	Rps7	3	3	0	0	0	0	0	0	0	0
P62137	P62137	Serine/threonine-protein phosphatase PP1-alpha catalytic subunit	Ppp1ca	12	3	44.5	37.54	0	131760000	263980000	276910000	187780000	189780000	217950000	266540000	135460000	2.24217e+08	206650000	Ppp1ca	3	3	0	0	0	0	0	0	0	0
P62141	P62141	Serine/threonine-protein phosphatase PP1-beta catalytic subunit	Ppp1cb	4	4	19.3	37.186	0	5617300	9392200	13379000	9631900	13032000	13982000	14440000	9185600	9.46283e+06	1.25359e+07	Ppp1cb	3	3	0	0	0	0	0	0	0	0
P62192	P62192	26S protease regulatory subunit 4	Psmc1	14	14	43	49.184	0	115950000	127280000	127900000	137710000	143510000	140450000	142180000	117940000	123710000	1.33523e+08	Psmc1	3	3	0	0	0	0	0	0	0	0
P62196	P62196	26S protease regulatory subunit 8	Psmc5	23	23	64	45.626	0	179710000	195000000	195260000	191250000	193510000	188470000	197810000	175390000	189990000	1.87223e+08	Psmc5	3	3	0	0	0	0	0	0	0	0
P62242	P62242	40S ribosomal protein S8	Rps8	10	10	51.4	24.205	0	619740000	694710000	767820000	679760000	714480000	701230000	833720000	625820000	694090000	7.20257e+08	Rps8	3	3	0	0	0	0	0	0	0	0
P62245	P62245	40S ribosomal protein S15a	Rps15a	5	5	46.2	14.839	0	389800000	405750000	466670000	390700000	410870000	420690000	456620000	385710000	420740000	4.21007e+08	Rps15a	3	3	0	0	0	0	0	0	0	0
P62254	P62254	Ubiquitin-conjugating enzyme E2 G1;Ubiquitin-conjugating enzyme E2 G1, N-terminally processed	Ube2g1	1	1	10.6	19.509	0.00033389	1465600	1835800	1688100	2423600	1294000	1628100	1940300	1884400	1.66317e+06	1817600	Ube2g1	3	3	0	0	0	0	0	0	0	0
P62257	P62257	Ubiquitin-conjugating enzyme E2 H	Ube2h	2	2	16.4	20.655	0	5581900	5223100	6885800	3400800	3902300	6480400	5289900	5977700	5.89693e+06	5916000	Ube2h	3	3	0	0	0	0	0	0	0	0
P62259	P62259	14-3-3 protein epsilon	Ywhae	17	14	72.9	29.174	0	1197100000	1154700000	1081200000	1208300000	1308300000	1432900000	1328200000	1155500000	1.14433e+09	1.30553e+09	Ywhae	3	3	0	0	0	0	0	0	0	0
P62264	P62264	40S ribosomal protein S14	Rps14	5	5	36.4	16.273	0	475600000	494410000	494100000	497730000	510370000	619330000	525340000	506940000	4.88037e+08	5.50537e+08	Rps14	3	3	0	0	0	0	0	0	0	0
P62267	P62267	40S ribosomal protein S23	Rps23	7	7	49	15.807	0	253040000	299470000	330750000	243210000	275390000	319910000	295260000	267410000	294420000	2.94193e+08	Rps23	3	3	0	0	0	0	0	0	0	0
P62274	P62274	40S ribosomal protein S29	Rps29	2	2	32.1	6.6767	0.00035436	18600000	18834000	19412000	13062000	20606000	16434000	20296000	24178000	1.89487e+07	2.03027e+07	Rps29	3	3	0	0	0	0	0	0	0	0
P62281	P62281	40S ribosomal protein S11	Rps11	12	12	55.7	18.431	0	471060000	401920000	378980000	466470000	478960000	469080000	481450000	473520000	417320000	4.74683e+08	Rps11	3	3	0	0	0	0	0	0	0	0
P62301	P62301	40S ribosomal protein S13	Rps13	7	7	40.4	17.222	0	162530000	144630000	200850000	138730000	138020000	118940000	134940000	188500000	1.69337e+08	147460000	Rps13	3	3	0	0	0	0	0	0	0	0
P62305	P62305	Small nuclear ribonucleoprotein E	Snrpe	2	2	39.1	10.803	0	9857200	9916400	13594000	7030600	6591400	2218800	7385700	11237000	1.11225e+07	6.94717e+06	Snrpe	3	3	0	0	0	0	0	0	0	0
P62307	P62307	Small nuclear ribonucleoprotein F	Snrpf	3	3	31.4	9.7251	0	17092000	19321000	21791000	15447000	16424000	21780000	19407000	14570000	1.94013e+07	1.85857e+07	Snrpf	3	3	0	0	0	0	0	0	0	0
P62309	P62309	Small nuclear ribonucleoprotein G	Snrpg	3	3	26.3	8.496	0	67060000	45184000	39444000	79731000	66192000	49050000	52340000	69624000	5.05627e+07	5.70047e+07	Snrpg	3	3	0	0	0	0	0	0	0	0
P62311	P62311	U6 snRNA-associated Sm-like protein LSm3	Lsm3	2	2	32.4	11.845	0	13491000	11024000	12191000	15249000	16981000	21526000	16475000	12916000	1.22353e+07	1.69723e+07	Lsm3	3	3	0	0	0	0	0	0	0	0
P62315	P62315	Small nuclear ribonucleoprotein Sm D1	Snrpd1	5	5	54.6	13.281	0	85484000	93452000	104210000	76409000	90462000	109240000	82290000	87841000	94382000	9.31237e+07	Snrpd1	3	3	0	0	0	0	0	0	0	0
P62317	P62317	Small nuclear ribonucleoprotein Sm D2	Snrpd2	6	6	44.9	13.527	0	116140000	117380000	119160000	145400000	131630000	144040000	126950000	108980000	117560000	1.26657e+08	Snrpd2	3	3	0	0	0	0	0	0	0	0
P62320	P62320	Small nuclear ribonucleoprotein Sm D3	Snrpd3	4	4	47.6	13.916	0	94736000	128620000	124920000	90856000	96376000	100650000	142110000	75583000	116092000	1.06114e+08	Snrpd3	3	3	0	0	0	0	0	0	0	0
P62322	P62322	U6 snRNA-associated Sm-like protein LSm5	Lsm5	2	2	46.2	9.9374	0	5420000	5703100	0	5206600	6208000	5560800	6626700	3589700	3707700	5.25907e+06	Lsm5	3	2	0	0	0	0	0	0	0	0
P62331	P62331	ADP-ribosylation factor 6	Arf6	4	4	31.4	20.082	0	21786000	22630000	20050000	27010000	27777000	30789000	28111000	21416000	2.14887e+07	26772000	Arf6	3	3	0	0	0	0	0	0	0	0
P62334	P62334	26S protease regulatory subunit 10B	Psmc6	16	16	56	44.172	0	176810000	158940000	156380000	177480000	173270000	179350000	157000000	204370000	1.64043e+08	180240000	Psmc6	3	3	0	0	0	0	0	0	0	0
P62340	P62340	TATA box-binding protein-like protein 1	Tbpl1	1	1	9.1	20.886	0.00032394	808200	0	0	0	0	0	0	1376300	269400	458767	Tbpl1	1	1	0	0	0	0	0	0	0	0
P62342	P62342	Selenoprotein T	Selt	2	2	17.4	22.292	0	3361100	2738400	2736500	2435300	2843200	2581300	2258700	3011700	2.94533e+06	2.61723e+06	Selt	3	3	0	0	0	0	0	0	0	0
P62482	P62482	Voltage-gated potassium channel subunit beta-2	Kcnab2	4	4	13.1	41.021	0	6289400	7749000	9210800	8223900	7665800	7712700	10355000	7295500	7.74973e+06	8454400	Kcnab2	3	3	0	0	0	0	0	0	0	0
P62488	P62488	DNA-directed RNA polymerase II subunit RPB7	Polr2g	4	4	34.3	19.294	0	6316100	5311800	6338300	5026900	6058100	7115600	7398100	5348800	5.98873e+06	6.62083e+06	Polr2g	3	3	0	0	0	0	0	0	0	0
P62627	P62627	Dynein light chain roadblock-type 1	Dynlrb1	1	1	12.5	10.99	0.00034258	5547100	0	4955400	6392900	5001300	5913200	6370800	5051600	3.50083e+06	5.77853e+06	Dynlrb1	3	2	0	0	0	0	0	0	0	0
P62702	P62702	40S ribosomal protein S4, X isoform	Rps4x	15	15	52.9	29.597	0	957660000	993980000	1025300000	1043400000	1013100000	1204700000	1074600000	1007200000	9.92313e+08	1095500000	Rps4x	3	3	0	0	0	0	0	0	0	0
P62717	P62717	60S ribosomal protein L18a	Rpl18a	7	7	39.2	20.732	0	233560000	240570000	266060000	307400000	288480000	294610000	334000000	275010000	246730000	3.01207e+08	Rpl18a	3	3	0	0	0	0	0	0	0	0
P62743	P62743	AP-2 complex subunit sigma	Ap2s1	2	2	16.2	17.018	0	5432600	6925700	7500200	7061500	7315700	5770200	6618300	7117100	6619500	6.50187e+06	Ap2s1	3	3	0	0	0	0	0	0	0	0
P62751	P62751	60S ribosomal protein L23a	Rpl23a	8	8	42.3	17.695	0	609350000	486370000	525820000	548790000	603910000	628680000	595000000	593270000	5.40513e+08	605650000	Rpl23a	3	3	0	0	0	0	0	0	0	0
P62754	P62754	40S ribosomal protein S6	Rps6	9	9	29.3	28.68	0	496660000	577650000	568500000	568210000	629370000	711040000	625260000	471950000	5.47603e+08	602750000	Rps6	3	3	0	0	0	0	0	0	0	0
P62774	P62774	Myotrophin	Mtpn	2	2	20.3	12.861	0	81699000	71706000	61299000	68154000	79544000	76168000	77409000	65569000	71568000	7.30487e+07	Mtpn	3	3	0	0	0	0	0	0	0	0
P62806	P62806	Histone H4	Hist1h4a	7	7	54.4	11.367	0	14585000000	9404700000	9017400000	12883000000	10904000000	13179000000	11999000000	13086000000	1.10024e+10	1.27547e+10	Hist1h4a	3	3	0	0	0	0	0	0	0	0
P62814;Q91YH6	P62814	V-type proton ATPase subunit B, brain isoform	Atp6v1b2	8	8	24.1	56.55	0	23726000	28994000	30528000	22431000	25655000	24235000	21469000	23602000	2.77493e+07	23102000	Atp6v1b2	3	3	0	0	0	0	0	0	0	0
P62821;Q8K386	P62821	Ras-related protein Rab-1A	Rab1A	4	4	32.2	22.677	0	48027000	59411000	49315000	44225000	47644000	35079000	37018000	52934000	52251000	41677000	Rab1A	3	3	0	0	0	0	0	0	0	0
P62827;Q14AA6;Q61820	P62827;Q14AA6;Q61820	GTP-binding nuclear protein Ran;GTP-binding nuclear protein Ran, testis-specific isoform	Ran;1700009N14Rik;Rasl2-9	9	9	39.4	24.423	0	550440000	493300000	498890000	663730000	587090000	751790000	796010000	715490000	514210000	754430000	Ran;1700009N14Rik;Rasl2-9	3	3	0	0	0	0	0	0	0	0
P62830	P62830	60S ribosomal protein L23	Rpl23	7	7	62.1	14.865	0	373700000	393380000	351040000	289280000	323590000	235640000	297960000	511920000	3.72707e+08	3.48507e+08	Rpl23	3	3	0	0	0	0	0	0	0	0
P62835	P62835	Ras-related protein Rap-1A	Rap1a	1	1	7.1	20.987	0	9383200	13005000	10298000	12330000	10390000	15735000	12180000	8801200	10895400	1.22387e+07	Rap1a	3	3	0	0	0	0	0	0	0	0
P62843	P62843	40S ribosomal protein S15	Rps15	2	2	21.4	17.04	0	180570000	211060000	192870000	193640000	219330000	250660000	212660000	184200000	1.94833e+08	215840000	Rps15	3	3	0	0	0	0	0	0	0	0
P62849	P62849	40S ribosomal protein S24	Rps24	4	4	34.6	15.423	0	164100000	184210000	193360000	180150000	194260000	165850000	166870000	160630000	1.80557e+08	164450000	Rps24	3	3	0	0	0	0	0	0	0	0
P62852	P62852	40S ribosomal protein S25	Rps25	5	5	33.6	13.742	0	288950000	280840000	276260000	291190000	305970000	344970000	332140000	272660000	2.82017e+08	316590000	Rps25	3	3	0	0	0	0	0	0	0	0
P62855	P62855	40S ribosomal protein S26	Rps26	4	4	33.9	13.015	0	198300000	165560000	171470000	211640000	192800000	173190000	123800000	259150000	1.78443e+08	185380000	Rps26	3	3	0	0	0	0	0	0	0	0
P62858	P62858	40S ribosomal protein S28	Rps28	3	3	46.4	7.8409	0	198390000	194620000	209030000	243900000	230220000	278940000	244480000	200690000	200680000	241370000	Rps28	3	3	0	0	0	0	0	0	0	0
P62869	P62869	Transcription elongation factor B polypeptide 2	Tceb2	6	6	50	13.17	0	40042000	39769000	37979000	42013000	38287000	50119000	40461000	32441000	3.92633e+07	41007000	Tceb2	3	3	0	0	0	0	0	0	0	0
P62874;Q61011	P62874	Guanine nucleotide-binding protein G(I)/G(S)/G(T) subunit beta-1	Gnb1	4	4	13.2	37.377	0	29451000	31940000	28589000	31791000	26656000	28303000	36624000	23554000	2.99933e+07	2.94937e+07	Gnb1	3	3	0	0	0	0	0	0	0	0
P62876	P62876	DNA-directed RNA polymerases I, II, and III subunit RPABC5	Polr2l	1	1	13.4	7.645	0.0065546	2481900	1694800	1516000	1700400	2038400	1841900	2336800	2159600	1.89757e+06	2.11277e+06	Polr2l	3	3	0	0	0	0	0	0	0	0
P62880	P62880	Guanine nucleotide-binding protein G(I)/G(S)/G(T) subunit beta-2	Gnb2	9	3	38.2	37.331	0	58476000	76575000	54916000	72820000	69675000	62426000	75657000	67173000	6.33223e+07	6.84187e+07	Gnb2	3	3	0	0	0	0	0	0	0	0
P62889	P62889	60S ribosomal protein L30	Rpl30	6	6	59.1	12.784	0	218300000	230640000	212500000	217880000	245930000	240980000	264820000	221980000	220480000	2.42593e+08	Rpl30	3	3	0	0	0	0	0	0	0	0
P62892	P62892	60S ribosomal protein L39	Rpl39	1	1	19.6	6.4066	0	22313000	20839000	18321000	14461000	18813000	11963000	10572000	25804000	20491000	16113000	Rpl39	3	3	0	0	0	0	0	0	0	0
P62897;CON__P62894	P62897	Cytochrome c, somatic	Cycs	5	5	48.6	11.605	0	111580000	43962000	57041000	64043000	74991000	38052000	35776000	108520000	70861000	6.07827e+07	Cycs	3	3	0	0	0	0	0	0	0	0
P62900	P62900	60S ribosomal protein L31	Rpl31	4	4	31.2	14.463	0	200000000	184660000	178440000	230610000	218990000	291800000	221540000	212870000	187700000	242070000	Rpl31	3	3	0	0	0	0	0	0	0	0
P62908	P62908	40S ribosomal protein S3	Rps3	17	17	70.8	26.674	0	1320800000	1288700000	1253300000	1315300000	1367100000	1433100000	1416100000	1298100000	1287600000	1.38243e+09	Rps3	3	3	0	0	0	0	0	0	0	0
P62911;P17932	P62911	60S ribosomal protein L32	Rpl32	6	6	44.4	15.86	0	309190000	289230000	265830000	322110000	283810000	302700000	312050000	316750000	2.88083e+08	310500000	Rpl32	3	3	0	0	0	0	0	0	0	0
P62915	P62915	Transcription initiation factor IIB	Gtf2b	7	7	29.7	34.819	0	19541000	26229000	18909000	23630000	21889000	25128000	27629000	18584000	2.15597e+07	2.37803e+07	Gtf2b	3	3	0	0	0	0	0	0	0	0
P62918	P62918	60S ribosomal protein L8	Rpl8	7	7	36.2	28.024	0	346150000	414270000	403050000	388820000	414950000	480360000	484750000	392560000	3.87823e+08	4.52557e+08	Rpl8	3	3	0	0	0	0	0	0	0	0
P62960;Q9Z2C8	P62960	Nuclease-sensitive element-binding protein 1	Ybx1	13	10	55.6	35.73	0	756480000	729460000	662570000	833060000	765190000	938270000	846590000	681680000	716170000	822180000	Ybx1	3	3	0	0	0	0	0	0	0	0
P62983;A0A0A6YW67;P62984;P0CG49;P0CG50	P62983;A0A0A6YW67;P62984;P0CG49;P0CG50	Ubiquitin-40S ribosomal protein S27a;Ubiquitin;40S ribosomal protein S27a;Ubiquitin-60S ribosomal protein L40;Ubiquitin;60S ribosomal protein L40;Polyubiquitin-B;Ubiquitin;Polyubiquitin-C;Ubiquitin;Ubiquitin-related 1;Ubiquitin-related 2	Rps27a;Gm8797;Uba52;Ubb;Ubc	7	7	48.7	17.951	0	1841300000	1655900000	1665500000	1803000000	1744600000	2010800000	1897800000	1954500000	1720900000	1.95437e+09	Rps27a;Gm8797;Uba52;Ubb;Ubc	3	3	0	0	0	0	0	0	0	0
P62996	P62996	Transformer-2 protein homolog beta	Tra2b	6	6	24.3	33.665	0	69341000	80034000	72527000	80087000	71264000	63862000	71774000	73570000	7.39673e+07	6.97353e+07	Tra2b	3	3	0	0	0	0	0	0	0	0
P63001;P60764	P63001;P60764	Ras-related C3 botulinum toxin substrate 1;Ras-related C3 botulinum toxin substrate 3	Rac1;Rac3	3	3	19.8	21.45	0.00037566	17232000	14923000	11839000	13195000	9661100	13512000	13746000	16874000	1.46647e+07	1.47107e+07	Rac1;Rac3	3	3	0	0	0	0	0	0	0	0
P63005	P63005	Platelet-activating factor acetylhydrolase IB subunit alpha	Pafah1b1	13	13	40.7	46.67	0	45763000	44477000	48908000	43174000	41596000	50943000	53190000	41399000	4.63827e+07	4.85107e+07	Pafah1b1	3	3	0	0	0	0	0	0	0	0
P63017;P17156;P16627	P63017	Heat shock cognate 71 kDa protein	Hspa8	33	29	62.4	70.87	0	4938300000	4643300000	4491500000	4996300000	5054800000	5265700000	5580900000	5119600000	4.69103e+09	5.32207e+09	Hspa8	3	3	0	0	0	0	0	0	0	0
P63024;P63044	P63024;P63044	Vesicle-associated membrane protein 3;Vesicle-associated membrane protein 2	Vamp3;Vamp2	2	2	32	11.48	0	8950300	9441700	8637200	9035800	7989800	9793800	10625000	6730600	9.00973e+06	9049800	Vamp3;Vamp2	3	3	0	0	0	0	0	0	0	0
P63028	P63028	Translationally-controlled tumor protein	Tpt1	8	8	41.3	19.462	0	357090000	285640000	235550000	393280000	365660000	369310000	425820000	366510000	292760000	3.87213e+08	Tpt1	3	3	0	0	0	0	0	0	0	0
P63037	P63037	DnaJ homolog subfamily A member 1	Dnaja1	13	13	43.1	44.868	0	125050000	138260000	115950000	115590000	126030000	147700000	138970000	129050000	126420000	1.38573e+08	Dnaja1	3	3	0	0	0	0	0	0	0	0
P63038	P63038	60 kDa heat shock protein, mitochondrial	Hspd1	32	32	67.7	60.955	0	1386000000	1144600000	1213800000	1275000000	1274800000	1345200000	1259700000	1388500000	1.24813e+09	1.33113e+09	Hspd1	3	3	0	0	0	0	0	0	0	0
P63073	P63073	Eukaryotic translation initiation factor 4E	Eif4e	8	8	42.9	25.053	0	112580000	99594000	101220000	116750000	109170000	134420000	102330000	106350000	1.04465e+08	1.14367e+08	Eif4e	3	3	0	0	0	0	0	0	0	0
P63082	P63082	V-type proton ATPase 16 kDa proteolipid subunit	Atp6v0c	1	1	11.6	15.808	0.0024184	0	0	0	0	0	0	0	3148100	0	1.04937e+06	Atp6v0c	1	0	0	1	0	0	0	0	0	0
P63085	P63085	Mitogen-activated protein kinase 1	Mapk1	12	10	35.2	41.275	0	64661000	72423000	77401000	69299000	70991000	68965000	72264000	61193000	71495000	67474000	Mapk1	3	3	0	0	0	0	0	0	0	0
P63087	P63087	Serine/threonine-protein phosphatase PP1-gamma catalytic subunit	Ppp1cc	2	2	6.2	36.983	0	2039900	3978500	4809600	2386300	3551900	3438100	4112100	1398000	3.60933e+06	2.98273e+06	Ppp1cc	3	3	0	0	0	0	0	0	0	0
P63101	P63101	14-3-3 protein zeta/delta	Ywhaz	12	10	51.8	27.771	0	875900000	819000000	796650000	987900000	968740000	1059400000	961100000	851320000	8.30517e+08	9.57273e+08	Ywhaz	3	3	0	0	0	0	0	0	0	0
P63154	P63154	Crooked neck-like protein 1	Crnkl1	9	9	15.7	83.415	0	37905000	50835000	53666000	46633000	50443000	49524000	52816000	40103000	4.74687e+07	47481000	Crnkl1	3	3	0	0	0	0	0	0	0	0
P63158	P63158	High mobility group protein B1	Hmgb1	11	10	35.3	24.893	0	2185200000	1548100000	1261000000	2252500000	1717200000	2303100000	2230500000	1902500000	1.66477e+09	2.14537e+09	Hmgb1	3	3	0	0	0	0	0	0	0	0
P63166	P63166	Small ubiquitin-related modifier 1	Sumo1	5	5	51.5	11.557	0	35309000	26727000	29958000	45096000	34443000	41807000	37608000	33470000	3.06647e+07	3.76283e+07	Sumo1	3	3	0	0	0	0	0	0	0	0
P63168;Q9D0M5	P63168;Q9D0M5	Dynein light chain 1, cytoplasmic;Dynein light chain 2, cytoplasmic	Dynll1;Dynll2	2	2	37.1	10.366	0	38233000	34492000	31326000	38801000	41208000	37733000	43398000	44563000	3.46837e+07	41898000	Dynll1;Dynll2	3	3	0	0	0	0	0	0	0	0
P63242;Q8BGY2	P63242	Eukaryotic translation initiation factor 5A-1	Eif5a	10	10	79.9	16.832	0	766920000	751030000	877340000	782390000	758580000	987510000	721930000	802850000	798430000	837430000	Eif5a	3	3	0	0	0	0	0	0	0	0
P63254	P63254	Cysteine-rich protein 1	Crip1	4	4	48.1	8.5497	0	81134000	78613000	85974000	100610000	96122000	119920000	121980000	84264000	81907000	1.08721e+08	Crip1	3	3	0	0	0	0	0	0	0	0
P63260	P63260	Actin, cytoplasmic 2;Actin, cytoplasmic 2, N-terminally processed	Actg1	28	2	91.2	41.792	0	14857000000	13836000000	13695000000	15203000000	14713000000	16031000000	15501000000	14119000000	1.41293e+10	15217000000	Actg1	3	3	0	0	0	0	0	0	0	0
Q9Z199;P63271	Q9Z199;P63271	Transcription elongation factor SPT4-B;Transcription elongation factor SPT4-A	Supt4h1b;Supt4h1a	2	2	15.4	13.194	0.0068066	0	0	0	0	0	0	0	5890000	0	1.96333e+06	Supt4h1b;Supt4h1a	1	0	0	1	0	0	0	0	0	0
P63276	P63276	40S ribosomal protein S17	Rps17	8	8	46.7	15.524	0	325120000	268350000	300440000	339090000	333020000	330660000	338790000	329240000	297970000	3.32897e+08	Rps17	3	3	0	0	0	0	0	0	0	0
P63280	P63280	SUMO-conjugating enzyme UBC9	Ube2i	5	5	31.6	18.007	0	57851000	42534000	38225000	42796000	50439000	41785000	48763000	44898000	4.62033e+07	4.51487e+07	Ube2i	3	3	0	0	0	0	0	0	0	0
P63321;Q9JIW9	P63321;Q9JIW9	Ras-related protein Ral-A;Ras-related protein Ral-B	Rala;Ralb	5	5	35	23.553	0	6769900	8727200	9044300	6646100	8072100	11296000	8369400	5867500	8.18047e+06	8.51097e+06	Rala;Ralb	3	3	0	0	0	0	0	0	0	0
P63323	P63323	40S ribosomal protein S12	Rps12	6	6	58.3	14.525	0	210560000	203110000	192200000	205000000	238090000	224210000	223410000	174860000	2.01957e+08	2.07493e+08	Rps12	3	3	0	0	0	0	0	0	0	0
P63325	P63325	40S ribosomal protein S10	Rps10	8	8	44.2	18.916	0	196340000	167400000	205300000	162740000	158540000	108090000	141210000	199090000	189680000	1.49463e+08	Rps10	3	3	0	0	0	0	0	0	0	0
P63330;P62715	P63330;P62715	Serine/threonine-protein phosphatase 2A catalytic subunit alpha isoform;Serine/threonine-protein phosphatase 2A catalytic subunit beta isoform	Ppp2ca;Ppp2cb	4	4	13.6	35.608	0	34561000	38305000	46090000	37976000	36771000	35710000	38270000	36727000	39652000	3.69023e+07	Ppp2ca;Ppp2cb	3	3	0	0	0	0	0	0	0	0
P67778	P67778	Prohibitin	Phb	12	12	54.8	29.82	0	216600000	199320000	193070000	216790000	216470000	250910000	226550000	195090000	2.02997e+08	2.24183e+08	Phb	3	3	0	0	0	0	0	0	0	0
P67871	P67871	Casein kinase II subunit beta	Csnk2b	5	5	34	24.942	0	69598000	71672000	57991000	60593000	61481000	60197000	47735000	60834000	6.64203e+07	5.62553e+07	Csnk2b	3	3	0	0	0	0	0	0	0	0
P67984	P67984	60S ribosomal protein L22	Rpl22	3	3	39.1	14.759	0	244450000	244630000	248840000	212520000	238600000	232040000	251860000	200840000	2.45973e+08	2.28247e+08	Rpl22	3	3	0	0	0	0	0	0	0	0
P68033;P63268;P62737;P68134	P68033;P63268;P62737;P68134	Actin, alpha cardiac muscle 1;Actin, gamma-enteric smooth muscle;Actin, aortic smooth muscle;Actin, alpha skeletal muscle	Actc1;Actg2;Acta2;Acta1	1	1	4.2	42.019	0	1897000000	356400000	2472800000	325130000	2100100000	1927500000	2246400000	1620600000	1575400000	1931500000	Actc1;Actg2;Acta2;Acta1	3	3	0	0	0	0	0	0	0	0
P68037	P68037	Ubiquitin-conjugating enzyme E2 L3	Ube2l3	6	6	61	17.861	0	93742000	90599000	104770000	60614000	73456000	50784000	72300000	141840000	9.63703e+07	88308000	Ube2l3	3	3	0	0	0	0	0	0	0	0
P68040	P68040	Guanine nucleotide-binding protein subunit beta-2-like 1;Guanine nucleotide-binding protein subunit beta-2-like 1, N-terminally processed	Gnb2l1	16	16	72.9	35.076	0	665250000	627440000	696040000	715430000	671310000	699840000	725220000	679490000	662910000	7.01517e+08	Gnb2l1	3	3	0	0	0	0	0	0	0	0
P68181	P68181	cAMP-dependent protein kinase catalytic subunit beta	Prkacb	4	2	13.4	40.707	0	14803000	13930000	14390000	13312000	13507000	13852000	17967000	12319000	1.43743e+07	1.47127e+07	Prkacb	3	3	0	0	0	0	0	0	0	0
P68254	P68254	14-3-3 protein theta	Ywhaq	10	10	39.6	27.778	0	238320000	190300000	198060000	223770000	249760000	257140000	224370000	235830000	2.08893e+08	2.39113e+08	Ywhaq	3	3	0	0	0	0	0	0	0	0
P68368	P68368	Tubulin alpha-4A chain	Tuba4a	4	4	12.1	49.924	0	41370000	37449000	40348000	43731000	46687000	47745000	41026000	41599000	3.97223e+07	4.34567e+07	Tuba4a	3	3	0	0	0	0	0	0	0	0
P68369;P05214	P68369;P05214	Tubulin alpha-1A chain;Tubulin alpha-3 chain	Tuba1a;Tuba3a	2	1	6	50.135	0	14068000	10839000	17394000	32351000	8809900	8806200	5737200	24372000	1.41003e+07	12971800	Tuba1a;Tuba3a	3	3	0	0	0	0	0	0	0	0
P68372;Q9D6F9;CON__ENSEMBL:ENSBTAP00000025008;A2AQ07	P68372;Q9D6F9	Tubulin beta-4B chain;Tubulin beta-4A chain	Tubb4b;Tubb4a	23	4	60	49.83	0	2130600000	2023000000	2083500000	2105800000	1910100000	1768600000	2008700000	2105100000	2.07903e+09	1960800000	Tubb4b;Tubb4a	3	3	0	0	0	0	0	0	0	0
P68373;Q9JJZ2	P68373;Q9JJZ2	Tubulin alpha-1C chain;Tubulin alpha-8 chain	Tuba1c;Tuba8	1	1	5.3	49.909	0	23030000	27771000	22892000	13051000	18352000	8407700	16713000	24132000	2.45643e+07	1.64176e+07	Tuba1c;Tuba8	3	3	0	0	0	0	0	0	0	0
P68404	P68404	Protein kinase C beta type	Prkcb	1	1	1.9	76.75	0.0083987	0	0	0	0	0	0	0	0	0	0	Prkcb	0	0	0	1	0	0	1	0	0	0
P68510	P68510	14-3-3 protein eta	Ywhah	10	9	46.7	28.211	0	146640000	139350000	141370000	165570000	158970000	202050000	172420000	144930000	1.42453e+08	1.73133e+08	Ywhah	3	3	0	0	0	0	0	0	0	0
P69566	P69566	Ran-binding protein 9	Ranbp9	2	2	4.6	71.011	0.00034977	2698500	2405700	2721700	3030700	2879800	2946000	2861100	2263500	2.60863e+06	2690200	Ranbp9	3	3	0	0	0	0	0	0	0	0
P70122	P70122	Ribosome maturation protein SBDS	Sbds	5	5	24.4	28.78	0	23718000	22942000	22642000	19568000	24847000	30482000	24166000	17729000	2.31007e+07	2.41257e+07	Sbds	3	3	0	0	0	0	0	0	0	0
P70168	P70168	Importin subunit beta-1	Kpnb1	22	22	34.7	97.183	0	316120000	257160000	267740000	278190000	241150000	246020000	287230000	310370000	280340000	2.81207e+08	Kpnb1	3	3	0	0	0	0	0	0	0	0
P70195	P70195	Proteasome subunit beta type-7	Psmb7	3	3	11.2	29.891	0	32958000	34727000	39773000	37239000	37746000	43489000	47460000	34962000	3.58193e+07	4.19703e+07	Psmb7	3	3	0	0	0	0	0	0	0	0
P70196	P70196	TNF receptor-associated factor 6	Traf6	1	1	2.3	60.069	0.00063032	1124700	1246900	1062800	1745800	1076300	1469200	1266700	1123300	1144800	1286400	Traf6	3	3	0	0	0	0	0	0	0	0
P70202	P70202	Latexin	Lxn	4	4	26.6	25.492	0	45128000	44944000	41665000	41651000	44521000	39283000	28260000	59910000	4.39123e+07	4.24843e+07	Lxn	3	3	0	0	0	0	0	0	0	0
P70206	P70206	Plexin-A1	Plxna1	5	5	3.6	211.1	0	14553000	15988000	12946000	18062000	15597000	12885000	12419000	11150000	1.44957e+07	1.21513e+07	Plxna1	3	3	0	0	0	0	0	0	0	0
P70218	P70218	Mitogen-activated protein kinase kinase kinase kinase 1	Map4k1	7	7	15.4	91.534	0	8872800	10030000	10655000	11823000	10680000	9069200	10262000	10261000	9852600	9.86407e+06	Map4k1	3	3	0	0	0	0	0	0	0	0
P70224	P70224	GTPase IMAP family member 1	Gimap1	1	1	4.7	30.828	0.0029542	2453800	2493600	2372600	1302300	2525000	3785200	2008200	0	2440000	1.93113e+06	Gimap1	2	3	0	0	0	0	0	0	0	0
P70227	P70227	Inositol 1,4,5-trisphosphate receptor type 3	Itpr3	11	11	6.9	304.27	0	15826000	15651000	14701000	13673000	14952000	13024000	12732000	11668000	1.53927e+07	1.24747e+07	Itpr3	3	3	0	0	0	0	0	0	0	0
P70245	P70245	3-beta-hydroxysteroid-Delta(8),Delta(7)-isomerase	Ebp	3	3	15.2	26.215	0	12617000	9952900	8917700	12364000	10549000	13046000	9293100	9231500	1.04959e+07	1.05235e+07	Ebp	3	3	0	0	0	0	0	0	0	0
P70268	P70268	Serine/threonine-protein kinase N1	Pkn1	1	1	1.1	104.41	0.0094418	557900	552600	457320	896160	651780	642010	571230	737060	522607	650100	Pkn1	3	3	0	0	0	0	0	0	0	0
P70269	P70269	Cathepsin E	Ctse	2	2	4.5	42.937	0.00035753	13722000	10206000	7365700	8700600	10406000	10751000	10671000	7224500	1.04312e+07	9.54883e+06	Ctse	3	3	0	0	0	0	0	0	0	0
P70279	P70279	Surfeit locus protein 6	Surf6	3	3	8.7	41.234	0	11607000	11960000	11568000	10703000	12348000	11195000	11304000	9916200	1.17117e+07	1.08051e+07	Surf6	3	3	0	0	0	0	0	0	0	0
P70288	P70288	Histone deacetylase 2	Hdac2	6	6	14.5	55.302	0	30983000	31751000	34022000	36335000	31647000	35440000	35486000	31190000	32252000	3.40387e+07	Hdac2	3	3	0	0	0	0	0	0	0	0
P70290	P70290	55 kDa erythrocyte membrane protein	Mpp1	8	8	23.8	52.227	0	17913000	19828000	21663000	18349000	18269000	17266000	19283000	20021000	1.98013e+07	1.88567e+07	Mpp1	3	3	0	0	0	0	0	0	0	0
P70295	P70295	Ancient ubiquitous protein 1	Aup1	2	2	7.6	46.121	0.00034037	3726400	5006700	3998500	1998300	2672800	1284200	3478600	4076700	4.24387e+06	2946500	Aup1	3	3	0	0	0	0	0	0	0	0
P70296	P70296	Phosphatidylethanolamine-binding protein 1;Hippocampal cholinergic neurostimulating peptide	Pebp1	11	11	82.4	20.83	0	358310000	462510000	468180000	372560000	396720000	339550000	347880000	353640000	4.29667e+08	3.47023e+08	Pebp1	3	3	0	0	0	0	0	0	0	0
P70302	P70302	Stromal interaction molecule 1	Stim1	3	3	6.1	77.566	0	6338500	6057900	6354800	4884900	4555200	7421300	2300200	6132100	6250400	5.28453e+06	Stim1	3	3	0	0	0	0	0	0	0	0
P70303	P70303	CTP synthase 2	Ctps2	6	6	19.1	65.514	0	8961200	9445400	8409100	10031000	8692500	10612000	9346400	8448500	8.93857e+06	9.46897e+06	Ctps2	3	3	0	0	0	0	0	0	0	0
P70315	P70315	Wiskott-Aldrich syndrome protein homolog	Was	7	7	27.5	54.191	0	30295000	32067000	30056000	32314000	33344000	32941000	31324000	25170000	30806000	2.98117e+07	Was	3	3	0	0	0	0	0	0	0	0
P70318	P70318	Nucleolysin TIAR	Tial1	4	4	15.6	43.388	0	13929000	16272000	15259000	10572000	12617000	7935800	13990000	11628000	1.51533e+07	11184600	Tial1	3	3	0	0	0	0	0	0	0	0
P70333	P70333	Heterogeneous nuclear ribonucleoprotein H2	Hnrnph2	6	6	20	49.279	0	25010000	26214000	28152000	26522000	23373000	30668000	28420000	33180000	2.64587e+07	30756000	Hnrnph2	3	3	0	0	0	0	0	0	0	0
P70336	P70336	Rho-associated protein kinase 2	Rock2	3	2	2.4	160.58	0.00034819	1765200	2804600	2210200	2407900	2905100	2062500	2797900	2596500	2260000	2.48563e+06	Rock2	3	3	0	0	0	0	0	0	0	0
P70349	P70349	Histidine triad nucleotide-binding protein 1	Hint1	4	4	51.6	13.777	0	75494000	52460000	90464000	61944000	58795000	51327000	65350000	105770000	72806000	74149000	Hint1	3	3	0	0	0	0	0	0	0	0
P70351	P70351	Histone-lysine N-methyltransferase EZH1	Ezh1	1	1	2.7	85.187	0.0070801	1681600	1718400	1523800	1413300	1422000	1754600	1774200	1483000	1.64127e+06	1670600	Ezh1	3	3	0	0	0	0	0	0	0	0
P70353	P70353	Nuclear transcription factor Y subunit gamma	Nfyc	2	2	6.6	37.253	0	1911800	2934600	4958300	2799000	2011100	3304000	1087300	4020000	3.26823e+06	2.80377e+06	Nfyc	3	3	0	0	0	0	0	0	0	0
P70362	P70362	Ubiquitin fusion degradation protein 1 homolog	Ufd1l	4	4	17.3	34.481	0	8434700	8734700	9909800	9149600	7540500	6165100	8076300	8705600	9026400	7649000	Ufd1l	3	3	0	0	0	0	0	0	0	0
P70371	P70371	Telomeric repeat-binding factor 1	Terf1	1	1	3.1	48.223	0.0062803	1249900	1162600	1367400	1904200	0	1235400	1775800	0	1.25997e+06	1.00373e+06	Terf1	2	3	0	0	0	0	0	0	0	0
P70372	P70372	ELAV-like protein 1	Elavl1	11	11	42.3	36.169	0	128660000	131990000	114380000	124460000	128390000	143190000	147710000	129840000	125010000	1.40247e+08	Elavl1	3	3	0	0	0	0	0	0	0	0
P70388	P70388	DNA repair protein RAD50	Rad50	8	8	8.8	153.49	0	11370000	13617000	12468000	13594000	14067000	16685000	12982000	11657000	12485000	1.37747e+07	Rad50	3	3	0	0	0	0	0	0	0	0
P70398;F8VPU6	P70398	Probable ubiquitin carboxyl-terminal hydrolase FAF-X	Usp9x	20	20	10.9	290.71	0	29580000	27392000	28926000	28350000	31794000	37345000	30291000	25844000	2.86327e+07	31160000	Usp9x	3	3	0	0	0	0	0	0	0	0
P70399	P70399	Tumor suppressor p53-binding protein 1	Tp53bp1	3	3	2.5	212.73	0.00036887	1479700	1489200	1207800	961290	0	1128600	0	876590	1.39223e+06	668397	Tp53bp1	2	3	0	0	0	0	0	0	0	0
P70404	P70404	Isocitrate dehydrogenase [NAD] subunit gamma 1, mitochondrial	Idh3g	7	7	30.8	42.785	0	34178000	38739000	42816000	40527000	40625000	44134000	39309000	34887000	3.85777e+07	3.94433e+07	Idh3g	3	3	0	0	0	0	0	0	0	0
P70429	P70429	Ena/VASP-like protein	Evl	4	4	13.3	44.337	0	6186300	6906500	7407700	4723300	5085300	3275200	5301900	5157800	6833500	4578300	Evl	3	3	0	0	0	0	0	0	0	0
P70441	P70441	Na(+)/H(+) exchange regulatory cofactor NHE-RF1	Slc9a3r1	13	13	46.8	38.6	0	50979000	52771000	54700000	66829000	61494000	76564000	70077000	61394000	5.28167e+07	69345000	Slc9a3r1	3	3	0	0	0	0	0	0	0	0
P70444	P70444	BH3-interacting domain death agonist;BH3-interacting domain death agonist p15;BH3-interacting domain death agonist p13;BH3-interacting domain death agonist p11	Bid	4	4	31.3	21.951	0	27111000	31004000	21526000	24914000	29871000	33223000	29398000	21950000	26547000	2.81903e+07	Bid	3	3	0	0	0	0	0	0	0	0
P70460	P70460	Vasodilator-stimulated phosphoprotein	Vasp	11	11	38.4	39.666	0	43583000	45631000	45363000	53038000	55559000	53020000	51684000	56321000	44859000	53675000	Vasp	3	3	0	0	0	0	0	0	0	0
P70670	P70670	Nascent polypeptide-associated complex subunit alpha, muscle-specific form	Naca	5	5	3.2	220.5	0	295100000	255560000	281990000	278100000	272870000	329850000	311550000	300490000	277550000	3.13963e+08	Naca	3	3	0	0	0	0	0	0	0	0
P70671	P70671	Interferon regulatory factor 3	Irf3	3	3	13.8	46.852	0.00037411	1945400	2601200	1900100	2157200	2005400	0	656800	2747600	2148900	1134800	Irf3	2	3	0	0	0	0	0	0	0	0
P70677	P70677	Caspase-3;Caspase-3 subunit p17;Caspase-3 subunit p12	Casp3	8	8	34.3	31.474	0	46814000	66249000	67185000	62700000	63271000	77307000	78289000	51957000	6.00827e+07	6.91843e+07	Casp3	3	3	0	0	0	0	0	0	0	0
P70697	P70697	Uroporphyrinogen decarboxylase	Urod	4	4	15.3	40.691	0	6602700	7300000	9057100	6301100	9287900	6457100	10045000	9334100	7.65327e+06	8.61207e+06	Urod	3	3	0	0	0	0	0	0	0	0
P70698	P70698	CTP synthase 1	Ctps1	15	14	32.8	66.682	0	60693000	60804000	66736000	57089000	56934000	73872000	64794000	59085000	6.27443e+07	65917000	Ctps1	3	3	0	0	0	0	0	0	0	0
P70700	P70700	DNA-directed RNA polymerase I subunit RPA2	Polr1b	6	6	6.9	128.21	0	5947000	5768100	5827300	4651100	6098800	2313100	6098300	6260600	5.84747e+06	4.89067e+06	Polr1b	3	3	0	0	0	0	0	0	0	0
P80313	P80313	T-complex protein 1 subunit eta	Cct7	22	22	56.6	59.652	0	447210000	490020000	489660000	409660000	454400000	447130000	468320000	462460000	475630000	4.59303e+08	Cct7	3	3	0	0	0	0	0	0	0	0
P80314	P80314	T-complex protein 1 subunit beta	Cct2	27	27	62.6	57.477	0	719880000	675840000	620640000	634130000	699730000	619460000	749530000	738330000	672120000	702440000	Cct2	3	3	0	0	0	0	0	0	0	0
P80315	P80315	T-complex protein 1 subunit delta	Cct4	24	24	52.7	58.066	0	516420000	510430000	490210000	512950000	547000000	608890000	551280000	522330000	5.05687e+08	5.60833e+08	Cct4	3	3	0	0	0	0	0	0	0	0
P80316	P80316	T-complex protein 1 subunit epsilon	Cct5	26	26	61.4	59.623	0	658070000	631970000	644680000	636090000	622360000	686350000	694710000	637960000	6.44907e+08	6.73007e+08	Cct5	3	3	0	0	0	0	0	0	0	0
P80317;Q61390	P80317	T-complex protein 1 subunit zeta	Cct6a	22	22	54	58.004	0	613580000	608730000	613460000	656900000	629310000	704220000	669900000	640720000	6.11923e+08	6.71613e+08	Cct6a	3	3	0	0	0	0	0	0	0	0
P80318	P80318	T-complex protein 1 subunit gamma	Cct3	32	32	61.8	60.629	0	724850000	710440000	681240000	755640000	756110000	734440000	758020000	733440000	705510000	7.41967e+08	Cct3	3	3	0	0	0	0	0	0	0	0
P81069	P81069	GA-binding protein subunit beta-2	Gabpb2	1	1	2.9	45.658	0.00062539	0	801540	0	0	0	1097500	749080	1256500	267180	1034360	Gabpb2	3	1	1	0	0	0	0	0	0	0
P83741	P83741	Serine/threonine-protein kinase WNK1	Wnk1	3	3	1.9	250.93	0	4226300	4735000	5305300	5026000	4081700	3510600	5082500	4107000	4.75553e+06	4.23337e+06	Wnk1	3	3	0	0	0	0	0	0	0	0
P83870	P83870	PHD finger-like domain-containing protein 5A	Phf5a	2	2	18.2	12.405	0.00034247	6567500	5196300	4329300	5021200	7229100	7577600	6660100	7205000	5.36437e+06	7.14757e+06	Phf5a	3	3	0	0	0	0	0	0	0	0
P83877	P83877	Thioredoxin-like protein 4A	Txnl4a	3	3	32.4	16.786	0	4689900	5016900	5264800	3727400	4175600	4889300	4856800	4061400	4.99053e+06	4602500	Txnl4a	3	3	0	0	0	0	0	0	0	0
P83887;Q8VCK3	P83887;Q8VCK3	Tubulin gamma-1 chain;Tubulin gamma-2 chain	Tubg1;Tubg2	2	2	9.8	51.1	0.00036179	3527200	4421400	4141100	3431800	0	0	2515900	3548000	4029900	2021300	Tubg1;Tubg2	2	3	0	0	0	0	0	0	0	0
P83917	P83917	Chromobox protein homolog 1	Cbx1	4	4	29.2	21.418	0	28098000	32858000	35376000	26126000	32380000	40504000	30973000	24455000	3.21107e+07	3.19773e+07	Cbx1	3	3	0	0	0	0	0	0	0	0
P83940	P83940	Transcription elongation factor B polypeptide 1	Tceb1	5	5	58	12.473	0	110110000	93187000	89926000	108680000	104140000	125070000	132450000	97993000	97741000	1.18504e+08	Tceb1	3	3	0	0	0	0	0	0	0	0
P84084	P84084	ADP-ribosylation factor 5	Arf5	9	4	59.4	20.529	0	96288000	101720000	107850000	92151000	97716000	67254000	79205000	113480000	1.01953e+08	8.66463e+07	Arf5	3	3	0	0	0	0	0	0	0	0
P84086;P63040	P84086	Complexin-2	Cplx2	3	3	19.4	15.394	0	38306000	41676000	38183000	43913000	39015000	47902000	41166000	36801000	3.93883e+07	4.19563e+07	Cplx2	3	3	0	0	0	0	0	0	0	0
P84089	P84089	Enhancer of rudimentary homolog	Erh	4	4	44.2	12.259	0	192390000	134240000	122290000	162500000	158250000	177880000	170220000	152050000	149640000	1.66717e+08	Erh	3	3	0	0	0	0	0	0	0	0
P84091	P84091	AP-2 complex subunit mu	Ap2m1	5	5	15.2	49.654	0	12431000	13182000	15429000	12258000	13639000	13022000	13499000	12380000	1.36807e+07	12967000	Ap2m1	3	3	0	0	0	0	0	0	0	0
P84096	P84096	Rho-related GTP-binding protein RhoG	Rhog	6	6	43.5	21.308	0	24506000	23771000	19685000	22071000	22650000	28298000	24545000	22362000	22654000	2.50683e+07	Rhog	3	3	0	0	0	0	0	0	0	0
P84099	P84099	60S ribosomal protein L19	Rpl19	6	6	30.1	23.466	0	264220000	250170000	244170000	288120000	300320000	331640000	292200000	282870000	2.52853e+08	3.02237e+08	Rpl19	3	3	0	0	0	0	0	0	0	0
P84104	P84104	Serine/arginine-rich splicing factor 3	Srsf3	8	7	41.5	19.329	0	285510000	279220000	213810000	357090000	308490000	393740000	417060000	297580000	2.59513e+08	369460000	Srsf3	3	3	0	0	0	0	0	0	0	0
P97287	P97287	Induced myeloid leukemia cell differentiation protein Mcl-1 homolog	Mcl1	1	1	6.3	35.217	0.00033807	3139000	3402600	3488500	1890500	2261200	0	1649500	2133800	3.34337e+06	1261100	Mcl1	2	3	0	0	0	0	0	0	0	0
P97304	P97304	DNA-directed RNA polymerases I and III subunit RPAC2	Polr1d	3	3	31.6	15.072	0.0003701	3782600	2923400	2823900	3200400	3321900	4027000	3661500	3072500	3.17663e+06	3587000	Polr1d	3	3	0	0	0	0	0	0	0	0
P97310	P97310	DNA replication licensing factor MCM2	Mcm2	27	27	39.8	102.08	0	306900000	320690000	302830000	290840000	319290000	351410000	331400000	296950000	310140000	3.26587e+08	Mcm2	3	3	0	0	0	0	0	0	0	0
P97311	P97311	DNA replication licensing factor MCM6	Mcm6	31	31	43.1	92.866	0	358250000	383880000	374200000	364970000	395120000	440160000	414050000	357610000	372110000	403940000	Mcm6	3	3	0	0	0	0	0	0	0	0
P97314	P97314	Cysteine and glycine-rich protein 2	Csrp2	2	2	15.5	20.926	0.00034686	0	1749300	3161700	1943000	2431100	2490900	2074600	2492900	1637000	2352800	Csrp2	3	2	0	0	0	0	0	0	0	0
P97315	P97315	Cysteine and glycine-rich protein 1	Csrp1	4	4	29.5	20.583	0	12856000	16132000	15608000	15873000	17066000	20702000	19119000	13597000	1.48653e+07	17806000	Csrp1	3	3	0	0	0	0	0	0	0	0
P97329	P97329	Kinesin-like protein KIF20A	Kif20a	13	13	19.7	99.875	0	23714000	21448000	18098000	24826000	23286000	26020000	27574000	22587000	2.10867e+07	2.53937e+07	Kif20a	3	3	0	0	0	0	0	0	0	0
P97346	P97346	Nucleoredoxin	Nxn	4	4	17.2	48.343	0	3220700	4666400	4709600	4147600	3412500	3032300	2660000	2690300	4198900	2794200	Nxn	3	3	0	0	0	0	0	0	0	0
P97351	P97351	40S ribosomal protein S3a	Rps3a	13	13	50.4	29.885	0	728100000	629940000	570900000	710760000	697480000	720970000	700930000	733260000	642980000	7.18387e+08	Rps3a	3	3	0	0	0	0	0	0	0	0
P97355	P97355	Spermine synthase	Sms	6	6	22.1	41.313	0	17028000	14263000	18296000	12900000	14820000	11611000	11543000	15837000	16529000	12997000	Sms	3	3	0	0	0	0	0	0	0	0
P97370	P97370	Sodium/potassium-transporting ATPase subunit beta-3	Atp1b3	8	8	35.3	31.775	0	33051000	36277000	35664000	33895000	28992000	20807000	31053000	33516000	3.49973e+07	2.84587e+07	Atp1b3	3	3	0	0	0	0	0	0	0	0
P97371	P97371	Proteasome activator complex subunit 1	Psme1	15	15	60.2	28.673	0	215530000	257720000	222490000	231840000	253050000	299580000	280330000	202080000	2.31913e+08	2.60663e+08	Psme1	3	3	0	0	0	0	0	0	0	0
P97372	P97372	Proteasome activator complex subunit 2	Psme2	11	11	45.6	27.057	0	101280000	108670000	97201000	110570000	113130000	153050000	116270000	85009000	1.02384e+08	1.1811e+08	Psme2	3	3	0	0	0	0	0	0	0	0
P97376	P97376	Protein FRG1	Frg1	7	7	29.8	29.127	0	35919000	49527000	46032000	40043000	48228000	52071000	48557000	35313000	43826000	4.53137e+07	Frg1	3	3	0	0	0	0	0	0	0	0
P97377;Q80YP0	P97377	Cyclin-dependent kinase 2	Cdk2	9	9	30.6	38.978	0	30435000	33433000	28969000	32833000	29109000	38297000	36731000	28486000	3.09457e+07	3.45047e+07	Cdk2	3	3	0	0	0	0	0	0	0	0
P97379	P97379	Ras GTPase-activating protein-binding protein 2	G3bp2	10	10	24.1	54.087	0	49025000	49164000	54578000	53029000	50277000	52525000	59019000	61422000	5.09223e+07	5.76553e+07	G3bp2	3	3	0	0	0	0	0	0	0	0
P97384	P97384	Annexin A11	Anxa11	15	15	31.8	54.079	0	99401000	87909000	114590000	106690000	105430000	107410000	95463000	109220000	1.00633e+08	104031000	Anxa11	3	3	0	0	0	0	0	0	0	0
P97386	P97386	DNA ligase 3	Lig3	5	5	6.3	113.07	0	5089500	4784900	4496600	4467800	4199900	6437800	5356900	4517600	4.79033e+06	5.43743e+06	Lig3	3	3	0	0	0	0	0	0	0	0
P97390	P97390	Vacuolar protein sorting-associated protein 45	Vps45	3	3	6.8	65.052	0	1630900	1983600	2112000	1690800	1370500	0	1409400	1767700	1.90883e+06	1.05903e+06	Vps45	2	3	0	0	0	0	0	0	0	0
P97450	P97450	ATP synthase-coupling factor 6, mitochondrial	Atp5j	2	2	21.3	12.496	0.00033113	8555300	7218700	0	6187900	7022600	5878500	8915800	5882800	5258000	6.89237e+06	Atp5j	3	2	0	0	0	0	0	0	0	0
P97452	P97452	Ribosome biogenesis protein BOP1	Bop1	8	8	19.9	82.545	0	21332000	21790000	25378000	18945000	24911000	23581000	21296000	17574000	2.28333e+07	20817000	Bop1	3	3	0	0	0	0	0	0	0	0
P97461	P97461	40S ribosomal protein S5;40S ribosomal protein S5, N-terminally processed	Rps5	10	10	47.1	22.889	0	234910000	217580000	214940000	283610000	247410000	270370000	259490000	252510000	2.22477e+08	260790000	Rps5	3	3	0	0	0	0	0	0	0	0
P97470	P97470	Serine/threonine-protein phosphatase 4 catalytic subunit	Ppp4c	2	2	10.4	35.08	0	12284000	14271000	17172000	15601000	15710000	14186000	13470000	12573000	1.45757e+07	1.34097e+07	Ppp4c	3	3	0	0	0	0	0	0	0	0
P97471	P97471	Mothers against decapentaplegic homolog 4	Smad4	2	2	9.3	60.341	0.00034734	4333400	5713000	5262200	3132400	5179500	4827000	4341700	4386700	5.10287e+06	4.51847e+06	Smad4	3	3	0	0	0	0	0	0	0	0
P97477	P97477	Aurora kinase A	Aurka	4	4	17	44.772	0	7774400	10478000	11416000	9941000	10268000	8589400	10683000	9334300	9.88947e+06	9.53557e+06	Aurka	3	3	0	0	0	0	0	0	0	0
P97478	P97478	5-demethoxyubiquinone hydroxylase, mitochondrial	Coq7	2	2	13.4	24.041	0.0065285	1720600	1954000	1914800	2426500	2113400	1563000	1927300	1516900	1.86313e+06	1.66907e+06	Coq7	3	3	0	0	0	0	0	0	0	0
P97493	P97493	Thioredoxin, mitochondrial	Txn2	3	3	24.1	18.255	0	7464500	9564200	8976500	6567200	8454900	8176700	8270400	5621900	8668400	7.35633e+06	Txn2	3	3	0	0	0	0	0	0	0	0
P97494	P97494	Glutamate--cysteine ligase catalytic subunit	Gclc	9	9	18.8	72.571	0	30112000	33398000	30886000	24486000	27176000	19234000	24317000	18978000	3.14653e+07	20843000	Gclc	3	3	0	0	0	0	0	0	0	0
P97496	P97496	SWI/SNF complex subunit SMARCC1	Smarcc1	28	21	28	122.89	0	166330000	186280000	161970000	168840000	178450000	181340000	191070000	159020000	1.71527e+08	1.77143e+08	Smarcc1	3	3	0	0	0	0	0	0	0	0
P97503	P97503	Homeobox protein Nkx-3.2	Nkx3-2	2	2	6.9	35.167	0.0015347	0	2709800	0	2456600	2352400	3461900	2918900	2387000	903267	2922600	Nkx3-2	3	1	1	0	0	0	0	0	0	0
P97742	P97742	Carnitine O-palmitoyltransferase 1, liver isoform	Cpt1a	3	3	6.5	88.25	0	5356600	4825700	5691600	5482800	6288200	5497800	6491600	5447200	5291300	5812200	Cpt1a	3	3	0	0	0	0	0	0	0	0
P97760	P97760	DNA-directed RNA polymerase II subunit RPB3	Polr2c	7	7	34.9	31.443	0	20875000	20644000	23830000	22432000	20217000	22668000	23615000	20072000	21783000	2.21183e+07	Polr2c	3	3	0	0	0	0	0	0	0	0
P97770	P97770	THUMP domain-containing protein 3	Thumpd3	6	6	18.4	56.431	0	15679000	18194000	16643000	16490000	16837000	15734000	14775000	15516000	1.68387e+07	1.53417e+07	Thumpd3	3	3	0	0	0	0	0	0	0	0
P97789	P97789	5-3 exoribonuclease 1	Xrn1	1	1	1	194.31	0.0097087	0	0	0	0	0	0	0	796180	0	265393	Xrn1	1	0	0	1	0	0	0	0	0	0
P97807	P97807	Fumarate hydratase, mitochondrial	Fh	14	14	37.9	54.356	0	147730000	157820000	142310000	145410000	168940000	182090000	155560000	136670000	1.49287e+08	1.58107e+08	Fh	3	3	0	0	0	0	0	0	0	0
P97821	P97821	Dipeptidyl peptidase 1;Dipeptidyl peptidase 1 exclusion domain chain;Dipeptidyl peptidase 1 heavy chain;Dipeptidyl peptidase 1 light chain	Ctsc	5	5	13.4	52.376	0	19222000	22807000	22196000	22828000	20570000	19412000	20711000	17084000	2.14083e+07	19069000	Ctsc	3	3	0	0	0	0	0	0	0	0
P97822	P97822	Acidic leucine-rich nuclear phosphoprotein 32 family member E	Anp32e	6	6	35	29.622	0	128480000	118270000	130940000	103400000	104210000	48080000	90734000	168650000	1.25897e+08	102488000	Anp32e	3	3	0	0	0	0	0	0	0	0
P97823	P97823	Acyl-protein thioesterase 1	Lypla1	2	2	17	24.687	0.00033234	3944700	2746100	2798900	3944800	3894700	3970600	5309300	4056900	3.16323e+06	4445600	Lypla1	3	3	0	0	0	0	0	0	0	0
P97825	P97825	Hematological and neurological expressed 1 protein;Hematological and neurological expressed 1 protein, N-terminally processed	Hn1	6	6	64.3	16.08	0	64666000	81417000	65572000	52744000	70878000	70427000	75007000	60913000	7.05517e+07	6.87823e+07	Hn1	3	3	0	0	0	0	0	0	0	0
P97855	P97855	Ras GTPase-activating protein-binding protein 1	G3bp1	18	17	49	51.828	0	273750000	271020000	263260000	223350000	238830000	206750000	227910000	306340000	2.69343e+08	247000000	G3bp1	3	3	0	0	0	0	0	0	0	0
P97868	P97868	E3 ubiquitin-protein ligase RBBP6	Rbbp6	6	6	4.7	199.59	0	7454400	10248000	7280000	9031000	8141800	8062600	7979000	8939100	8.32747e+06	8326900	Rbbp6	3	3	0	0	0	0	0	0	0	0
P97930	P97930	Thymidylate kinase	Dtymk	4	4	19.8	23.914	0	7419300	7854100	6503900	5753700	8218700	3741100	4129800	8067200	7259100	5312700	Dtymk	3	3	0	0	0	0	0	0	0	0
P98083;Q61120;Q8BMC3	P98083	SHC-transforming protein 1	Shc1	6	6	17.1	62.607	0	8901900	12056000	10304000	11575000	10703000	10226000	11957000	8781900	1.04206e+07	1.03216e+07	Shc1	3	3	0	0	0	0	0	0	0	0
P98192	P98192	Dihydroxyacetone phosphate acyltransferase	Gnpat	3	3	8.1	76.869	0.00034662	3153500	2509100	2734200	1897100	2426800	1569300	2546700	2087900	2.79893e+06	2.06797e+06	Gnpat	3	3	0	0	0	0	0	0	0	0
P99024	P99024	Tubulin beta-5 chain	Tubb5	5	4	19.4	49.67	0	1111000000	1206900000	1206700000	1271000000	1133700000	954740000	1175600000	1037200000	1.17487e+09	1.05585e+09	Tubb5	3	3	0	0	0	0	0	0	0	0
P99026	P99026	Proteasome subunit beta type-4	Psmb4	6	6	37.5	29.116	0	89090000	129950000	136420000	117740000	115470000	104900000	117140000	109620000	1.18487e+08	1.10553e+08	Psmb4	3	3	0	0	0	0	0	0	0	0
P99027;A0A5F8MPY2	P99027;A0A5F8MPY2	60S acidic ribosomal protein P2	Rplp2	7	7	91.3	11.651	0	724580000	684610000	635860000	704250000	810680000	857360000	810770000	698990000	6.81683e+08	789040000	Rplp2	3	3	0	0	0	0	0	0	0	0
P99028	P99028	Cytochrome b-c1 complex subunit 6, mitochondrial	Uqcrh	5	5	56.2	10.435	0	28645000	22856000	23031000	26286000	22374000	32292000	20261000	22579000	24844000	25044000	Uqcrh	3	3	0	0	0	0	0	0	0	0
P99029	P99029	Peroxiredoxin-5, mitochondrial	Prdx5	7	7	40	21.897	0	50937000	55826000	63640000	48804000	52886000	43118000	45807000	44899000	56801000	44608000	Prdx5	3	3	0	0	0	0	0	0	0	0
Q00422	Q00422	GA-binding protein alpha chain	Gabpa	6	6	17.6	51.344	0	13838000	15444000	14783000	14608000	16547000	18092000	16968000	13165000	1.46883e+07	16075000	Gabpa	3	3	0	0	0	0	0	0	0	0
Q00547	Q00547	Hyaluronan mediated motility receptor	Hmmr	10	10	24.9	91.784	0	16927000	13425000	17536000	18935000	16761000	24503000	17779000	16078000	1.59627e+07	1.94533e+07	Hmmr	3	3	0	0	0	0	0	0	0	0
Q00612;P97324	Q00612	Glucose-6-phosphate 1-dehydrogenase X	G6pdx	12	12	32.6	59.262	0	28454000	25267000	27040000	32919000	30910000	33848000	32425000	38325000	2.69203e+07	34866000	G6pdx	3	3	0	0	0	0	0	0	0	0
Q00651	Q00651	Integrin alpha-4	Itga4	5	5	6.9	115.69	0	9078100	8905400	9134600	25856000	11880000	14953000	11618000	12375000	9.03937e+06	12982000	Itga4	3	3	0	0	0	0	0	0	0	0
Q00899	Q00899	Transcriptional repressor protein YY1	Yy1	4	4	13.3	44.716	0	8194100	8882100	9497900	9455700	10535000	9726300	10521000	10974000	8.85803e+06	10407100	Yy1	3	3	0	0	0	0	0	0	0	0
Q00PI9	Q00PI9	Heterogeneous nuclear ribonucleoprotein U-like protein 2	Hnrnpul2	15	15	24.2	84.939	0	63691000	73475000	70414000	70662000	72397000	88331000	75779000	61962000	6.91933e+07	7.53573e+07	Hnrnpul2	3	3	0	0	0	0	0	0	0	0
Q01147;P81269	Q01147	Cyclic AMP-responsive element-binding protein 1	Creb1	3	3	15.9	35.122	0	7867000	8417900	8500000	14244000	11593000	10868000	9835000	9746300	8.26163e+06	1.01498e+07	Creb1	3	3	0	0	0	0	0	0	0	0
Q01320	Q01320	DNA topoisomerase 2-alpha	Top2a	55	44	37.6	172.79	0	571750000	501680000	609670000	549200000	543780000	545820000	506400000	480710000	5.61033e+08	5.10977e+08	Top2a	3	3	0	0	0	0	0	0	0	0
Q01405	Q01405	Protein transport protein Sec23A	Sec23a	1	1	2.2	86.161	0.0024002	2058500	2175200	1713900	2083400	2046700	1463400	2267400	2095700	1.98253e+06	1.94217e+06	Sec23a	3	3	0	0	0	0	0	0	0	0
Q01730	Q01730	Ras suppressor protein 1	Rsu1	5	5	23.1	31.55	0	10075000	10170000	10652000	10162000	9829200	7131100	9478900	10615000	10299000	9075000	Rsu1	3	3	0	0	0	0	0	0	0	0
Q01768	Q01768	Nucleoside diphosphate kinase B	Nme2	11	6	71.1	17.363	0	1009900000	910140000	949210000	1107600000	1018200000	1133600000	1032700000	937930000	9.56417e+08	1.03474e+09	Nme2	3	3	0	0	0	0	0	0	0	0
Q01853	Q01853	Transitional endoplasmic reticulum ATPase	Vcp	47	47	68.6	89.321	0	1340800000	1317100000	1342000000	1297500000	1367400000	1576300000	1415900000	1270500000	1333300000	1420900000	Vcp	3	3	0	0	0	0	0	0	0	0
Q01965	Q01965	T-lymphocyte surface antigen Ly-9	Ly9	3	3	8.6	73.142	0.00063052	2451600	1157600	2140900	1331400	0	0	0	1920700	1916700	640233	Ly9	1	3	0	0	0	1	0	0	0	0
Q02053;P31254	Q02053	Ubiquitin-like modifier-activating enzyme 1	Uba1	33	33	43.3	117.81	0	491530000	459930000	462160000	440520000	488320000	533740000	471960000	472840000	4.71207e+08	4.92847e+08	Uba1	3	3	0	0	0	0	0	0	0	0
Q02395	Q02395	Metal-response element-binding transcription factor 2	Mtf2	3	3	11	66.924	0.0024155	4497900	4868500	4832600	4138300	5055300	5271800	5803100	3956800	4733000	5.01057e+06	Mtf2	3	3	0	0	0	0	0	0	0	0
Q02614	Q02614	SAP30-binding protein	Sap30bp	1	1	3.6	33.832	0	2319900	1532700	1802200	2143300	2847000	2658700	2675800	2311400	1.88493e+06	2.54863e+06	Sap30bp	3	3	0	0	0	0	0	0	0	0
Q02650;P32114;Q00288	Q02650;P32114	Paired box protein Pax-5;Paired box protein Pax-2	Pax5;Pax2	3	3	13.8	42.231	0.00036563	4501100	4684100	4425700	4166500	3730300	3317700	4634200	5515300	4.53697e+06	4.48907e+06	Pax5;Pax2	3	3	0	0	0	0	0	0	0	0
Q02819	Q02819	Nucleobindin-1	Nucb1	7	7	19.6	53.408	0	15776000	19184000	16505000	15596000	15049000	13422000	13441000	19774000	17155000	1.55457e+07	Nucb1	3	3	0	0	0	0	0	0	0	0
Q03147	Q03147	Cyclin-dependent kinase 7	Cdk7	1	1	3.5	38.968	0.0029665	2736800	2801600	3293500	2942000	2616500	3537200	0	2795900	2.94397e+06	2.11103e+06	Cdk7	2	3	0	0	0	0	0	0	0	0
Q03265	Q03265	ATP synthase subunit alpha, mitochondrial	Atp5a1	22	22	44.3	59.752	0	1337400000	1334500000	1345700000	1244500000	1441500000	1532000000	1441400000	1203900000	1339200000	1.39243e+09	Atp5a1	3	3	0	0	0	0	0	0	0	0
Q03267	Q03267	DNA-binding protein Ikaros	Ikzf1	6	5	15.7	57.336	0	39655000	38650000	35519000	44760000	43735000	52806000	37381000	41926000	3.79413e+07	4.40377e+07	Ikzf1	3	3	0	0	0	0	0	0	0	0
Q03347	Q03347	Runt-related transcription factor 1	Runx1	2	2	4.7	48.609	0.0065397	2304000	3088000	2048300	2596100	2769400	3156900	3320300	1790700	2480100	2.75597e+06	Runx1	3	3	0	0	0	0	0	0	0	0
Q03958	Q03958	Prefoldin subunit 6	Pfdn6	2	2	18.9	14.454	0.00036657	7673000	6971000	6153500	5995200	7885100	6508700	9831700	8144300	6932500	8.16157e+06	Pfdn6	3	3	0	0	0	0	0	0	0	0
Q03963	Q03963	Interferon-induced, double-stranded RNA-activated protein kinase	Eif2ak2	2	2	4.9	58.279	0.00035348	1437900	2467900	1675800	1911900	2043800	2174300	1898700	1829200	1.86053e+06	1967400	Eif2ak2	3	3	0	0	0	0	0	0	0	0
Q04207	Q04207	Transcription factor p65	Rela	4	4	10.6	60.211	0	4523300	5131300	4695500	5139400	5912000	5473300	5719400	4685700	4.78337e+06	5292800	Rela	3	3	0	0	0	0	0	0	0	0
Q04447	Q04447	Creatine kinase B-type	Ckb	6	6	24.1	42.713	0	6753100	6808400	11099000	8694500	8198700	8226300	8124000	7792100	8.22017e+06	8.04747e+06	Ckb	3	3	0	0	0	0	0	0	0	0
Q04692	Q04692	SWI/SNF-related matrix-associated actin-dependent regulator of chromatin subfamily A containing DEAD/H box 1	Smarcad1	5	5	6.8	116.45	0	5977400	6713400	7195400	4984800	5491800	6571200	7790300	5410600	6.62873e+06	6590700	Smarcad1	3	3	0	0	0	0	0	0	0	0
Q04750;Q8R4U6	Q04750	DNA topoisomerase 1	Top1	24	24	35.1	90.875	0	197160000	189170000	173410000	196350000	199040000	227360000	215480000	178450000	186580000	2.07097e+08	Top1	3	3	0	0	0	0	0	0	0	0
Q05144	Q05144	Ras-related C3 botulinum toxin substrate 2	Rac2	6	3	37.5	21.441	0	134120000	107940000	82975000	115610000	100270000	115410000	102470000	124970000	108345000	1.14283e+08	Rac2	3	3	0	0	0	0	0	0	0	0
Q05816	Q05816	Fatty acid-binding protein, epidermal	Fabp5	9	9	72.6	15.137	0	68839000	87625000	118410000	82965000	87109000	109670000	113450000	74779000	9.16247e+07	9.92997e+07	Fabp5	3	3	0	0	0	0	0	0	0	0
Q05BC3	Q05BC3	Echinoderm microtubule-associated protein-like 1	Eml1	2	2	2.5	89.679	0.00093052	0	3220400	0	0	0	0	0	0	1.07347e+06	0	Eml1	0	1	0	0	0	0	1	0	0	0
Q05CL8;A2AMD0	Q05CL8	La-related protein 7	Larp7	10	10	23.9	64.802	0	28603000	35511000	28320000	30028000	30162000	30210000	36883000	29188000	3.08113e+07	3.20937e+07	Larp7	3	3	0	0	0	0	0	0	0	0
Q05D44	Q05D44	Eukaryotic translation initiation factor 5B	Eif5b	20	20	22.8	137.61	0	86160000	99876000	102690000	95277000	101900000	111100000	103220000	96851000	96242000	1.03724e+08	Eif5b	3	3	0	0	0	0	0	0	0	0
Q06138	Q06138	Calcium-binding protein 39	Cab39	5	5	16.7	39.842	0	11788000	12995000	15176000	8247900	8019600	6693100	5950700	17402000	1.33197e+07	1.00153e+07	Cab39	3	3	0	0	0	0	0	0	0	0
Q06180	Q06180	Tyrosine-protein phosphatase non-receptor type 2	Ptpn2	5	5	18.7	47.36	0	12244000	13013000	14249000	13053000	12509000	14020000	12570000	10935000	1.31687e+07	1.25083e+07	Ptpn2	3	3	0	0	0	0	0	0	0	0
Q06185	Q06185	ATP synthase subunit e, mitochondrial	Atp5i	3	3	33.8	8.2355	0	19272000	11896000	12747000	13103000	12195000	12971000	13382000	15667000	1.46383e+07	1.40067e+07	Atp5i	3	3	0	0	0	0	0	0	0	0
Q07076	Q07076	Annexin A7	Anxa7	6	6	16.6	49.925	0	14166000	18003000	16146000	20605000	16892000	19923000	19594000	17031000	16105000	1.88493e+07	Anxa7	3	3	0	0	0	0	0	0	0	0
Q07417	Q07417	Short-chain specific acyl-CoA dehydrogenase, mitochondrial	Acads	6	6	17.2	44.889	0	26005000	29565000	28188000	28696000	31385000	35758000	30320000	26231000	2.79193e+07	3.07697e+07	Acads	3	3	0	0	0	0	0	0	0	0
Q07802;O08791;O08792;Q8K4J2	Q07802	Transcription factor COE1	Ebf1	11	11	25.9	64.463	0	35807000	36556000	31706000	34944000	34886000	35499000	39179000	32968000	3.46897e+07	35882000	Ebf1	3	3	0	0	0	0	0	0	0	0
Q07813	Q07813	Apoptosis regulator BAX	Bax	5	5	37.5	21.394	0	58538000	60024000	58191000	47686000	53651000	55473000	46093000	36504000	5.89177e+07	4.60233e+07	Bax	3	3	0	0	0	0	0	0	0	0
Q07832	Q07832	Serine/threonine-protein kinase PLK1	Plk1	10	10	24.9	68.3	0	35224000	41220000	40127000	40432000	42975000	50318000	48282000	37403000	38857000	4.53343e+07	Plk1	3	3	0	0	0	0	0	0	0	0
Q08024	Q08024	Core-binding factor subunit beta	Cbfb	6	6	38	22.03	0	37508000	43080000	40461000	41677000	42719000	59059000	46125000	30127000	4.03497e+07	4.51037e+07	Cbfb	3	3	0	0	0	0	0	0	0	0
Q08093	Q08093	Calponin-2	Cnn2	2	2	9.2	33.155	0.00033829	0	0	0	0	0	0	0	9716500	0	3.23883e+06	Cnn2	1	0	0	1	0	0	0	0	0	0
Q08288	Q08288	Cell growth-regulating nucleolar protein	Lyar	11	11	37.6	43.735	0	75649000	83306000	93186000	91182000	85993000	110020000	110700000	95504000	84047000	105408000	Lyar	3	3	0	0	0	0	0	0	0	0
Q08639	Q08639	Transcription factor Dp-1	Tfdp1	2	2	9	45.23	0	3280600	3262600	2560600	2943500	2891400	3011100	1784800	2334500	3034600	2376800	Tfdp1	3	3	0	0	0	0	0	0	0	0
Q08642	Q08642	Protein-arginine deiminase type-2	Padi2	2	2	3.9	76.249	0.00033311	1004200	1174300	1418500	1048300	781630	0	788910	941180	1199000	576697	Padi2	2	3	0	0	0	0	0	0	0	0
Q08943	Q08943	FACT complex subunit SSRP1	Ssrp1	15	15	27.4	80.859	0	129290000	104000000	120030000	116530000	116350000	115930000	117600000	109580000	1.17773e+08	114370000	Ssrp1	3	3	0	0	0	0	0	0	0	0
Q09143	Q09143	High affinity cationic amino acid transporter 1	Slc7a1	3	3	8.7	67.091	0	4196200	3777200	3901000	3974100	3574900	3586000	0	3208100	3.95813e+06	2264700	Slc7a1	2	3	0	0	0	0	0	0	0	0
Q09200	Q09200	Beta-1,4 N-acetylgalactosaminyltransferase 1	B4galnt1	1	1	2.1	59.211	0.0051963	0	0	767830	817820	0	816990	605170	0	255943	474053	B4galnt1	2	1	0	0	0	0	0	0	0	0
Q09XV5	Q09XV5	Chromodomain-helicase-DNA-binding protein 8	Chd8	7	5	4.2	290.84	0	6180100	6585400	7941700	8254800	6702100	7335000	8730200	6582300	6902400	7.54917e+06	Chd8	3	3	0	0	0	0	0	0	0	0
Q0P678	Q0P678	Zinc finger CCCH domain-containing protein 18	Zc3h18	3	3	6.8	105.69	0.00036377	10790000	10227000	10306000	10643000	8691400	12758000	9176300	8692900	10441000	1.02091e+07	Zc3h18	3	3	0	0	0	0	0	0	0	0
Q0VBL3	Q0VBL3		Rbm15	7	7	11.5	105.72	0	9487700	13515000	12567000	12284000	10411000	10161000	12129000	10876000	1.18566e+07	1.10553e+07	Rbm15	3	3	0	0	0	0	0	0	0	0
Q0VGB7	Q0VGB7	Serine/threonine-protein phosphatase 4 regulatory subunit 2	Ppp4r2	8	8	30.5	46.478	0	23373000	18808000	20772000	21310000	22944000	25616000	24428000	23020000	2.09843e+07	2.43547e+07	Ppp4r2	3	3	0	0	0	0	0	0	0	0
Q11011	Q11011	Puromycin-sensitive aminopeptidase	Npepps	15	15	22.1	103.32	0	26674000	26725000	24897000	23927000	24311000	25737000	22791000	24184000	2.60987e+07	2.42373e+07	Npepps	3	3	0	0	0	0	0	0	0	0
Q14B71	Q14B71	Cell division cycle-associated protein 2	Cdca2	4	4	7.6	106.36	0	2678800	2943400	4267300	3752500	3257400	2961300	3310700	3926100	3296500	3.39937e+06	Cdca2	3	3	0	0	0	0	0	0	0	0
Q14C51	Q14C51	Pentatricopeptide repeat domain-containing protein 3, mitochondrial	Ptcd3	11	11	25.3	77.795	0	27971000	28516000	28564000	26738000	26579000	26899000	23240000	23802000	2.83503e+07	24647000	Ptcd3	3	3	0	0	0	0	0	0	0	0
Q1HFZ0	Q1HFZ0	tRNA (cytosine(34)-C(5))-methyltransferase	Nsun2	29	29	58.1	85.451	0	137360000	144560000	134490000	133580000	141170000	162610000	150450000	133810000	1.38803e+08	1.48957e+08	Nsun2	3	3	0	0	0	0	0	0	0	0
Q2NL51	Q2NL51	Glycogen synthase kinase-3 alpha	Gsk3a	2	2	5.7	51.66	0.00036298	2615100	2932800	1966400	2480200	2850900	2395600	3123300	2454000	2.50477e+06	2.65763e+06	Gsk3a	3	3	0	0	0	0	0	0	0	0
Q2VPQ9	Q2VPQ9	Chromatin modification-related protein MEAF6	Meaf6	2	2	6.8	21.649	0.00032808	2673700	2710000	2205500	2412400	2330600	3122200	2502300	2020900	2.52973e+06	2.54847e+06	Meaf6	3	3	0	0	0	0	0	0	0	0
Q2YDW2	Q2YDW2	Protein misato homolog 1	Msto1	2	2	4.7	61.23	0.00035842	1659700	1935300	1843500	1659200	2016100	2396600	1577300	1341400	1.81283e+06	1.77177e+06	Msto1	3	3	0	0	0	0	0	0	0	0
Q3B7Z2	Q3B7Z2	Oxysterol-binding protein 1	Osbp	6	6	12.2	88.796	0	9320500	10580000	11456000	10561000	11575000	10265000	11312000	8426300	1.04522e+07	10001100	Osbp	3	3	0	0	0	0	0	0	0	0
Q3KNM2	Q3KNM2	E3 ubiquitin-protein ligase MARCH5	2005-03-01	1	1	4.7	31.231	0.0096578	1839200	1466600	1816000	1206000	1195200	0	860630	1514500	1.70727e+06	791710	2005-03-01	2	3	0	0	0	0	0	0	0	0
Q3SXD3	Q3SXD3	HD domain-containing protein 2	Hddc2	5	5	38.2	22.753	0	21534000	21628000	27247000	23470000	20537000	18654000	18289000	20133000	2.34697e+07	1.90253e+07	Hddc2	3	3	0	0	0	0	0	0	0	0
Q3TAQ9	Q3TAQ9		Wdr36	9	9	15	99.719	0	20220000	16126000	19833000	17200000	16910000	16388000	14516000	19273000	1.87263e+07	1.67257e+07	Wdr36	3	3	0	0	0	0	0	0	0	0
Q3TAS6	Q3TAS6	ER membrane protein complex subunit 10	Emc10	1	1	6.6	27.052	0	3511500	2871800	3360700	2493100	2652000	0	0	3890300	3248000	1.29677e+06	Emc10	1	3	0	0	0	1	0	0	0	0
Q3TBD2	Q3TBD2	Minor histocompatibility protein HA-1	Hmha1	6	6	8	122.9	0	8963200	11470000	9152100	10059000	8683400	9642800	10119000	8907400	9.86177e+06	9556400	Hmha1	3	3	0	0	0	0	0	0	0	0
Q3TBT3	Q3TBT3	Stimulator of interferon genes protein	Tmem173	5	5	21.4	42.829	0	43081000	40004000	36723000	36454000	33458000	19723000	36482000	37403000	39936000	3.12027e+07	Tmem173	3	3	0	0	0	0	0	0	0	0
Q3TCJ1	Q3TCJ1	BRISC complex subunit Abro1	Fam175b	1	1	4.1	46.942	0.0057438	1324000	1395900	1517700	1156400	777160	0	0	1427700	1.41253e+06	475900	Fam175b	1	3	0	0	0	1	0	0	0	0
Q3TCN2	Q3TCN2	Putative phospholipase B-like 2;Putative phospholipase B-like 2 28 kDa form;Putative phospholipase B-like 2 40 kDa form;Putative phospholipase B-like 2 15 kDa form	Plbd2	1	1	2.2	66.289	0	1239900	0	1819100	1840500	1467700	1661800	1347600	0	1.01967e+06	1.00313e+06	Plbd2	2	2	0	0	0	0	0	0	0	0
Q3TDD9	Q3TDD9	Protein phosphatase 1 regulatory subunit 21	Ppp1r21	2	2	4.1	88.337	0	1344800	1452200	1339700	1264700	1595200	2486400	1984200	1759800	1378900	2076800	Ppp1r21	3	3	0	0	0	0	0	0	0	0
Q3TDN2	Q3TDN2	FAS-associated factor 2	Faf2	4	4	17.3	52.471	0	14046000	9944100	10918000	11671000	7092000	6553500	12352000	8950700	1.1636e+07	9285400	Faf2	3	3	0	0	0	0	0	0	0	0
Q3TDQ1	Q3TDQ1	Dolichyl-diphosphooligosaccharide--protein glycosyltransferase subunit STT3B	Stt3b	3	3	3.6	93.245	0.00034211	4544100	5005800	4899200	0	4139500	5546300	4846600	3477700	4.81637e+06	4.62353e+06	Stt3b	3	3	0	0	0	0	0	0	0	0
Q3TEA8	Q3TEA8	Heterochromatin protein 1-binding protein 3	Hp1bp3	7	7	12.6	60.866	0	33437000	32410000	33387000	35181000	39832000	26118000	37055000	28788000	33078000	3.06537e+07	Hp1bp3	3	3	0	0	0	0	0	0	0	0
Q3TFK5	Q3TFK5	G patch domain-containing protein 4	Gpatch4	1	1	2.9	46.553	0.0035242	1500200	1364700	1465900	1340700	1187700	1511500	1269500	1257300	1443600	1346100	Gpatch4	3	3	0	0	0	0	0	0	0	0
Q3TGF2	Q3TGF2	Protein FAM107B	Fam107b	7	7	46.6	15.572	0	53518000	38162000	44700000	47765000	47917000	52731000	60443000	52745000	45460000	5.53063e+07	Fam107b	3	3	0	0	0	0	0	0	0	0
Q3THE2;Q9CQ19	Q3THE2;Q9CQ19	Myosin regulatory light chain 12B;Myosin regulatory light polypeptide 9	Myl12b;Myl9	8	8	56.4	19.779	0	78822000	77266000	66110000	65780000	68200000	71049000	64410000	70168000	74066000	6.85423e+07	Myl12b;Myl9	3	3	0	0	0	0	0	0	0	0
Q3THG9	Q3THG9	Alanyl-tRNA editing protein Aarsd1	Aarsd1	6	6	25.7	44.97	0	10492000	11983000	9082800	8976400	8936800	12437000	8478000	8235300	1.05193e+07	9.71677e+06	Aarsd1	3	3	0	0	0	0	0	0	0	0
Q3THJ3	Q3THJ3	Probable RNA-binding protein EIF1AD	Eif1ad	4	4	26.5	19.52	0	7118300	6948400	7935400	9088800	9123300	10796000	9165000	5452700	7.33403e+06	8.47123e+06	Eif1ad	3	3	0	0	0	0	0	0	0	0
Q3THK3	Q3THK3	General transcription factor IIF subunit 1	Gtf2f1	5	5	13.8	57.241	0	13370000	14419000	18044000	13788000	13851000	16565000	12686000	14710000	1.52777e+07	1.46537e+07	Gtf2f1	3	3	0	0	0	0	0	0	0	0
Q3THK7	Q3THK7	GMP synthase [glutamine-hydrolyzing]	Gmps	24	24	48.9	76.723	0	158340000	173010000	166490000	146660000	161170000	161500000	154020000	166080000	1.65947e+08	1.60533e+08	Gmps	3	3	0	0	0	0	0	0	0	0
Q3THS6;Q91X83	Q3THS6	S-adenosylmethionine synthase isoform type-2	Mat2a	11	11	39.2	43.688	0	160260000	183690000	170470000	157510000	179950000	185750000	182710000	152060000	1.71473e+08	1.73507e+08	Mat2a	3	3	0	0	0	0	0	0	0	0
Q3TIR3	Q3TIR3	Synembryn-A	Ric8a	4	4	12.5	59.846	0	23542000	23996000	34617000	28866000	27451000	31791000	32203000	26897000	27385000	30297000	Ric8a	3	3	0	0	0	0	0	0	0	0
Q3TIU4	Q3TIU4	2,5-phosphodiesterase 12	Pde12	9	9	23.7	67.513	0	21337000	18405000	21773000	20244000	21664000	18736000	22487000	18613000	20505000	1.99453e+07	Pde12	3	3	0	0	0	0	0	0	0	0
Q3TIV5	Q3TIV5	Zinc finger CCCH domain-containing protein 15	Zc3h15	9	9	23.9	48.327	0	32758000	33095000	31838000	31361000	30969000	39045000	33877000	29069000	3.25637e+07	33997000	Zc3h15	3	3	0	0	0	0	0	0	0	0
Q3TIX6	Q3TIX6		Fubp3	11	11	32.5	61.959	0	41885000	46294000	39611000	43236000	47073000	41146000	47527000	46704000	4.25967e+07	4.51257e+07	Fubp3	3	3	0	0	0	0	0	0	0	0
Q3TIX9	Q3TIX9	U4/U6.U5 tri-snRNP-associated protein 2	Usp39	9	9	22.2	65.146	0	37707000	42392000	38796000	32582000	34042000	31858000	40923000	42100000	3.96317e+07	3.82937e+07	Usp39	3	3	0	0	0	0	0	0	0	0
Q3TJZ6	Q3TJZ6	Protein FAM98A	Fam98a	3	3	10.3	55.055	0	11690000	12040000	12659000	11630000	10795000	14095000	12673000	11855000	1.21297e+07	1.28743e+07	Fam98a	3	3	0	0	0	0	0	0	0	0
Q3TKT4;Q6DIC0	Q3TKT4	Transcription activator BRG1	Smarca4	26	26	21.9	181.43	0	86083000	98706000	91123000	102750000	101810000	120400000	113750000	82123000	9.19707e+07	1.05424e+08	Smarca4	3	3	0	0	0	0	0	0	0	0
Q3TKY6	Q3TKY6	Peptidyl-prolyl cis-trans isomerase CWC27 homolog	Cwc27	6	6	17.5	53.542	0	14389000	12980000	12316000	15086000	17255000	12917000	13487000	13825000	1.32283e+07	1.34097e+07	Cwc27	3	3	0	0	0	0	0	0	0	0
Q3TLD5	Q3TLD5	Unconventional prefoldin RPB5 interactor	Uri1	3	3	6.8	59.083	0.00032595	0	1543700	0	0	1862200	1620400	1842900	1530800	514567	1664700	Uri1	3	1	1	0	0	0	0	0	0	0
Q3TLH4	Q3TLH4	Protein PRRC2C	Prrc2c	19	19	10.7	310.89	0	51094000	50309000	45064000	49787000	57080000	59593000	57762000	49161000	4.88223e+07	5.55053e+07	Prrc2c	3	3	0	0	0	0	0	0	0	0
Q3TMP1	Q3TMP1		Gtf3c3	5	5	9.4	100.62	0	3077200	3817700	3384800	4268400	3801200	4395100	3614300	3652600	3.42657e+06	3.88733e+06	Gtf3c3	3	3	0	0	0	0	0	0	0	0
Q3TNH5	Q3TNH5	Protein FAM172A	Fam172a	2	2	6.7	48.072	0.0043541	2439100	3162400	2202700	2866800	0	3407100	2819200	2668900	2601400	2.96507e+06	Fam172a	3	3	0	0	0	0	0	0	0	0
Q3TQI7	Q3TQI7	Uncharacterized protein C9orf78 homolog		3	3	21.1	33.543	0	4659000	7256000	4451900	5583900	6427600	4888300	5013300	5596700	5.45563e+06	5166100		3	3	0	0	0	0	0	0	0	0
Q3TTL0	Q3TTL0	Uncharacterized protein C3orf38 homolog		1	1	4.6	39.532	0.002689	789740	0	0	0	878420	805170	809310	0	263247	538160		2	1	0	0	0	0	0	0	0	0
Q3TUH1	Q3TUH1	Phosphatidate cytidylyltransferase, mitochondrial	Tamm41	2	2	8	37.827	0	2324000	2819100	2390300	1715800	0	0	2015800	2985900	2.51113e+06	1.66723e+06	Tamm41	2	3	0	0	0	0	0	0	0	0
Q3TUU5	Q3TUU5	Testis-expressed sequence 30 protein	Tex30	2	2	16.4	25.263	0	7828800	6342900	6827300	6979600	8618200	7083000	7303800	8812400	6.99967e+06	7.73307e+06	Tex30	3	3	0	0	0	0	0	0	0	0
Q3TV70	Q3TV70	Nuclear receptor 2C2-associated protein	Nr2c2ap	1	1	8.6	15.857	0.0032429	1580200	2273400	2090300	2425400	1858900	2371900	2448700	2038300	1981300	2286300	Nr2c2ap	3	3	0	0	0	0	0	0	0	0
Q3TW96	Q3TW96	UDP-N-acetylhexosamine pyrophosphorylase-like protein 1	Uap1l1	2	2	6.7	56.613	0	8660400	8847500	9284900	7199900	7985100	5969500	4938300	7367900	8.93093e+06	6091900	Uap1l1	3	3	0	0	0	0	0	0	0	0
Q3TWF6	Q3TWF6	WD repeat-containing protein 70	Wdr70	2	2	3.7	73.118	0.0003268	1212300	1008500	1890000	1142700	1370600	1345800	1100500	1220100	1.37027e+06	1.22213e+06	Wdr70	3	3	0	0	0	0	0	0	0	0
Q3TWW8	Q3TWW8	Serine/arginine-rich splicing factor 6	Srsf6	9	6	24.8	39.025	0	82288000	83488000	77311000	101090000	92003000	111810000	104630000	82527000	81029000	9.96557e+07	Srsf6	3	3	0	0	0	0	0	0	0	0
Q3TX08	Q3TX08	tRNA (guanine(26)-N(2))-dimethyltransferase	Trmt1	3	3	5.9	72.349	0.00034518	3566100	4026000	4220600	4897300	3549300	3798100	4170600	4163500	3.93757e+06	4.04407e+06	Trmt1	3	3	0	0	0	0	0	0	0	0
Q3TXS7	Q3TXS7	26S proteasome non-ATPase regulatory subunit 1	Psmd1	28	28	37.5	105.73	0	202190000	199670000	195580000	206180000	217890000	238690000	203320000	202520000	1.99147e+08	2.14843e+08	Psmd1	3	3	0	0	0	0	0	0	0	0
Q3TXU5	Q3TXU5	Deoxyhypusine synthase	Dhps	2	2	7	40.642	0.00036697	2155200	2838800	2689800	2183800	2431000	2067100	2606400	2582800	2.56127e+06	2.41877e+06	Dhps	3	3	0	0	0	0	0	0	0	0
Q3TYS2	Q3TYS2	Uncharacterized protein C17orf62 homolog		1	1	5.9	20.921	0.0070862	4546700	3653900	3762200	4020200	3901000	4083000	5256800	3940400	3987600	4.42673e+06		3	3	0	0	0	0	0	0	0	0
Q3TYX3	Q3TYX3	SET and MYND domain-containing protein 5	Smyd5	2	2	5	47.095	0.0015342	2848200	3828400	5252100	3848900	3517700	3542600	2080000	2946400	3.97623e+06	2.85633e+06	Smyd5	3	3	0	0	0	0	0	0	0	0
Q3TZX8	Q3TZX8	Polynucleotide 5-hydroxyl-kinase NOL9	Nol9	6	6	12.3	80.839	0	4708900	8199400	11314000	5206100	7598500	4240500	4410600	8870700	8074100	5840600	Nol9	3	3	0	0	0	0	0	0	0	0
Q3TZZ7	Q3TZZ7	Extended synaptotagmin-2	Esyt2	4	4	7	94.138	0	2511900	2667300	2371300	2041300	1846800	0	1647800	2339700	2.51683e+06	1.32917e+06	Esyt2	2	3	0	0	0	0	0	0	0	0
Q3U0V1	Q3U0V1	Far upstream element-binding protein 2	Khsrp	22	21	43.2	76.775	0	204460000	235420000	200710000	215910000	220480000	221390000	238970000	219360000	213530000	2.26573e+08	Khsrp	3	3	0	0	0	0	0	0	0	0
Q3U0V2	Q3U0V2	Tumor necrosis factor receptor type 1-associated DEATH domain protein	Tradd	5	5	23.9	34.577	0	8697800	7192500	7549700	8111400	8808900	6958700	9229800	7641900	7.81333e+06	7.94347e+06	Tradd	3	3	0	0	0	0	0	0	0	0
Q3U186	Q3U186	Probable arginine--tRNA ligase, mitochondrial	Rars2	5	5	11.9	65.335	0	4950200	6440200	9521900	6164400	6148400	5131000	5989100	6954700	6.97077e+06	6.02493e+06	Rars2	3	3	0	0	0	0	0	0	0	0
Q3U1G5	Q3U1G5	Interferon-stimulated 20 kDa exonuclease-like 2	Isg20l2	3	3	14.4	41.019	0	5726500	6663600	5918900	5976100	5606400	3707400	5274500	4658600	6103000	4.54683e+06	Isg20l2	3	3	0	0	0	0	0	0	0	0
Q3U1J4	Q3U1J4	DNA damage-binding protein 1	Ddb1	30	30	29.6	126.85	0	135580000	120560000	124090000	124330000	125410000	128910000	124340000	145140000	1.26743e+08	1.32797e+08	Ddb1	3	3	0	0	0	0	0	0	0	0
Q3U1Z5	Q3U1Z5	G-protein-signaling modulator 3	Gpsm3	2	2	22.6	17.618	0.00037481	2610200	3295600	4080400	2672800	2604600	3704400	2460200	3700800	3.32873e+06	3.28847e+06	Gpsm3	3	3	0	0	0	0	0	0	0	0
Q3U2P1	Q3U2P1	Protein transport protein Sec24A	Sec24a	3	3	4.7	118.78	0.00036206	1116200	0	994800	1203700	0	0	1277800	1201500	703667	826433	Sec24a	2	2	0	0	0	0	0	0	0	0
Q3U308	Q3U308	Cytoplasmic tRNA 2-thiolation protein 2	Ctu2	3	3	8.8	56.104	0	3054500	3033800	2834700	1241300	2288200	3605800	2027900	2956200	2.97433e+06	2863300	Ctu2	3	3	0	0	0	0	0	0	0	0
Q3U319	Q3U319	E3 ubiquitin-protein ligase BRE1B	Rnf40	5	5	6.8	113.97	0	4308800	4966200	4475400	4401900	5492000	6859000	6111900	3998000	4.58347e+06	5656300	Rnf40	3	3	0	0	0	0	0	0	0	0
Q3U487	Q3U487	E3 ubiquitin-protein ligase HECTD3	Hectd3	1	1	1.6	97.346	0.0062785	439440	585180	559740	0	0	0	0	787820	528120	262607	Hectd3	1	3	0	0	0	1	0	0	0	0
Q3U5F4	Q3U5F4	YrdC domain-containing protein, mitochondrial	Yrdc	2	2	11.1	29.454	0.0003635	2626400	3549000	2602100	2474600	2183600	4883400	1810300	2799000	2.92583e+06	3.16423e+06	Yrdc	3	3	0	0	0	0	0	0	0	0
Q3U7R1	Q3U7R1	Extended synaptotagmin-1	Esyt1	29	29	35.7	121.55	0	161500000	160870000	177120000	162250000	168090000	129500000	147980000	172450000	1.66497e+08	1.49977e+08	Esyt1	3	3	0	0	0	0	0	0	0	0
Q3U821	Q3U821		Wdr75	9	9	14.1	94.036	0	19057000	16648000	18763000	20341000	19828000	19922000	15826000	19248000	18156000	18332000	Wdr75	3	3	0	0	0	0	0	0	0	0
Q3U9G9	Q3U9G9	Lamin-B receptor	Lbr	15	15	25.6	71.439	0	206720000	215480000	197690000	229050000	215370000	279670000	248300000	174510000	206630000	234160000	Lbr	3	3	0	0	0	0	0	0	0	0
Q3UA06	Q3UA06	Pachytene checkpoint protein 2 homolog	Trip13	8	8	24.5	48.376	0	23511000	26391000	24443000	22998000	21402000	25241000	21019000	26333000	2.47817e+07	2.41977e+07	Trip13	3	3	0	0	0	0	0	0	0	0
Q3UA37	Q3UA37	Glutamine-rich protein 1	Qrich1	3	3	5.5	86.555	0.00037764	2447200	2857900	2713300	2872800	2891800	3823100	3848100	2227600	2672800	3299600	Qrich1	3	3	0	0	0	0	0	0	0	0
Q3UD01	Q3UD01	Putative ataxin-7-like protein 3B	Atxn7l3b	2	2	30.9	10.731	0	5172400	6228400	5468300	5410700	0	6419200	6605700	4624700	5.62303e+06	5883200	Atxn7l3b	3	3	0	0	0	0	0	0	0	0
Q3UDE2	Q3UDE2	Tubulin--tyrosine ligase-like protein 12	Ttll12	16	16	35.1	74.042	0	36938000	38801000	43070000	39761000	37163000	40161000	39892000	45681000	39603000	4.19113e+07	Ttll12	3	3	0	0	0	0	0	0	0	0
Q3UE37	Q3UE37	Ubiquitin-conjugating enzyme E2 Z	Ube2z	4	4	14	38.368	0	7960400	8402100	7794100	8558200	8221800	8924900	8752400	7302600	8052200	8.32663e+06	Ube2z	3	3	0	0	0	0	0	0	0	0
Q3UEB3	Q3UEB3	Poly(U)-binding-splicing factor PUF60	Puf60	20	20	44.7	60.248	0	139670000	149350000	151570000	141600000	147390000	159600000	146910000	140120000	1.46863e+08	1.48877e+08	Puf60	3	3	0	0	0	0	0	0	0	0
Q3UFB2	Q3UFB2	Box C/D snoRNA protein 1	Znhit6	2	2	4.3	52.212	0.0032458	2036500	1387600	0	0	1639200	0	0	1672500	1.14137e+06	557500	Znhit6	1	2	0	0	0	0	0	0	0	0
Q3UFM5	Q3UFM5	Nucleolar MIF4G domain-containing protein 1	Nom1	1	1	1.9	95.959	0.0032439	0	1119700	0	1459200	1152700	1543600	0	1068800	373233	870800	Nom1	2	1	0	0	0	0	0	0	0	0
Q3UFS0	Q3UFS0	Protein zyg-11 homolog B	Zyg11b	2	2	4.8	83.99	0	1755400	2093300	2067200	1388200	1720200	0	1519000	1860100	1.97197e+06	1.12637e+06	Zyg11b	2	3	0	0	0	0	0	0	0	0
Q3UFS4	Q3UFS4	G patch domain-containing protein 11	Gpatch11	1	1	5.3	30.608	0.00063191	1587400	1647900	1390100	1419000	1660900	2266800	2123500	1372900	1541800	1.92107e+06	Gpatch11	3	3	0	0	0	0	0	0	0	0
Q3UFY7	Q3UFY7	7-methylguanosine phosphate-specific 5-nucleotidase	Nt5c3b	2	2	9	34.425	0	1737700	1448400	1880100	1628100	1761100	1004000	2739100	1796400	1.68873e+06	1846500	Nt5c3b	3	3	0	0	0	0	0	0	0	0
Q3UFY8	Q3UFY8	Mitochondrial ribonuclease P protein 1	Trmt10c	5	5	17.4	48.385	0	6083200	7368200	7217900	5225000	4961700	6828600	7757600	4584100	6.88977e+06	6390100	Trmt10c	3	3	0	0	0	0	0	0	0	0
Q3UGC7;Q66JS6	Q3UGC7;Q66JS6	Eukaryotic translation initiation factor 3 subunit J-A;Eukaryotic translation initiation factor 3 subunit J-B	Eif3j1;Eif3j2	8	8	38.7	29.343	0	60422000	47754000	49340000	56178000	53861000	68375000	63552000	56285000	5.25053e+07	6.27373e+07	Eif3j1;Eif3j2	3	3	0	0	0	0	0	0	0	0
Q3UGR5	Q3UGR5	Haloacid dehalogenase-like hydrolase domain-containing protein 2	Hdhd2	2	2	15.4	28.73	0.00036832	3498100	3541800	4425100	3535600	3285000	2019100	2686800	3789000	3.82167e+06	2.83163e+06	Hdhd2	3	3	0	0	0	0	0	0	0	0
Q3UH60	Q3UH60	Disco-interacting protein 2 homolog B	Dip2b	1	1	1.4	171.12	0.004919	1409600	1536500	0	0	1029500	0	0	1551500	982033	517167	Dip2b	1	2	0	0	0	0	0	0	0	0
Q3UHD6	Q3UHD6	Sorting nexin-27	Snx27	3	3	8.3	60.988	0	2791400	2873200	2699100	3190200	2822500	2654500	2803200	2634800	2787900	2697500	Snx27	3	3	0	0	0	0	0	0	0	0
Q3UHX0	Q3UHX0	Nucleolar protein 8	Nol8	5	5	6.5	128.63	0	15548000	7643800	13463000	13739000	11682000	16948000	19171000	11790000	1.22183e+07	1.59697e+07	Nol8	3	3	0	0	0	0	0	0	0	0
Q3UHX2	Q3UHX2	28 kDa heat- and acid-stable phosphoprotein	Pdap1	7	7	37.6	20.605	0	72538000	76755000	68532000	80658000	89427000	100810000	94993000	69398000	7.26083e+07	8.84003e+07	Pdap1	3	3	0	0	0	0	0	0	0	0
Q3UHX9	Q3UHX9	Putative methyltransferase C9orf114 homolog	D2Wsu81e	2	2	8.6	42.957	0.00036036	2150900	2472200	2368600	1604500	2715400	3400200	2880800	2394200	2.33057e+06	2.89173e+06	D2Wsu81e	3	3	0	0	0	0	0	0	0	0
Q3UI43	Q3UI43	BRISC and BRCA1-A complex member 1	Babam1	2	2	9.9	36.793	0.00035804	4954500	4078400	4709600	3757200	3975300	3903600	4634500	4821700	4.58083e+06	4.45327e+06	Babam1	3	3	0	0	0	0	0	0	0	0
Q3UIA2	Q3UIA2	Rho GTPase-activating protein 17	Arhgap17	8	8	16.4	92.201	0	22656000	20956000	18083000	20613000	20138000	26207000	20146000	17949000	20565000	21434000	Arhgap17	3	3	0	0	0	0	0	0	0	0
Q3UIU2	Q3UIU2	NADH dehydrogenase [ubiquinone] 1 beta subcomplex subunit 6	Ndufb6	1	1	14.1	15.515	0.0021219	1610900	1446400	1223300	1435600	1289000	1115200	1238200	1277600	1.42687e+06	1.21033e+06	Ndufb6	3	3	0	0	0	0	0	0	0	0
Q3UJB0	Q3UJB0		Sf3b2	21	21	31.4	98.197	0	183840000	175240000	173760000	190370000	184220000	215740000	200250000	185730000	1.77613e+08	2.00573e+08	Sf3b2	3	3	0	0	0	0	0	0	0	0
Q3UJB9	Q3UJB9	Enhancer of mRNA-decapping protein 4	Edc4	14	14	16	152.48	0	29557000	35179000	28882000	31949000	30646000	30773000	31350000	32801000	31206000	3.16413e+07	Edc4	3	3	0	0	0	0	0	0	0	0
Q3UJD6	Q3UJD6	Ubiquitin carboxyl-terminal hydrolase 19	Usp19	7	7	11.9	150.55	0	8677400	9014400	9826900	8468100	11142000	12853000	11893000	9548600	9172900	1.14315e+07	Usp19	3	3	0	0	0	0	0	0	0	0
Q3UJU9	Q3UJU9	Regulator of microtubule dynamics protein 3	Rmdn3	2	2	6.8	52.028	0.0084057	1659300	1424900	1593300	1664500	1622500	1946700	1712000	1655700	1.55917e+06	1.77147e+06	Rmdn3	3	3	0	0	0	0	0	0	0	0
Q3UKJ7	Q3UKJ7	WD40 repeat-containing protein SMU1;WD40 repeat-containing protein SMU1, N-terminally processed	Smu1	12	12	36.1	57.543	0	33035000	37770000	39088000	32276000	34226000	39000000	29603000	41443000	36631000	36682000	Smu1	3	3	0	0	0	0	0	0	0	0
Q3ULJ0;P13707	Q3ULJ0	Glycerol-3-phosphate dehydrogenase 1-like protein	Gpd1l	10	10	29.6	38.225	0	49014000	55378000	53145000	53934000	54277000	64165000	59085000	42496000	5.25123e+07	5.52487e+07	Gpd1l	3	3	0	0	0	0	0	0	0	0
Q3ULL6	Q3ULL6		Upf3b	2	2	4.4	57.065	0.00092994	2839300	3104500	2973200	2751500	3217700	3228600	3144200	2254500	2.97233e+06	2.87577e+06	Upf3b	3	3	0	0	0	0	0	0	0	0
Q3UM18	Q3UM18	Large subunit GTPase 1 homolog	Lsg1	5	5	10.7	73.156	0	9420000	10898000	10922000	9712100	8959400	7475700	10176000	8591300	1.04133e+07	8.74767e+06	Lsg1	3	3	0	0	0	0	0	0	0	0
Q3UM45	Q3UM45	Protein phosphatase 1 regulatory subunit 7	Ppp1r7	9	9	34.9	41.291	0	26547000	24427000	22734000	24561000	29248000	30842000	29613000	26630000	2.45693e+07	2.90283e+07	Ppp1r7	3	3	0	0	0	0	0	0	0	0
Q3UMB9	Q3UMB9	WASH complex subunit 7	Kiaa1033	2	2	2.3	136.37	0.00034376	1419800	2033700	1586700	1937100	1372000	0	1567200	1749500	1.68007e+06	1.10557e+06	Kiaa1033	2	3	0	0	0	0	0	0	0	0
Q3UMC0;Q9D3R6	Q3UMC0	Spermatogenesis-associated protein 5	Spata5	11	11	19.5	97.255	0	48641000	61431000	60701000	58286000	58043000	65592000	59991000	59643000	5.69243e+07	61742000	Spata5	3	3	0	0	0	0	0	0	0	0
Q3UMU9	Q3UMU9	Hepatoma-derived growth factor-related protein 2	Hdgfrp2	2	2	3.3	74.29	0.00123	1951900	1897300	2266500	2514200	0	0	2448000	2871400	2.03857e+06	1.77313e+06	Hdgfrp2	2	3	0	0	0	0	0	0	0	0
Q3UMY5	Q3UMY5	Echinoderm microtubule-associated protein-like 4	Eml4	9	9	11	110.03	0	21336000	20625000	20723000	21976000	20386000	18097000	23703000	21596000	2.08947e+07	21132000	Eml4	3	3	0	0	0	0	0	0	0	0
Q3UPF5	Q3UPF5	Zinc finger CCCH-type antiviral protein 1	Zc3hav1	12	12	19.1	106.69	0	29182000	34127000	31278000	34699000	33206000	36721000	34459000	31142000	31529000	3.41073e+07	Zc3hav1	3	3	0	0	0	0	0	0	0	0
Q3UPH1	Q3UPH1	Protein PRRC1	Prrc1	6	6	21.4	46.297	0	8960700	8187600	9373300	8878400	8216400	7825300	7063500	9212600	8.84053e+06	8033800	Prrc1	3	3	0	0	0	0	0	0	0	0
Q3UPL0	Q3UPL0	Protein transport protein Sec31A	Sec31a	10	10	11.9	133.57	0	32926000	34942000	30966000	32806000	33155000	35302000	36907000	33635000	3.29447e+07	3.52813e+07	Sec31a	3	3	0	0	0	0	0	0	0	0
Q3UQ44	Q3UQ44	Ras GTPase-activating-like protein IQGAP2	Iqgap2	15	15	13.6	180.53	0	21483000	24399000	23374000	19759000	21936000	21093000	20512000	20961000	2.30853e+07	2.08553e+07	Iqgap2	3	3	0	0	0	0	0	0	0	0
Q3UQ84	Q3UQ84	Threonine--tRNA ligase, mitochondrial	Tars2	3	3	5.9	81.699	0.00033546	3128200	2588100	4043800	2892000	2195300	3331700	3029900	2719200	3.25337e+06	3.02693e+06	Tars2	3	3	0	0	0	0	0	0	0	0
Q3UQA7	Q3UQA7	Selenoprotein H	Selh	1	1	20.7	12.974	0.00031736	0	0	0	0	0	0	0	3322300	0	1.10743e+06	Selh	1	0	0	1	0	0	0	0	0	0
Q3URE1	Q3URE1	Acyl-CoA synthetase family member 3, mitochondrial	Acsf3	2	2	5.7	65.076	0.00062873	1314500	1360700	1348300	1327800	1242700	0	1917700	1314100	1.34117e+06	1.07727e+06	Acsf3	2	3	0	0	0	0	0	0	0	0
Q3URQ0	Q3URQ0	Testis-expressed sequence 10 protein	Tex10	3	3	5	105.21	0	6412100	6893900	6776500	5772300	6739700	5481100	5260900	6616700	6.69417e+06	5.78623e+06	Tex10	3	3	0	0	0	0	0	0	0	0
Q3URS9	Q3URS9	Coiled-coil domain-containing protein 51	Ccdc51	2	2	5.9	45.132	0.00033256	1436100	1518000	1997800	1659900	2002800	1309900	2132100	1300100	1.65063e+06	1580700	Ccdc51	3	3	0	0	0	0	0	0	0	0
Q3UV17	Q3UV17	Keratin, type II cytoskeletal 2 oral	Krt76	1	1	1.5	62.844	0.00032895	8316700	3361800	65574000	31492000	10385000	10842000	5184900	6737400	2.57508e+07	7588100	Krt76	3	3	0	0	0	0	1	0	0	0
Q3UVG3	Q3UVG3	Protein FAM91A1	Fam91a1	1	1	1.8	93.462	0.0070681	1372500	1547700	1004700	1154700	1635200	1093000	1431000	891090	1308300	1.13836e+06	Fam91a1	3	3	0	0	0	0	0	0	0	0
Q3UVK0	Q3UVK0	Endoplasmic reticulum metallopeptidase 1	Ermp1	2	2	3.6	100.15	0.00032787	1443300	0	1569200	1704500	1277100	0	0	2200000	1.00417e+06	733333	Ermp1	1	2	0	0	0	0	0	0	0	0
Q3UVL4	Q3UVL4	Vacuolar protein sorting-associated protein 51 homolog	Vps51	2	2	5.6	86.186	0.0003199	2555000	2520700	2160200	2455300	2446300	1917400	2529800	1922700	2.41197e+06	2123300	Vps51	3	3	0	0	0	0	0	0	0	0
Q3UWL8	Q3UWL8	Prefoldin subunit 4	Pfdn4	2	2	20.1	15.238	0	15733000	15744000	17391000	15018000	19775000	21202000	16919000	15041000	1.62893e+07	1.77207e+07	Pfdn4	3	3	0	0	0	0	0	0	0	0
Q3UX10	Q3UX10	Tubulin alpha chain-like 3	Tubal3	1	1	3.8	49.988	0	3689300	4881800	3794900	3608800	2811300	0	1350500	4488600	4122000	1.94637e+06	Tubal3	2	3	0	0	0	0	0	0	0	0
Q3UYV9	Q3UYV9	Nuclear cap-binding protein subunit 1	Ncbp1	11	11	19.4	91.926	0	62653000	57525000	56429000	50615000	54825000	56402000	54240000	57473000	58869000	5.60383e+07	Ncbp1	3	3	0	0	0	0	0	0	0	0
Q3UZ39	Q3UZ39	Leucine-rich repeat flightless-interacting protein 1	Lrrfip1	8	8	16.6	79.248	0	20653000	19526000	21171000	22814000	20937000	22136000	21204000	20380000	20450000	21240000	Lrrfip1	3	3	0	0	0	0	0	0	0	0
Q3UZA1	Q3UZA1	CapZ-interacting protein	Rcsd1	4	4	19.4	44.114	0	28092000	31794000	30280000	25905000	32055000	32485000	34351000	25035000	3.00553e+07	3.06237e+07	Rcsd1	3	3	0	0	0	0	0	0	0	0
Q3V1H1	Q3V1H1	Cytoskeleton-associated protein 2	Ckap2	3	3	7.2	74.028	0	3893100	4927500	4164500	3470700	4368500	3849800	3673200	4328900	4.32837e+06	3.95063e+06	Ckap2	3	3	0	0	0	0	0	0	0	0
Q3V1L4	Q3V1L4	Cytosolic purine 5-nucleotidase	Nt5c2	7	7	19.1	64.808	0	41496000	43031000	43993000	43599000	39897000	43943000	42212000	33689000	42840000	39948000	Nt5c2	3	3	0	0	0	0	0	0	0	0
Q3V1V3	Q3V1V3	ESF1 homolog	Esf1	7	7	9.5	98.047	0	14575000	13397000	12264000	14395000	12307000	16419000	13750000	12802000	13412000	1.43237e+07	Esf1	3	3	0	0	0	0	0	0	0	0
Q3V300	Q3V300	Kinesin-like protein KIF22	Kif22	14	14	33.5	73.189	0	22630000	29420000	24541000	24519000	25656000	23408000	28075000	24420000	2.55303e+07	25301000	Kif22	3	3	0	0	0	0	0	0	0	0
Q3V3R1	Q3V3R1	Monofunctional C1-tetrahydrofolate synthase, mitochondrial	Mthfd1l	34	34	44.4	105.73	0	271350000	249880000	246300000	272690000	271260000	293340000	257670000	240040000	2.55843e+08	2.63683e+08	Mthfd1l	3	3	0	0	0	0	0	0	0	0
Q3V3V9	Q3V3V9	Leucine-rich repeat-containing protein 16C	Rltpr	2	2	2.2	141.37	0.0089037	0	0	0	0	0	0	0	1930600	0	643533	Rltpr	1	0	0	1	0	0	0	0	0	0
Q3V4B5	Q3V4B5	COMM domain-containing protein 6	Commd6	2	2	31	9.7951	0.00036778	2911000	2437400	2344600	1988700	2311600	0	2395400	2291200	2.56433e+06	1562200	Commd6	2	3	0	0	0	0	0	0	0	0
Q499X9	Q499X9	Methionine--tRNA ligase, mitochondrial	Mars2	1	1	2.7	65.804	0.00093023	0	0	666690	0	0	0	0	500450	222230	166817	Mars2	1	1	0	0	0	0	0	0	0	0
Q4FK66	Q4FK66	Pre-mRNA-splicing factor 38A	Prpf38a	4	4	14.7	37.436	0	10753000	6386000	7552400	9283000	7414400	8105000	9668600	7222300	8.23047e+06	8.33197e+06	Prpf38a	3	3	0	0	0	0	0	0	0	0
Q4FZC9	Q4FZC9	Nesprin-3	Syne3	2	2	2.4	112.03	0.0089311	1284200	0	0	0	0	0	0	0	428067	0	Syne3	0	1	0	0	0	0	1	0	0	0
Q4FZF3	Q4FZF3	Probable ATP-dependent RNA helicase DDX49	Ddx49	3	3	10.6	54.093	0	1272800	1696100	0	1460100	0	0	0	1903700	989633	634567	Ddx49	1	2	0	0	0	0	0	0	0	0
Q9WVA2;Q4FZG7	Q9WVA2;Q4FZG7	Mitochondrial import inner membrane translocase subunit Tim8 A;Putative mitochondrial import inner membrane translocase subunit Tim8 A-B	Timm8a1;Timm8a2	1	1	11.3	11.042	0	5038800	3597400	3726400	1965900	1924000	1447500	1817700	5023900	4.12087e+06	2.76303e+06	Timm8a1;Timm8a2	3	3	0	0	0	0	0	0	0	0
Q4KML4	Q4KML4	Costars family protein ABRACL	Abracl	4	4	76.5	9.0303	0	117240000	72603000	148740000	155090000	135740000	104530000	156400000	137600000	112861000	1.32843e+08	Abracl	3	3	0	0	0	0	0	0	0	0
Q4KMM3	Q4KMM3	Oxidation resistance protein 1	Oxr1	2	2	4.8	95.911	0.00032237	1968300	1163200	2199900	2486100	1916400	2440200	1935500	2066100	1.77713e+06	2.14727e+06	Oxr1	3	3	0	0	0	0	0	0	0	0
Q4LDD4	Q4LDD4	Arf-GAP with Rho-GAP domain, ANK repeat and PH domain-containing protein 1	Arap1	5	5	4.8	162.27	0	5445200	6616700	5953700	6272500	5914400	6205100	6472100	6235300	6005200	6.30417e+06	Arap1	3	3	0	0	0	0	0	0	0	0
Q4QQM4	Q4QQM4	Tumor protein p53-inducible protein 11	Trp53i11	1	1	7.9	20.91	0.0018276	3239600	3288400	3447900	2782500	2633400	4788100	3982200	3469300	3325300	4.07987e+06	Trp53i11	3	3	0	0	0	0	0	0	0	0
Q4QY64	Q4QY64	ATPase family AAA domain-containing protein 5	Atad5	2	2	1.4	203.91	0.00033613	1138200	1656400	1489100	0	1082100	0	854590	1123900	1427900	659497	Atad5	2	3	0	0	0	0	0	0	0	0
Q4VA53	Q4VA53	Sister chromatid cohesion protein PDS5 homolog B	Pds5b	13	13	12.2	164.42	0	33156000	35364000	35460000	33427000	31454000	37290000	35504000	30725000	34660000	3.45063e+07	Pds5b	3	3	0	0	0	0	0	0	0	0
Q4VAA2	Q4VAA2	Protein CDV3	Cdv3	12	12	55.2	29.729	0	96798000	100880000	97488000	117280000	131290000	183150000	147810000	135120000	9.83887e+07	155360000	Cdv3	3	3	0	0	0	0	0	0	0	0
Q4VBD2	Q4VBD2	Transmembrane anterior posterior transformation protein 1	Tapt1	3	3	11.5	63.893	0.00034807	3213300	4210500	4679600	3181700	3360500	3422100	3691900	3649300	4.03447e+06	3.58777e+06	Tapt1	3	3	0	0	0	0	0	0	0	0
Q4VBE8	Q4VBE8	WD repeat-containing protein 18	Wdr18	3	3	10.7	47.211	0	8185300	10193000	8806800	11391000	8358100	12481000	11529000	9327500	9061700	11112500	Wdr18	3	3	0	0	0	0	0	0	0	0
Q501J6	Q501J6	Probable ATP-dependent RNA helicase DDX17	Ddx17	17	17	29.1	72.399	0	125580000	129640000	119550000	130770000	137660000	137580000	138170000	101750000	1.24923e+08	1.25833e+08	Ddx17	3	3	0	0	0	0	0	0	0	0
Q504M2	Q504M2		Pdp2	4	4	12.4	59.946	0	3747800	3109200	4372500	3657900	3375500	3718200	4546500	2890400	3.74317e+06	3.71837e+06	Pdp2	3	3	0	0	0	0	0	0	0	0
Q505B7	Q505B7	Protein archease	Zbtb8os	2	2	13.1	19.727	0	5569200	4713000	4085100	4850600	5829700	5834700	5674500	4976800	4789100	5.49533e+06	Zbtb8os	3	3	0	0	0	0	0	0	0	0
Q505D1	Q505D1	Serine/threonine-protein phosphatase 6 regulatory ankyrin repeat subunit A	Ankrd28	4	4	5.5	112.9	0	3478600	4675200	3829500	3389800	3862600	4097900	4912700	3392700	3.99443e+06	4.13443e+06	Ankrd28	3	3	0	0	0	0	0	0	0	0
Q505F5	Q505F5	Leucine-rich repeat-containing protein 47	Lrrc47	16	16	36	63.589	0	48349000	46743000	38840000	47283000	48343000	47510000	47046000	42968000	44644000	4.58413e+07	Lrrc47	3	3	0	0	0	0	0	0	0	0
Q52KI8	Q52KI8	Serine/arginine repetitive matrix protein 1	Srrm1	3	3	6.2	106.86	0	21245000	24141000	21122000	25436000	27869000	30419000	28188000	22955000	2.21693e+07	2.71873e+07	Srrm1	3	3	0	0	0	0	0	0	0	0
Q569Z5	Q569Z5	Probable ATP-dependent RNA helicase DDX46	Ddx46	21	21	22.5	117.45	0	70869000	63124000	65501000	67264000	70421000	82201000	77169000	73929000	66498000	7.77663e+07	Ddx46	3	3	0	0	0	0	0	0	0	0
Q569Z6	Q569Z6	Thyroid hormone receptor-associated protein 3	Thrap3	16	15	17	108.18	0	122890000	108780000	113510000	126680000	120070000	134840000	140510000	122190000	115060000	1.32513e+08	Thrap3	3	3	0	0	0	0	0	0	0	0
Q56A08	Q56A08	G patch domain and KOW motifs-containing protein	Gpkow	3	3	9.8	53.831	0	4296100	4814800	4612500	4986200	4991600	5660500	5382100	4264000	4.57447e+06	5102200	Gpkow	3	3	0	0	0	0	0	0	0	0
Q571H0	Q571H0	Nucleolar pre-ribosomal-associated protein 1	Urb1	8	8	5.5	254.61	0	8248100	8439100	9559800	7864100	8927300	8217000	7404100	7852100	8749000	7824400	Urb1	3	3	0	0	0	0	0	0	0	0
Q571I9	Q571I9	Aldehyde dehydrogenase family 16 member A1	Aldh16a1	4	4	7	84.755	0	12070000	12005000	11667000	10141000	9764300	14353000	13013000	10482000	11914000	12616000	Aldh16a1	3	3	0	0	0	0	0	0	0	0
Q58A65;Q9ESN9	Q58A65	C-Jun-amino-terminal kinase-interacting protein 4	Spag9	4	4	4.2	146.22	0	2696200	3089300	2702600	3824200	3530700	4861600	4130700	3073300	2.82937e+06	4.02187e+06	Spag9	3	3	0	0	0	0	0	0	0	0
Q59J78	Q59J78	Mimitin, mitochondrial	Ndufaf2	2	2	17.9	19.628	0.0054787	7589100	0	6310300	8105000	6485400	7270000	8046000	5666700	4.63313e+06	6.99423e+06	Ndufaf2	3	2	0	0	0	0	0	0	0	0
Q5DTM8	Q5DTM8	E3 ubiquitin-protein ligase BRE1A	Rnf20	14	14	19.4	113.52	0	11404000	12167000	13203000	15010000	15238000	13278000	13622000	11330000	12258000	1.27433e+07	Rnf20	3	3	0	0	0	0	0	0	0	0
Q5DU31	Q5DU31	Interactor protein for cytohesin exchange factors 1	Ipcef1	1	1	3.4	45.812	0.00032268	2086100	2425900	2913600	2308200	2326800	1628600	1963300	2308500	2475200	1966800	Ipcef1	3	3	0	0	0	0	0	0	0	0
Q5DU57;Q3UTH8	Q5DU57	Spermatogenesis-associated protein 13	Spata13	3	2	5.3	75.256	0.00031888	6436400	6837100	5960900	5875900	4818000	6126200	5691100	6381200	6.41147e+06	6.06617e+06	Spata13	3	3	0	0	0	0	0	0	0	0
Q5DW34	Q5DW34	Histone-lysine N-methyltransferase EHMT1	Ehmt1	5	5	5.3	142	0	7302000	5820000	7279600	9094400	8398800	9715600	6861100	6304000	6.80053e+06	7626900	Ehmt1	3	3	0	0	0	0	0	0	0	0
Q5EBG8	Q5EBG8	Uncharacterized protein C1orf50 homolog		1	1	8	21.862	0.00032404	1150300	985980	1078700	1001400	1055000	868520	964820	1030300	1071660	954547		3	3	0	0	0	0	0	0	0	0
Q5EBH1	Q5EBH1	Ras association domain-containing protein 5	Rassf5	3	3	9	46.713	0	1037900	1111600	1586300	0	1070800	0	0	1523400	1.24527e+06	507800	Rassf5	1	3	0	0	0	1	0	0	0	0
Q5EG47;Q8BRK8	Q5EG47	5-AMP-activated protein kinase catalytic subunit alpha-1	Prkaa1	5	5	11.6	63.928	0	5938300	7484700	3261200	4024400	5948600	7224000	8454600	5554100	5561400	7.07757e+06	Prkaa1	3	3	0	0	0	0	0	0	0	0
Q5F2E7	Q5F2E7	Nuclear fragile X mental retardation-interacting protein 2	Nufip2	8	8	17.9	75.656	0	31489000	26203000	28806000	29747000	28767000	32181000	28992000	26915000	2.88327e+07	2.93627e+07	Nufip2	3	3	0	0	0	0	0	0	0	0
Q5FWK3	Q5FWK3	Rho GTPase-activating protein 1	Arhgap1	7	7	18.5	50.41	0	22095000	22851000	18910000	20785000	24913000	24142000	20906000	16517000	2.12853e+07	2.05217e+07	Arhgap1	3	3	0	0	0	0	0	0	0	0
Q5M956	Q5M956	BTB/POZ domain-containing protein KCTD1	Kctd1	2	2	11.3	29.404	0.0043617	1467300	1377400	1251500	1179400	1610300	1408100	1912100	1311900	1365400	1.54403e+06	Kctd1	3	3	0	0	0	0	0	0	0	0
Q5NC05	Q5NC05	Transcription termination factor 2	Ttf2	2	2	2.6	125.53	0.00035486	2841400	2797000	3228000	2716900	3563200	3921500	3066900	2538500	2.95547e+06	3.17563e+06	Ttf2	3	3	0	0	0	0	0	0	0	0
Q5NCQ5	Q5NCQ5	Diphthamide biosynthesis protein 1	Dph1	3	3	8.2	48.004	0	974070	1128100	1149500	875010	682320	0	623570	917110	1083890	513560	Dph1	2	3	0	0	0	0	0	0	0	0
Q5NCR9	Q5NCR9	Nuclear speckle splicing regulatory protein 1	Nsrp1	2	2	6.5	63.798	0.00036523	2541000	3646400	1992500	3060300	3187600	3143100	2482700	2277100	2.72663e+06	2634300	Nsrp1	3	3	0	0	0	0	0	0	0	0
Q5PSV9	Q5PSV9	Mediator of DNA damage checkpoint protein 1	Mdc1	2	2	3.2	184.67	0.0026914	2177600	2216700	2714500	2700700	3063000	2281400	2083300	2300500	2369600	2.22173e+06	Mdc1	3	3	0	0	0	0	0	0	0	0
Q5RJH6	Q5RJH6	Protein SMG7	Smg7	1	1	1.7	126.84	0.00092937	859700	1010100	1111200	767750	920690	0	758190	881220	993667	546470	Smg7	2	3	0	0	0	0	0	0	0	0
Q5RL79	Q5RL79	Keratinocyte-associated protein 2	Krtcap2	1	1	12.5	14.674	0.00031686	2098000	1746700	1788300	852630	1254300	0	0	3209200	1.87767e+06	1.06973e+06	Krtcap2	1	3	0	0	0	1	0	0	0	0
Q5SFM8	Q5SFM8	RNA-binding protein 27	Rbm27	10	9	12.2	118.55	0	16402000	15527000	17609000	14497000	17261000	16289000	12878000	16176000	1.65127e+07	1.51143e+07	Rbm27	3	3	0	0	0	0	0	0	0	0
Q5SQX6	Q5SQX6	Cytoplasmic FMR1-interacting protein 2	Cyfip2	17	10	15.8	145.66	0	43425000	43192000	36844000	45119000	41794000	42705000	42734000	40200000	4.11537e+07	4.18797e+07	Cyfip2	3	3	0	0	0	0	0	0	0	0
Q5SSI6	Q5SSI6	U3 small nucleolar RNA-associated protein 18 homolog	Utp18	7	7	16.3	61.217	0	15961000	13458000	14706000	13316000	14389000	18605000	14652000	12490000	1.47083e+07	15249000	Utp18	3	3	0	0	0	0	0	0	0	0
Q5SSL4;Q6PAJ1	Q5SSL4	Active breakpoint cluster region-related protein	Abr	3	3	4.4	97.666	0.00062617	1747100	2097700	1852600	2368300	1865400	1787400	2052600	2074100	1.89913e+06	1.97137e+06	Abr	3	3	0	0	0	0	0	0	0	0
Q5SSW2	Q5SSW2	Proteasome activator complex subunit 4	Psme4	7	7	5.2	211.19	0	5413800	4891500	6413600	6204700	5633800	4973700	5975400	5768800	5.57297e+06	5.57263e+06	Psme4	3	3	0	0	0	0	0	0	0	0
Q5SU73	Q5SU73	Coilin	Coil	2	2	7	61.916	0.0003319	2228700	2293700	0	0	0	0	2537100	0	1.50747e+06	845700	Coil	1	2	0	0	0	0	0	0	0	0
Q5SUA5	Q5SUA5	Unconventional myosin-Ig	Myo1g	14	12	18.8	117.23	0	20913000	25522000	22972000	22871000	24302000	25515000	29170000	20456000	2.31357e+07	25047000	Myo1g	3	3	0	0	0	0	0	0	0	0
Q5SUF2	Q5SUF2	Luc7-like protein 3	Luc7l3	7	7	22.2	51.45	0	42853000	44668000	35779000	45055000	41037000	39671000	46105000	44028000	41100000	43268000	Luc7l3	3	3	0	0	0	0	0	0	0	0
Q5SUQ9	Q5SUQ9	CST complex subunit CTC1	Ctc1	3	3	4.5	134.03	0.000373	0	1469500	0	0	1071300	0	904530	2424400	489833	1.10964e+06	Ctc1	2	1	0	0	0	0	0	0	0	0
Q5SUR0	Q5SUR0	Phosphoribosylformylglycinamidine synthase	Pfas	20	20	24.8	144.63	0	119660000	117550000	118810000	105130000	121340000	142610000	124610000	122800000	1.18673e+08	1.30007e+08	Pfas	3	3	0	0	0	0	0	0	0	0
Q5SVQ0	Q5SVQ0	Histone acetyltransferase KAT7	Kat7	2	2	5.2	70.641	0	4835000	6740900	6786900	4285400	5143800	3958000	5787900	4637800	6.12093e+06	4.79457e+06	Kat7	3	3	0	0	0	0	0	0	0	0
Q5SW19	Q5SW19	Clustered mitochondria protein homolog	Cluh	21	21	22.4	148.07	0	41381000	39622000	38137000	39528000	47928000	47508000	42034000	42295000	3.97133e+07	4.39457e+07	Cluh	3	3	0	0	0	0	0	0	0	0
Q5SWD9	Q5SWD9	Pre-rRNA-processing protein TSR1 homolog	Tsr1	7	7	13.4	92.104	0	21652000	29978000	23330000	22602000	20346000	21318000	22197000	20533000	2.49867e+07	2.13493e+07	Tsr1	3	3	0	0	0	0	0	0	0	0
Q5SWU9;E9Q4Z2	Q5SWU9	Acetyl-CoA carboxylase 1;Biotin carboxylase	Acaca	27	27	16.3	265.25	0	46372000	45415000	44948000	46967000	48159000	47358000	46606000	46019000	4.55783e+07	46661000	Acaca	3	3	0	0	0	0	0	0	0	0
Q5U3K5	Q5U3K5	Rab-like protein 6	Rabl6	1	1	2.3	79.83	0.0035263	0	0	0	1036500	894590	960790	1202300	0	0	721030	Rabl6	2	0	0	1	0	0	0	0	0	0
Q5U458	Q5U458	DnaJ homolog subfamily C member 11	Dnajc11	6	6	15.9	63.232	0	12452000	13110000	12190000	10399000	12920000	11883000	11624000	11197000	12584000	11568000	Dnajc11	3	3	0	0	0	0	0	0	0	0
Q5U4D9	Q5U4D9	THO complex subunit 6 homolog	Thoc6	3	3	12	37.314	0	8805000	9906400	9363100	9187400	9218400	9976500	9603400	8692800	9.35817e+06	9.42423e+06	Thoc6	3	3	0	0	0	0	0	0	0	0
Q5XF89	Q5XF89	Probable cation-transporting ATPase 13A3	Atp13a3	1	1	1.3	137.47	0.00032658	965590	1831300	1658300	1621600	970200	1037200	1416400	1253600	1.48506e+06	1.23573e+06	Atp13a3	3	3	0	0	0	0	0	0	0	0
Q5XG71	Q5XG71	Small subunit processome component 20 homolog	Utp20	16	16	8.5	317.74	0	24578000	24408000	24468000	26146000	26470000	24804000	24083000	23761000	2.44847e+07	24216000	Utp20	3	3	0	0	0	0	0	0	0	0
Q5XJE5	Q5XJE5	RNA polymerase-associated protein LEO1	Leo1	3	3	4.5	75.596	0	5563700	6579600	6618800	5967700	7815300	5820900	5951300	6968500	6.25403e+06	6246900	Leo1	3	3	0	0	0	0	0	0	0	0
Q5XJY5	Q5XJY5	Coatomer subunit delta	Arcn1	14	14	35	57.229	0	51708000	50851000	50199000	60205000	54520000	63848000	55997000	54564000	5.09193e+07	5.81363e+07	Arcn1	3	3	0	0	0	0	0	0	0	0
Q60520	Q60520	Paired amphipathic helix protein Sin3a	Sin3a	11	11	11.3	145.09	0	23835000	26538000	25685000	24528000	23871000	29762000	24867000	21900000	2.53527e+07	2.55097e+07	Sin3a	3	3	0	0	0	0	0	0	0	0
Q60596	Q60596	DNA repair protein XRCC1	Xrcc1	3	3	5.1	68.97	0.0012319	3757400	3608700	3690000	3304700	2887400	3887500	3747000	3271300	3.68537e+06	3.63527e+06	Xrcc1	3	3	0	0	0	0	0	0	0	0
Q60597;E9Q7L0	Q60597	2-oxoglutarate dehydrogenase, mitochondrial	Ogdh	14	14	20.5	116.45	0	37020000	39287000	42976000	34996000	36747000	36941000	34818000	35264000	39761000	3.56743e+07	Ogdh	3	3	0	0	0	0	0	0	0	0
Q60605;Q8CI43	Q60605	Myosin light polypeptide 6	Myl6	5	5	35.1	16.93	0	97421000	85265000	83263000	98681000	92871000	100570000	100580000	94287000	8.86497e+07	98479000	Myl6	3	3	0	0	0	0	0	0	0	0
Q60631	Q60631	Growth factor receptor-bound protein 2	Grb2	5	5	23.5	25.238	0	26318000	26889000	22962000	29314000	26858000	37511000	27243000	21140000	2.53897e+07	2.86313e+07	Grb2	3	3	0	0	0	0	0	0	0	0
Q60648	Q60648	Ganglioside GM2 activator	Gm2a	3	3	21.8	20.824	0	20220000	22496000	26692000	17376000	23985000	11425000	19839000	18677000	23136000	16647000	Gm2a	3	3	0	0	0	0	0	0	0	0
Q60649	Q60649	Caseinolytic peptidase B protein homolog	Clpb	4	4	7.1	76.003	0	6484700	5579100	6685000	6028800	6155500	8505200	8429400	6409700	6249600	7.78143e+06	Clpb	3	3	0	0	0	0	0	0	0	0
Q60664	Q60664	Lymphoid-restricted membrane protein;Processed lymphoid-restricted membrane protein	Lrmp	10	10	26.3	59.587	0	30671000	33939000	25491000	33140000	30631000	40446000	34551000	25872000	3.00337e+07	33623000	Lrmp	3	3	0	0	0	0	0	0	0	0
Q60668;Q9D3U4	Q60668	Heterogeneous nuclear ribonucleoprotein D0	Hnrnpd	12	11	34.1	38.354	0	445280000	443840000	430740000	412740000	373360000	394610000	442760000	384580000	4.39953e+08	4.07317e+08	Hnrnpd	3	3	0	0	0	0	0	0	0	0
Q60676	Q60676	Serine/threonine-protein phosphatase 5	Ppp5c	9	9	26.3	56.876	0	25196000	27582000	32059000	27056000	30159000	34223000	32115000	25320000	28279000	3.05527e+07	Ppp5c	3	3	0	0	0	0	0	0	0	0
Q60692	Q60692	Proteasome subunit beta type-6	Psmb6	3	3	13	25.378	0	48977000	55460000	54510000	58786000	61180000	77177000	61038000	48914000	5.29823e+07	6.23763e+07	Psmb6	3	3	0	0	0	0	0	0	0	0
Q60715	Q60715	Prolyl 4-hydroxylase subunit alpha-1	P4ha1	6	6	15.5	60.909	0	10521000	9033000	12003000	8591700	10237000	9671200	8739900	10802000	10519000	9737700	P4ha1	3	3	0	0	0	0	0	0	0	0
Q60737	Q60737	Casein kinase II subunit alpha	Csnk2a1	9	9	30.4	45.133	0	108210000	111520000	102000000	96188000	100010000	102350000	115000000	87907000	1.07243e+08	1.01752e+08	Csnk2a1	3	3	0	0	0	0	0	0	0	0
Q60749;Q9R226;Q9WU01	Q60749	KH domain-containing, RNA-binding, signal transduction-associated protein 1	Khdrbs1	8	8	25.3	48.37	0	164150000	193830000	196760000	179770000	200480000	241470000	203130000	153820000	1.84913e+08	1.99473e+08	Khdrbs1	3	3	0	0	0	0	0	0	0	0
Q60759	Q60759	Glutaryl-CoA dehydrogenase, mitochondrial	Gcdh	2	2	7.1	48.605	0.00037538	1698600	2397100	2061400	1263600	1795400	1208400	1312600	966150	2.05237e+06	1.16238e+06	Gcdh	3	3	0	0	0	0	0	0	0	0
Q60766	Q60766	Immunity-related GTPase family M protein 1	Irgm1	4	4	11.5	46.551	0	4223500	4565500	4258200	3410000	3557100	3991600	5241600	3477300	4.34907e+06	4.23683e+06	Irgm1	3	3	0	0	0	0	0	0	0	0
Q60770	Q60770	Syntaxin-binding protein 3	Stxbp3	2	2	4.6	67.942	0.00033378	799390	799090	1081700	0	1061800	0	909380	825090	893393	578157	Stxbp3	2	3	0	0	0	0	0	0	0	0
Q60775	Q60775	ETS-related transcription factor Elf-1	Elf1	5	5	15.7	66.22	0	13939000	14525000	13060000	14342000	14384000	13402000	10432000	16426000	1.38413e+07	13420000	Elf1	3	3	0	0	0	0	0	0	0	0
Q60778	Q60778	NF-kappa-B inhibitor beta	Nfkbib	1	1	3.6	37.965	0.0040757	2172600	2898500	2082000	1617900	2325900	0	1856900	2482900	2.38437e+06	1446600	Nfkbib	2	3	0	0	0	0	0	0	0	0
Q60790	Q60790	Ras GTPase-activating protein 3	Rasa3	2	2	2.8	95.986	0.0024235	21269000	22678000	22031000	21577000	22169000	19804000	20660000	20826000	2.19927e+07	20430000	Rasa3	3	3	0	0	0	0	0	0	0	0
Q60838;P51141;Q61062	Q60838;P51141;Q61062	Segment polarity protein dishevelled homolog DVL-2;Segment polarity protein dishevelled homolog DVL-1;Segment polarity protein dishevelled homolog DVL-3	Dvl2;Dvl1;Dvl3	2	2	3.9	78.86	0.00032499	1554400	1796500	0	2212200	1607600	1535100	0	0	1.11697e+06	511700	Dvl2;Dvl1;Dvl3	1	2	0	0	0	0	0	0	0	0
Q60848	Q60848	Lymphocyte-specific helicase	Hells	11	11	16.1	95.125	0	41598000	42151000	33393000	46212000	42621000	47656000	52182000	41242000	3.90473e+07	4.70267e+07	Hells	3	3	0	0	0	0	0	0	0	0
Q60855	Q60855	Receptor-interacting serine/threonine-protein kinase 1	Ripk1	2	2	3.2	74.854	0.008401	2851300	2910700	3304500	3173400	3174800	3374400	3164700	2539300	3.02217e+06	3.02613e+06	Ripk1	3	3	0	0	0	0	0	0	0	0
Q60862	Q60862	Origin recognition complex subunit 2	Orc2	2	2	6.1	65.893	0	2419900	2560200	3963700	1483700	2198100	1789100	1214600	3760700	2.98127e+06	2254800	Orc2	3	3	0	0	0	0	0	0	0	0
Q60864	Q60864	Stress-induced-phosphoprotein 1	Stip1	29	29	50.6	62.581	0	497280000	496440000	497340000	573980000	572610000	582120000	608700000	557590000	497020000	5.82803e+08	Stip1	3	3	0	0	0	0	0	0	0	0
Q60865	Q60865	Caprin-1	Caprin1	13	13	26.2	78.168	0	174570000	149490000	149480000	172060000	162680000	188320000	178100000	165270000	1.57847e+08	177230000	Caprin1	3	3	0	0	0	0	0	0	0	0
Q60875	Q60875	Rho guanine nucleotide exchange factor 2	Arhgef2	16	16	24.4	111.97	0	35729000	44398000	35694000	33881000	38746000	41592000	42385000	35520000	38607000	3.98323e+07	Arhgef2	3	3	0	0	0	0	0	0	0	0
Q60876	Q60876	Eukaryotic translation initiation factor 4E-binding protein 1	Eif4ebp1	3	3	38.5	12.325	0	12392000	12076000	8704500	11660000	13327000	17846000	14264000	9653700	11057500	1.39212e+07	Eif4ebp1	3	3	0	0	0	0	0	0	0	0
Q60902	Q60902	Epidermal growth factor receptor substrate 15-like 1	Eps15l1	7	7	11.9	99.307	0	12628000	12782000	11149000	13264000	12169000	14473000	14685000	12805000	1.21863e+07	1.39877e+07	Eps15l1	3	3	0	0	0	0	0	0	0	0
Q60930	Q60930	Voltage-dependent anion-selective channel protein 2	Vdac2	13	13	62.4	31.732	0	183080000	203940000	195910000	162630000	177570000	155290000	172170000	196600000	194310000	1.74687e+08	Vdac2	3	3	0	0	0	0	0	0	0	0
Q60931	Q60931	Voltage-dependent anion-selective channel protein 3	Vdac3	5	5	24	30.752	0	103030000	101900000	114830000	96473000	99372000	83285000	123730000	90230000	1.06587e+08	9.90817e+07	Vdac3	3	3	0	0	0	0	0	0	0	0
Q60932	Q60932	Voltage-dependent anion-selective channel protein 1	Vdac1	10	10	48	32.351	0	257980000	274820000	287220000	231530000	274590000	250300000	255620000	246410000	273340000	2.50777e+08	Vdac1	3	3	0	0	0	0	0	0	0	0
Q60949	Q60949	TBC1 domain family member 1	Tbc1d1	2	2	1.8	142.02	0.0023952	426920	423310	564110	388120	858980	387190	535250	469620	471447	464020	Tbc1d1	3	3	0	0	0	0	0	0	0	0
Q60953	Q60953	Protein PML	Pml	4	4	6.6	98.241	0	4594500	3587900	0	0	0	0	4996000	5367600	2.72747e+06	3.45453e+06	Pml	2	2	0	0	0	0	0	0	0	0
Q60960	Q60960	Importin subunit alpha-5;Importin subunit alpha-5, N-terminally processed	Kpna1	6	3	16.7	60.182	0	27225000	24554000	26178000	22650000	24133000	26355000	23185000	22051000	2.59857e+07	2.38637e+07	Kpna1	3	3	0	0	0	0	0	0	0	0
Q60967	Q60967	Bifunctional 3-phosphoadenosine 5-phosphosulfate synthase 1;Sulfate adenylyltransferase;Adenylyl-sulfate kinase	Papss1	1	1	1.9	70.793	0.0078585	0	0	0	0	0	0	0	1358500	0	452833	Papss1	1	0	0	1	0	0	0	0	0	0
Q60972	Q60972	Histone-binding protein RBBP4	Rbbp4	8	8	31.5	47.655	0	105680000	103010000	114900000	96615000	106500000	104590000	100070000	116310000	1.07863e+08	106990000	Rbbp4	3	3	0	0	0	0	0	0	0	0
Q60973	Q60973	Histone-binding protein RBBP7	Rbbp7	17	10	55.5	47.789	0	295600000	266110000	266100000	284850000	301060000	305200000	307000000	288600000	2.75937e+08	3.00267e+08	Rbbp7	3	3	0	0	0	0	0	0	0	0
Q60974	Q60974	Nuclear receptor corepressor 1	Ncor1	2	2	1.4	270.64	0.00153	1653200	1567900	1746800	1390300	1208100	1496300	1289500	1096100	1.65597e+06	1.29397e+06	Ncor1	3	3	0	0	0	0	0	0	0	0
Q60992	Q60992	Guanine nucleotide exchange factor VAV2	Vav2	1	1	1.6	99.914	0.0035139	494530	748850	702220	0	451140	0	676260	519170	648533	398477	Vav2	2	3	0	0	0	0	0	0	0	0
Q60996	Q60996	Serine/threonine-protein phosphatase 2A 56 kDa regulatory subunit gamma isoform	Ppp2r5c	2	1	5.5	60.824	0.0003667	2518400	2425100	2358600	3063100	3236500	2155800	2402300	2653300	2.43403e+06	2403800	Ppp2r5c	3	3	0	0	0	0	0	0	0	0
Q61024	Q61024	Asparagine synthetase [glutamine-hydrolyzing]	Asns	19	19	44.4	64.282	0	208920000	189540000	166400000	183980000	182940000	225040000	208140000	156040000	1.88287e+08	1.96407e+08	Asns	3	3	0	0	0	0	0	0	0	0
Q61033	Q61033	Lamina-associated polypeptide 2, isoforms alpha/zeta	Tmpo	18	18	37.2	75.167	0	299470000	297350000	296200000	294770000	320190000	319510000	344400000	274350000	2.97673e+08	3.12753e+08	Tmpo	3	3	0	0	0	0	0	0	0	0
Q61035	Q61035	Histidine--tRNA ligase, cytoplasmic	Hars	14	11	34.6	57.432	0	79643000	83464000	82659000	77642000	79920000	85740000	91561000	72397000	81922000	8.32327e+07	Hars	3	3	0	0	0	0	0	0	0	0
Q61048	Q61048	WW domain-binding protein 4	Wbp4	1	1	4.5	42.136	0.00032938	809490	1315300	1261200	1311400	1177600	866270	1171000	1341800	1.12866e+06	1.12636e+06	Wbp4	3	3	0	0	0	0	0	0	0	0
Q61074	Q61074	Protein phosphatase 1G	Ppm1g	9	9	27.9	58.727	0	64763000	56719000	53994000	68999000	61429000	68451000	71282000	64728000	58492000	6.81537e+07	Ppm1g	3	3	0	0	0	0	0	0	0	0
Q61081	Q61081	Hsp90 co-chaperone Cdc37;Hsp90 co-chaperone Cdc37, N-terminally processed	Cdc37	5	5	19.8	44.593	0	100500000	105830000	107500000	105760000	115830000	135410000	114980000	111320000	104610000	120570000	Cdc37	3	3	0	0	0	0	0	0	0	0
Q61102	Q61102	ATP-binding cassette sub-family B member 7, mitochondrial	Abcb7	5	5	10	82.58	0	10358000	11234000	11752000	10037000	10214000	8373900	9313000	9740400	1.11147e+07	9.14243e+06	Abcb7	3	3	0	0	0	0	0	0	0	0
Q61103	Q61103	Zinc finger protein ubi-d4	Dpf2	7	7	24.6	44.229	0	25344000	25811000	24648000	25963000	24937000	26782000	26610000	21250000	2.52677e+07	2.48807e+07	Dpf2	3	3	0	0	0	0	0	0	0	0
Q61107	Q61107	Guanylate-binding protein 4	Gbp4	3	3	8.2	70.801	0	9068800	9372200	10793000	10857000	8693900	7675900	8540600	7039300	9.74467e+06	7.75193e+06	Gbp4	3	3	0	0	0	0	0	0	0	0
Q61133	Q61133	Glutathione S-transferase theta-2	Gstt2	4	4	22.5	27.634	0	16099000	14183000	15603000	14735000	15343000	14327000	13761000	19461000	15295000	1.58497e+07	Gstt2	3	3	0	0	0	0	0	0	0	0
Q61136	Q61136	Serine/threonine-protein kinase PRP4 homolog	Prpf4b	8	8	8.5	116.97	0	16870000	16536000	15497000	17090000	17143000	19783000	19153000	14796000	16301000	1.79107e+07	Prpf4b	3	3	0	0	0	0	0	0	0	0
Q61151	Q61151	Serine/threonine-protein phosphatase 2A 56 kDa regulatory subunit epsilon isoform	Ppp2r5e	2	2	5.1	54.713	0	2902500	3793000	4065200	3965100	2935500	2618000	3107600	3012500	3586900	2912700	Ppp2r5e	3	3	0	0	0	0	0	0	0	0
Q61152	Q61152	Tyrosine-protein phosphatase non-receptor type 18	Ptpn18	1	1	4	50.201	0.0023981	1959100	1828700	2214700	2222000	2256600	2111000	3046800	4538500	2.00083e+06	3232100	Ptpn18	3	3	0	0	0	0	0	0	0	0
Q61160	Q61160	FAS-associated death domain protein	Fadd	2	2	17.6	22.96	0.0003686	2041600	2667700	3137800	2720400	3015900	1368400	2241200	2725200	2615700	2111600	Fadd	3	3	0	0	0	0	0	0	0	0
Q61161	Q61161	Mitogen-activated protein kinase kinase kinase kinase 2	Map4k2	4	4	8.9	91.264	0	2359600	3132100	2680300	2598000	2770400	2637600	3055100	2875000	2724000	2855900	Map4k2	3	3	0	0	0	0	0	0	0	0
Q61164	Q61164	Transcriptional repressor CTCF	Ctcf	7	7	12.4	83.745	0	31743000	35309000	29782000	32468000	32538000	32861000	33089000	27214000	32278000	3.10547e+07	Ctcf	3	3	0	0	0	0	0	0	0	0
Q61166	Q61166	Microtubule-associated protein RP/EB family member 1	Mapre1	11	9	48.5	30.016	0	120290000	106700000	104210000	120750000	118960000	139680000	131440000	109360000	110400000	1.26827e+08	Mapre1	3	3	0	0	0	0	0	0	0	0
Q61171	Q61171	Peroxiredoxin-2	Prdx2	10	10	53	21.778	0	259430000	276330000	246650000	211870000	246110000	222230000	199260000	272400000	2.60803e+08	2.31297e+08	Prdx2	3	3	0	0	0	0	0	0	0	0
Q61183;Q9WVP6;Q6PCL9	Q61183	Poly(A) polymerase alpha	Papola	11	11	18.7	82.308	0	20755000	22866000	22261000	20314000	16942000	14026000	16695000	20372000	2.19607e+07	17031000	Papola	3	3	0	0	0	0	0	0	0	0
Q61187	Q61187	Tumor susceptibility gene 101 protein	Tsg101	2	2	7.4	44.123	0.00062696	1666200	1414700	1693700	1705600	0	2283200	1970900	1596700	1.59153e+06	1.95027e+06	Tsg101	3	3	0	0	0	0	0	0	0	0
Q61188	Q61188	Histone-lysine N-methyltransferase EZH2	Ezh2	8	8	16.6	85.291	0	21237000	23234000	23373000	25866000	21659000	27711000	24624000	19941000	2.26147e+07	24092000	Ezh2	3	3	0	0	0	0	0	0	0	0
Q61189	Q61189	Methylosome subunit pICln	Clns1a	5	5	31.4	26.021	0	23930000	20930000	19417000	18904000	22791000	15339000	18718000	24062000	2.14257e+07	19373000	Clns1a	3	3	0	0	0	0	0	0	0	0
Q61191	Q61191	Host cell factor 1;HCF N-terminal chain 1;HCF N-terminal chain 2;HCF N-terminal chain 3;HCF N-terminal chain 4;HCF N-terminal chain 5;HCF N-terminal chain 6;HCF C-terminal chain 1;HCF C-terminal chain 2;HCF C-terminal chain 3;HCF C-terminal chain 4;HCF C-terminal chain 5;HCF C-terminal chain 6	Hcfc1	22	21	16.1	210.43	0	64243000	65309000	57571000	57799000	65120000	59178000	62897000	62546000	6.23743e+07	6.15403e+07	Hcfc1	3	3	0	0	0	0	0	0	0	0
Q61205	Q61205	Platelet-activating factor acetylhydrolase IB subunit gamma	Pafah1b3	6	6	29.7	25.853	0	18537000	17547000	13273000	13567000	11680000	11083000	12709000	13222000	1.64523e+07	12338000	Pafah1b3	3	3	0	0	0	0	0	0	0	0
Q61206	Q61206	Platelet-activating factor acetylhydrolase IB subunit beta	Pafah1b2	3	3	21	25.581	0	5464900	6033300	8518400	4036200	3853300	6330900	1703400	7710400	6672200	5.24823e+06	Pafah1b2	3	3	0	0	0	0	0	0	0	0
Q61207	Q61207	Prosaposin	Psap	5	5	10.1	61.422	0	32453000	25266000	23684000	30134000	29029000	30500000	26612000	21721000	2.71343e+07	2.62777e+07	Psap	3	3	0	0	0	0	0	0	0	0
Q61210	Q61210	Rho guanine nucleotide exchange factor 1	Arhgef1	21	21	30.3	102.8	0	89522000	100800000	98861000	98225000	99910000	106050000	102300000	101110000	9.63943e+07	1.03153e+08	Arhgef1	3	3	0	0	0	0	0	0	0	0
Q61211	Q61211	Eukaryotic translation initiation factor 2D	Eif2d	6	6	18.2	62.829	0	6763500	5656200	5909600	5924200	6067200	6476400	5583500	4343400	6.10977e+06	5.46777e+06	Eif2d	3	3	0	0	0	0	0	0	0	0
Q61216	Q61216	Double-strand break repair protein MRE11A	Mre11a	7	7	12.9	80.222	0	13567000	15834000	15609000	15321000	15236000	15145000	16090000	14611000	1.50033e+07	15282000	Mre11a	3	3	0	0	0	0	0	0	0	0
Q61233;Q99K51;Q3V0K9	Q61233	Plastin-2	Lcp1	36	36	66.5	70.148	0	1113400000	1079100000	1103900000	1113900000	1069900000	1169800000	1142400000	990790000	1098800000	1.101e+09	Lcp1	3	3	0	0	0	0	0	0	0	0
Q61239	Q61239	Protein farnesyltransferase/geranylgeranyltransferase type-1 subunit alpha	Fnta	4	4	20.7	44.013	0	10684000	11720000	13113000	13614000	13355000	10122000	9487200	12259000	11839000	1.06227e+07	Fnta	3	3	0	0	0	0	0	0	0	0
Q61249	Q61249	Immunoglobulin-binding protein 1	Igbp1	5	5	18.2	38.97	0	12578000	13857000	12013000	12226000	14863000	15916000	14037000	11911000	12816000	1.39547e+07	Igbp1	3	3	0	0	0	0	0	0	0	0
Q61316	Q61316	Heat shock 70 kDa protein 4	Hspa4	34	32	52.3	94.132	0	430900000	400220000	422930000	430260000	422090000	535150000	464270000	432920000	4.18017e+08	4.77447e+08	Hspa4	3	3	0	0	0	0	0	0	0	0
Q61335	Q61335	B-cell receptor-associated protein 31	Bcap31	5	5	21.2	27.956	0	30624000	32367000	25449000	38905000	30587000	47475000	44306000	27247000	29480000	39676000	Bcap31	3	3	0	0	0	0	0	0	0	0
Q61425	Q61425	Hydroxyacyl-coenzyme A dehydrogenase, mitochondrial	Hadh	2	2	12.7	34.463	0.00035211	2310400	1790600	1986600	969000	1291500	0	933470	3331400	2029200	1.42162e+06	Hadh	2	3	0	0	0	0	0	0	0	0
Q61458	Q61458	Cyclin-H	Ccnh	5	5	21.1	37.506	0	6400300	7781200	7560500	7471200	7258800	6704700	8378800	5324700	7.24733e+06	6.80273e+06	Ccnh	3	3	0	0	0	0	0	0	0	0
Q61464	Q61464	Zinc finger protein 638	Znf638	12	12	8.7	218.13	0	31043000	31157000	21868000	35438000	53356000	44452000	38397000	40535000	2.80227e+07	41128000	Znf638	3	3	0	0	0	0	0	0	0	0
Q61466	Q61466	SWI/SNF-related matrix-associated actin-dependent regulator of chromatin subfamily D member 1	Smarcd1	7	6	18.3	58.244	0	7654500	10739000	10469000	9923700	11628000	13325000	9365900	8347100	9.62083e+06	10346000	Smarcd1	3	3	0	0	0	0	0	0	0	0
Q61470	Q61470	Leukocyte antigen CD37	Cd37	4	4	15.7	31.852	0	12641000	10063000	11867000	11307000	11364000	9924600	9259100	10200000	1.15237e+07	9.79457e+06	Cd37	3	3	0	0	0	0	0	0	0	0
Q61495;Q7TSF1	Q61495;Q7TSF1	Desmoglein-1-alpha;Desmoglein-1-beta	Dsg1a;Dsg1b	1	1	1.2	114.6	0.0099201	0	0	0	0	0	0	0	0	0	0	Dsg1a;Dsg1b	0	0	0	1	0	0	1	0	0	0
Q61543	Q61543	Golgi apparatus protein 1	Glg1	4	4	5.1	133.73	0	3159500	2632100	1824600	2643100	1928800	2425100	3668200	2628100	2.53873e+06	2.90713e+06	Glg1	3	3	0	0	0	0	0	0	0	0
Q61545	Q61545	RNA-binding protein EWS	Ewsr1	5	5	11.3	68.461	0	77735000	80413000	77263000	87234000	76863000	97624000	102360000	76659000	7.84703e+07	9.22143e+07	Ewsr1	3	3	0	0	0	0	0	0	0	0
Q61550;A2AU37	Q61550	Double-strand-break repair protein rad21 homolog	Rad21	12	12	29.6	72.082	0	34704000	37004000	36575000	37262000	37544000	41450000	40567000	36799000	3.60943e+07	3.96053e+07	Rad21	3	3	0	0	0	0	0	0	0	0
Q61578	Q61578	NADPH:adrenodoxin oxidoreductase, mitochondrial	Fdxr	2	2	5.3	54.201	0.00032819	1274200	0	0	0	0	0	1330600	1211800	424733	847467	Fdxr	2	1	0	0	0	0	0	0	0	0
Q61584	Q61584	Fragile X mental retardation syndrome-related protein 1	Fxr1	14	13	28.4	76.221	0	38538000	42314000	41936000	41390000	39819000	44673000	50138000	39964000	4.09293e+07	44925000	Fxr1	3	3	0	0	0	0	0	0	0	0
Q61595	Q61595	Kinectin	Ktn1	14	14	15.7	152.59	0	35153000	37606000	34735000	36975000	40766000	42162000	42994000	36994000	3.58313e+07	4.07167e+07	Ktn1	3	3	0	0	0	0	0	0	0	0
Q61598	Q61598	Rab GDP dissociation inhibitor beta	Gdi2	24	19	62.9	50.537	0	506180000	472610000	489450000	509050000	489160000	517360000	490460000	495630000	4.89413e+08	501150000	Gdi2	3	3	0	0	0	0	0	0	0	0
Q61599	Q61599	Rho GDP-dissociation inhibitor 2	Arhgdib	10	10	62.5	22.851	0	454920000	458360000	441760000	493760000	488270000	519070000	483200000	516990000	451680000	506420000	Arhgdib	3	3	0	0	0	0	0	0	0	0
Q61609	Q61609	Sodium-dependent phosphate transporter 1	Slc20a1	2	2	3.7	74.152	0.0065564	924680	0	901320	750560	1047300	1182800	1289000	0	608667	823933	Slc20a1	2	2	0	0	0	0	0	0	0	0
Q61624	Q61624	Zinc finger protein 148	Znf148	1	1	2.5	88.75	0.00031756	1868600	1643600	2050500	2278100	2346600	2328800	2030900	2447500	1.85423e+06	2.26907e+06	Znf148	3	3	0	0	0	0	0	0	0	0
Q61635	Q61635		Ifi47	12	12	38.3	46.784	0	51848000	50752000	54039000	51031000	52302000	53882000	50525000	43971000	52213000	4.94593e+07	Ifi47	3	3	0	0	0	0	0	0	0	0
Q61655;Q8BZY3;Q9QY15	Q61655;Q8BZY3	ATP-dependent RNA helicase DDX19A	Ddx19a;Ddx19b	15	15	38.9	53.932	0	100570000	93744000	89593000	93910000	101250000	115330000	119110000	97124000	9.46357e+07	1.10521e+08	Ddx19a;Ddx19b	3	3	0	0	0	0	0	0	0	0
Q61656	Q61656	Probable ATP-dependent RNA helicase DDX5	Ddx5	35	26	51.3	69.289	0	1029900000	1072400000	912320000	1083600000	1018300000	1209500000	1178300000	888860000	1.00487e+09	1092220000	Ddx5	3	3	0	0	0	0	0	0	0	0
Q61686	Q61686	Chromobox protein homolog 5	Cbx5	7	7	38.7	22.186	0	88601000	78447000	76943000	86934000	82766000	106740000	88919000	75752000	8.13303e+07	9.04703e+07	Cbx5	3	3	0	0	0	0	0	0	0	0
Q61687	Q61687	Transcriptional regulator ATRX	Atrx	4	4	2.3	278.58	0	6800400	6756400	7124500	5795100	5255900	5483400	4621700	6288100	6.89377e+06	5464400	Atrx	3	3	0	0	0	0	0	0	0	0
Q61699	Q61699	Heat shock protein 105 kDa	Hsph1	16	16	27.6	96.406	0	81254000	80775000	74470000	85418000	91928000	91091000	88835000	107560000	78833000	9.58287e+07	Hsph1	3	3	0	0	0	0	0	0	0	0
Q61733	Q61733	28S ribosomal protein S31, mitochondrial	Mrps31	3	3	17.2	43.88	0	7540300	7905800	10794000	6833400	7475100	6375300	7026500	5827500	8746700	6.40977e+06	Mrps31	3	3	0	0	0	0	0	0	0	0
Q61735	Q61735	Leukocyte surface antigen CD47	Cd47	3	3	12.2	33.097	0	17813000	19075000	14804000	12692000	12994000	10327000	17924000	17310000	1.72307e+07	15187000	Cd47	3	3	0	0	0	0	0	0	0	0
Q61749	Q61749	Translation initiation factor eIF-2B subunit delta	Eif2b4	7	7	19.3	57.624	0	16407000	14017000	12307000	15281000	13788000	17265000	16455000	15355000	1.42437e+07	1.63583e+07	Eif2b4	3	3	0	0	0	0	0	0	0	0
Q61753	Q61753	D-3-phosphoglycerate dehydrogenase	Phgdh	19	19	44.1	56.585	0	497100000	443610000	389770000	434220000	476940000	545700000	495910000	412940000	4.43493e+08	484850000	Phgdh	3	3	0	0	0	0	0	0	0	0
Q61768;P33175;P28738	Q61768	Kinesin-1 heavy chain	Kif5b	20	20	25.5	109.55	0	56217000	54386000	56146000	58351000	59703000	59951000	60802000	51151000	55583000	5.73013e+07	Kif5b	3	3	0	0	0	0	0	0	0	0
Q61792	Q61792	LIM and SH3 domain protein 1	Lasp1	7	7	28.9	29.994	0	26495000	27638000	25327000	31375000	28123000	34629000	33362000	23102000	2.64867e+07	3.03643e+07	Lasp1	3	3	0	0	0	0	0	0	0	0
Q61823	Q61823	Programmed cell death protein 4	Pdcd4	2	2	7.9	51.702	0.0062857	1246500	1017700	1168100	1156500	1522900	1336500	1176000	1319600	1144100	1.27737e+06	Pdcd4	3	3	0	0	0	0	0	0	0	0
Q61879	Q61879	Myosin-10	Myh10	7	7	5.7	228.99	0	3026300	6280500	7945200	6279700	3187200	1331500	0	2529100	5.75067e+06	1.28687e+06	Myh10	2	3	0	0	0	0	1	0	0	0
Q61881	Q61881	DNA replication licensing factor MCM7	Mcm7	22	22	35.7	81.21	0	283200000	278210000	261560000	255970000	256010000	310050000	327960000	269760000	2.74323e+08	302590000	Mcm7	3	3	0	0	0	0	0	0	0	0
Q61937	Q61937	Nucleophosmin	Npm1	8	8	34.2	32.56	0	1015600000	674420000	813510000	1038000000	1024800000	973600000	953850000	1158200000	834510000	1028550000	Npm1	3	3	0	0	0	0	0	0	0	0
Q61941	Q61941	NAD(P) transhydrogenase, mitochondrial	Nnt	5	5	6.1	113.84	0	8134300	8850100	9962300	8752600	9661900	8526900	19345000	7833100	8.98223e+06	1.19017e+07	Nnt	3	3	0	0	0	0	0	0	0	0
Q61990;P57722	Q61990	Poly(rC)-binding protein 2	Pcbp2	8	8	36.2	38.221	0	164800000	164760000	148300000	136580000	157110000	136470000	133010000	218560000	1.59287e+08	162680000	Pcbp2	3	3	0	0	0	0	0	0	0	0
Q62018	Q62018	RNA polymerase-associated protein CTR9 homolog	Ctr9	7	7	8.6	133.41	0	7308200	10018000	7572500	5926700	7720600	8322400	6517000	8247500	8.29957e+06	7.69563e+06	Ctr9	3	3	0	0	0	0	0	0	0	0
Q62074	Q62074	Protein kinase C iota type	Prkci	1	1	2.4	68.203	0.0049176	795230	1060300	0	1048100	850330	0	1223100	1125000	618510	782700	Prkci	2	2	0	0	0	0	0	0	0	0
Q62077	Q62077	1-phosphatidylinositol 4,5-bisphosphate phosphodiesterase gamma-1	Plcg1	4	4	4.3	149.67	0	4675000	4108700	5909900	5589700	4856600	3401400	3991300	5456800	4.89787e+06	4.28317e+06	Plcg1	3	3	0	0	0	0	0	0	0	0
Q62084	Q62084	Protein phosphatase 1 regulatory subunit 14B	Ppp1r14b	2	2	17	15.957	0	7509500	7190900	8202400	8273300	7725700	7982400	7153700	6422100	7.63427e+06	7.18607e+06	Ppp1r14b	3	3	0	0	0	0	0	0	0	0
Q62093	Q62093	Serine/arginine-rich splicing factor 2	Srsf2	5	5	22.2	25.476	0	167330000	148870000	135070000	149390000	169920000	200130000	185410000	159700000	1.50423e+08	1.81747e+08	Srsf2	3	3	0	0	0	0	0	0	0	0
Q62095	Q62095	ATP-dependent RNA helicase DDX3Y	Ddx3y	1	1	1.5	73.427	0.0003601	20542000	15786000	16433000	20686000	14244000	22266000	24713000	15442000	17587000	20807000	Ddx3y	3	3	0	0	0	0	0	0	0	0
Q62158	Q62158	Zinc finger protein RFP	Trim27	2	2	5.3	58.512	0.0073426	148130000	134820000	117130000	160790000	117210000	113790000	119280000	130850000	133360000	1.21307e+08	Trim27	3	3	0	0	0	0	0	0	0	0
Q62167;P16381;Q61496	Q62167;P16381	ATP-dependent RNA helicase DDX3X;Putative ATP-dependent RNA helicase Pl10	Ddx3x;D1Pas1	25	7	46.1	73.101	0	288830000	334700000	291670000	313310000	318650000	319660000	341690000	284650000	3.05067e+08	3.15333e+08	Ddx3x;D1Pas1	3	3	0	0	0	0	0	0	0	0
Q62186	Q62186	Translocon-associated protein subunit delta	Ssr4	4	4	30.8	18.936	0	31977000	36062000	35527000	31887000	28310000	25255000	31190000	32322000	34522000	29589000	Ssr4	3	3	0	0	0	0	0	0	0	0
Q62189	Q62189	U1 small nuclear ribonucleoprotein A	Snrpa	6	5	30.3	31.835	0	39460000	35984000	34024000	32008000	39869000	35297000	36655000	43003000	3.64893e+07	3.83183e+07	Snrpa	3	3	0	0	0	0	0	0	0	0
Q62191	Q62191	E3 ubiquitin-protein ligase TRIM21	Trim21	1	1	2.8	54.174	0.000323	1005900	1330300	881120	1477400	1367600	750580	888230	1405600	1072440	1.0148e+06	Trim21	3	3	0	0	0	0	0	0	0	0
Q62193	Q62193	Replication protein A 32 kDa subunit	Rpa2	6	6	31.1	29.718	0	38853000	35814000	40705000	36712000	39528000	41299000	38884000	38590000	3.84573e+07	39591000	Rpa2	3	3	0	0	0	0	0	0	0	0
Q62203	Q62203	Splicing factor 3A subunit 2	Sf3a2	3	3	12	49.911	0	14817000	17158000	16539000	14180000	15063000	16809000	14885000	17078000	1.61713e+07	1.62573e+07	Sf3a2	3	3	0	0	0	0	0	0	0	0
Q62241	Q62241	U1 small nuclear ribonucleoprotein C	Snrpc	1	1	7.5	17.364	0.00034388	3244500	3828900	3049400	2450100	4882100	4811100	4348300	3122700	3.37427e+06	4.09403e+06	Snrpc	3	3	0	0	0	0	0	0	0	0
Q62261;Q68FG2	Q62261	Spectrin beta chain, non-erythrocytic 1	Sptbn1	36	36	23.5	274.22	0	4032800	2088800	0	46769000	24537000	57877000	61182000	61224000	2.04053e+06	6.00943e+07	Sptbn1	3	2	0	1	0	0	0	0	1	0
Q62276	Q62276	Mediator of RNA polymerase II transcription subunit 22	Med22	2	2	14.5	22.282	0	2600300	1960800	2199000	2613600	1529200	1778900	0	1821000	2.25337e+06	1.19997e+06	Med22	2	3	0	0	0	0	0	0	0	0
Q62311	Q62311	Transcription initiation factor TFIID subunit 6	Taf6	2	2	4	72.673	0.00033167	1889300	2952600	3647100	2615600	3706400	2248100	2436900	1642100	2.82967e+06	2.10903e+06	Taf6	3	3	0	0	0	0	0	0	0	0
Q62318	Q62318	Transcription intermediary factor 1-beta	Trim28	28	28	57.2	88.846	0	470310000	484380000	465550000	495830000	505670000	578150000	547910000	494750000	4.73413e+08	540270000	Trim28	3	3	0	0	0	0	0	0	0	0
Q62348	Q62348	Translin	Tsn	9	9	55.3	26.201	0	104200000	99438000	98655000	92678000	91425000	119880000	107640000	92293000	1.00764e+08	1.06604e+08	Tsn	3	3	0	0	0	0	0	0	0	0
Q62351	Q62351	Transferrin receptor protein 1	Tfrc	21	21	31.2	85.73	0	209290000	197140000	197440000	202190000	216270000	239600000	201870000	209110000	201290000	216860000	Tfrc	3	3	0	0	0	0	0	0	0	0
Q62376	Q62376	U1 small nuclear ribonucleoprotein 70 kDa	Snrnp70	12	12	28.1	51.991	0	127940000	121020000	120730000	142800000	135300000	155740000	151930000	119130000	123230000	1.42267e+08	Snrnp70	3	3	0	0	0	0	0	0	0	0
Q62383	Q62383	Transcription elongation factor SPT6	Supt6h	11	11	8.8	199.08	0	22973000	22165000	23326000	20903000	25038000	22001000	21667000	22907000	2.28213e+07	2.21917e+07	Supt6h	3	3	0	0	0	0	0	0	0	0
Q62384	Q62384	Zinc finger protein ZPR1	Zpr1	10	10	31.6	50.714	0	23023000	25952000	25949000	26533000	26743000	28024000	24629000	26646000	2.49747e+07	26433000	Zpr1	3	3	0	0	0	0	0	0	0	0
Q62393	Q62393	Tumor protein D52	Tpd52	4	4	30.4	24.313	0	8370500	7757200	9901500	9345400	8881000	8224500	7521600	9487100	8676400	8.41107e+06	Tpd52	3	3	0	0	0	0	0	0	0	0
Q62418	Q62418	Drebrin-like protein	Dbnl	11	11	33.9	48.699	0	55131000	50002000	48914000	53971000	55408000	60150000	58183000	53797000	51349000	5.73767e+07	Dbnl	3	3	0	0	0	0	0	0	0	0
Q62419;Q62420	Q62419	Endophilin-A2	Sh3gl1	6	6	24.5	41.518	0	10343000	10883000	11369000	13975000	10734000	11524000	11038000	10636000	10865000	11066000	Sh3gl1	3	3	0	0	0	0	0	0	0	0
Q62422	Q62422	Osteoclast-stimulating factor 1	Ostf1	6	6	42.8	23.782	0	45334000	37716000	41866000	44231000	41891000	30703000	41215000	46193000	4.16387e+07	3.93703e+07	Ostf1	3	3	0	0	0	0	0	0	0	0
Q62425	Q62425	Cytochrome c oxidase subunit NDUFA4	Ndufa4	2	2	26.8	9.3267	0.00037779	8319400	4854000	3920400	6043000	6416700	3430200	5439300	9012000	5.69793e+06	5960500	Ndufa4	3	3	0	0	0	0	0	0	0	0
Q62426	Q62426	Cystatin-B	Cstb	4	4	30.6	11.045	0	15962000	14327000	13773000	12342000	12755000	13502000	13612000	14135000	1.46873e+07	1.37497e+07	Cstb	3	3	0	0	0	0	0	0	0	0
Q62431	Q62431	AT-rich interactive domain-containing protein 3A	Arid3a	6	5	16.3	64.172	0	11586000	11965000	11999000	10264000	11766000	14721000	13097000	10392000	11850000	1.27367e+07	Arid3a	3	3	0	0	0	0	0	0	0	0
Q62432;Q8BUN5;Q9JIW5	Q62432	Mothers against decapentaplegic homolog 2	Smad2	3	3	10.5	52.265	0	8008600	9981800	8620600	10242000	8101800	8210800	9262000	8889000	8.87033e+06	8.78727e+06	Smad2	3	3	0	0	0	0	0	0	0	0
Q62446	Q62446	Peptidyl-prolyl cis-trans isomerase FKBP3	Fkbp3	6	6	27.2	25.147	0	106690000	103550000	104670000	108770000	98604000	112800000	127310000	110630000	104970000	1.16913e+08	Fkbp3	3	3	0	0	0	0	0	0	0	0
Q62448	Q62448	Eukaryotic translation initiation factor 4 gamma 2	Eif4g2	22	22	30.2	102.1	0	90116000	92559000	87929000	86775000	93610000	95844000	97036000	90425000	9.02013e+07	94435000	Eif4g2	3	3	0	0	0	0	0	0	0	0
Q63810	Q63810	Calcineurin subunit B type 1	Ppp3r1	4	4	30.6	19.3	0	10365000	9128000	10848000	10075000	10463000	11311000	10511000	8504900	1.01137e+07	1.0109e+07	Ppp3r1	3	3	0	0	0	0	0	0	0	0
Q63829	Q63829	COMM domain-containing protein 3	Commd3	1	1	5.1	22.037	0.0084034	3563400	0	0	3021200	2946600	2584000	3045000	2606500	1187800	2.74517e+06	Commd3	3	1	1	0	0	0	0	0	0	0
Q63844	Q63844	Mitogen-activated protein kinase 3	Mapk3	2	2	9.5	43.066	0.00033434	4594600	3657900	4342300	4123900	5423000	5008100	6204500	3844100	4.19827e+06	5018900	Mapk3	3	3	0	0	0	0	0	0	0	0
Q63850	Q63850	Nuclear pore glycoprotein p62	Nup62	10	10	23.6	53.254	0	43374000	48293000	45955000	43917000	51994000	51596000	44722000	46871000	45874000	4.77297e+07	Nup62	3	3	0	0	0	0	0	0	0	0
Q63932	Q63932	Dual specificity mitogen-activated protein kinase kinase 2	Map2k2	5	4	18.7	44.402	0	6998100	7279100	5835800	6603100	8374900	10037000	8623500	6655700	6.70433e+06	8.43873e+06	Map2k2	3	3	0	0	0	0	0	0	0	0
Q63943	Q63943	Myocyte-specific enhancer factor 2D	Mef2d	3	2	6.2	55.064	0	4421600	4249600	3789100	4634600	4492800	3537500	5921700	2960400	4.15343e+06	4.13987e+06	Mef2d	3	3	0	0	0	0	0	0	0	0
Q64010	Q64010	Adapter molecule crk	Crk	5	5	24	33.814	0	9191500	10176000	10127000	8810600	9217100	9634800	9051300	9158100	9831500	9281400	Crk	3	3	0	0	0	0	0	0	0	0
Q64012	Q64012	RNA-binding protein Raly	Raly	11	11	39.1	33.188	0	126440000	130650000	123460000	131950000	130740000	157640000	146300000	119890000	126850000	1.41277e+08	Raly	3	3	0	0	0	0	0	0	0	0
Q640M1;Q6EJB6	Q640M1	U3 small nucleolar RNA-associated protein 14 homolog A	Utp14a	12	12	21	87.264	0	20455000	18726000	21637000	21760000	21756000	28415000	17541000	19320000	2.02727e+07	2.17587e+07	Utp14a	3	3	0	0	0	0	0	0	0	0
Q640N3	Q640N3	Rho GTPase-activating protein 30	Arhgap30	3	3	3.7	120.11	0	2331000	2509400	0	2274800	2625100	2641900	3817100	2352500	1.61347e+06	2.93717e+06	Arhgap30	3	2	0	0	0	0	0	0	0	0
Q64105	Q64105	Sepiapterin reductase	Spr	3	3	18.4	27.883	0	5576200	6252600	6644100	5405100	5359900	4423000	5004400	6128700	6.15763e+06	5.18537e+06	Spr	3	3	0	0	0	0	0	0	0	0
Q64131	Q64131	Runt-related transcription factor 3	Runx3	1	1	3.7	43.517	0.0024104	1078400	1181900	0	996420	0	0	1348100	1249400	753433	865833	Runx3	2	2	0	0	0	0	0	0	0	0
Q64133	Q64133	Amine oxidase [flavin-containing] A	Maoa	2	2	5.3	59.601	0.00062814	0	0	0	0	0	0	0	1210100	0	403367	Maoa	1	0	0	1	0	0	0	0	0	0
Q64152	Q64152	Transcription factor BTF3	Btf3	6	6	53.9	22.031	0	28140000	33280000	37006000	41190000	35633000	49291000	51414000	51849000	3.28087e+07	5.08513e+07	Btf3	3	3	0	0	0	0	0	0	0	0
Q64213	Q64213	Splicing factor 1	Sf1	12	12	28	70.402	0	58085000	66902000	63886000	73326000	61184000	80108000	79719000	87273000	6.29577e+07	8.23667e+07	Sf1	3	3	0	0	0	0	0	0	0	0
Q64253	Q64253	Lymphocyte antigen 6E	Ly6e	1	1	10.3	14.392	0.0035149	8036000	6198700	5088500	5898800	7213200	5615800	5734800	7048400	6.44107e+06	6133000	Ly6e	3	3	0	0	0	0	0	0	0	0
Q64261	Q64261	Cyclin-dependent kinase 6	Cdk6	10	10	43.9	37.028	0	230750000	256620000	254280000	251250000	275530000	287050000	307600000	271660000	2.47217e+08	288770000	Cdk6	3	3	0	0	0	0	0	0	0	0
Q64287	Q64287	Interferon regulatory factor 4	Irf4	6	6	17.6	51.577	0	9545900	7881700	9260200	8268600	10426000	11414000	8878400	8487700	8.89593e+06	9.59337e+06	Irf4	3	3	0	0	0	0	0	0	0	0
Q64310	Q64310	Surfeit locus protein 4	Surf4	2	2	10	30.381	0	9302900	10868000	13156000	6108800	8150300	1307400	6016700	12041000	1.1109e+07	6.45503e+06	Surf4	3	3	0	0	0	0	0	0	0	0
Q64324	Q64324	Syntaxin-binding protein 2	Stxbp2	5	5	9.8	66.357	0	3687400	4819100	4471900	3181100	3562800	3055300	4817900	4975000	4.32613e+06	4.28273e+06	Stxbp2	3	3	0	0	0	0	0	0	0	0
Q64337	Q64337	Sequestosome-1	Sqstm1	1	1	3.4	48.162	0.00063231	2463000	2941000	2106900	2005900	2693800	1973500	2702000	2121200	2.50363e+06	2.26557e+06	Sqstm1	3	3	0	0	0	0	0	0	0	0
Q64373	Q64373	Bcl-2-like protein 1	Bcl2l1	1	1	4.3	26.132	0.0024024	1668200	2085700	1520700	1888600	1761000	1169500	1589600	1057000	1758200	1.27203e+06	Bcl2l1	3	3	0	0	0	0	0	0	0	0
Q64378	Q64378	Peptidyl-prolyl cis-trans isomerase FKBP5;Peptidyl-prolyl cis-trans isomerase FKBP5, N-terminally processed	Fkbp5	7	7	21.7	50.966	0	15589000	16744000	18686000	17308000	16772000	18214000	18783000	13946000	1.70063e+07	16981000	Fkbp5	3	3	0	0	0	0	0	0	0	0
Q64433;Q9JI95	Q64433;Q9JI95	10 kDa heat shock protein, mitochondrial	Hspe1;Cpn10-rs1	5	5	48	10.963	0	163250000	161040000	163640000	168550000	165280000	187900000	170290000	140840000	1.62643e+08	1.66343e+08	Hspe1;Cpn10-rs1	3	3	0	0	0	0	0	0	0	0
Q64442	Q64442	Sorbitol dehydrogenase	Sord	2	2	9	38.249	0.00034165	3384700	4281700	5141700	3940300	3280000	2060600	2298900	2466900	4.26937e+06	2.27547e+06	Sord	3	3	0	0	0	0	0	0	0	0
Q64511	Q64511	DNA topoisomerase 2-beta	Top2b	29	29	23.5	181.91	0	122800000	110190000	143610000	112060000	119730000	104320000	98274000	101510000	1.25533e+08	101368000	Top2b	3	3	0	0	0	0	0	0	0	0
Q64514	Q64514	Tripeptidyl-peptidase 2	Tpp2	38	38	36.5	139.88	0	252910000	243010000	237290000	233240000	237140000	251010000	239090000	261940000	2.44403e+08	250680000	Tpp2	3	3	0	0	0	0	0	0	0	0
Q64516;Q8C635	Q64516;Q8C635	Glycerol kinase	Gk;Gykl1	2	2	5.5	61.227	0.00034746	1767600	1324900	2181800	1884800	1831100	2270200	2280600	1781000	1758100	2110600	Gk;Gykl1	3	3	0	0	0	0	0	0	0	0
Q64518	Q64518	Sarcoplasmic/endoplasmic reticulum calcium ATPase 3	Atp2a3	6	5	8.6	109.53	0	18037000	17058000	13688000	15493000	16913000	20563000	17222000	10482000	16261000	16089000	Atp2a3	3	3	0	0	0	0	0	0	0	0
Q64520	Q64520	Guanylate kinase	Guk1	2	2	11.6	21.918	0.00034048	3641800	4954000	5893000	5125800	4721700	4567800	5272300	4112000	4829600	4650700	Guk1	3	3	0	0	0	0	0	0	0	0
Q64521	Q64521	Glycerol-3-phosphate dehydrogenase, mitochondrial	Gpd2	13	13	24.9	80.953	0	29594000	29463000	35610000	29946000	30238000	29261000	29030000	27992000	3.15557e+07	28761000	Gpd2	3	3	0	0	0	0	0	0	0	0
Q64674	Q64674	Spermidine synthase	Srm	15	15	68.2	33.995	0	153780000	166690000	164640000	161420000	162260000	171070000	158110000	152060000	1.61703e+08	1.60413e+08	Srm	3	3	0	0	0	0	0	0	0	0
Q64727	Q64727	Vinculin	Vcl	13	13	18.5	116.72	0	17443000	17521000	21888000	16798000	17970000	23675000	16222000	16026000	1.89507e+07	18641000	Vcl	3	3	0	0	0	0	0	0	0	0
Q64735	Q64735	Complement component receptor 1-like protein	Cr1l	2	2	5.8	53.762	0.00062364	3063900	2462800	2161500	2745400	3853300	2606900	2455800	2923900	2.56273e+06	2662200	Cr1l	3	3	0	0	0	0	0	0	0	0
Q64737	Q64737	Trifunctional purine biosynthetic protein adenosine-3;Phosphoribosylamine--glycine ligase;Phosphoribosylformylglycinamidine cyclo-ligase;Phosphoribosylglycinamide formyltransferase	Gart	32	32	46.4	107.5	0	231450000	212850000	216010000	249960000	242450000	273170000	241610000	248650000	2.20103e+08	2.54477e+08	Gart	3	3	0	0	0	0	0	0	0	0
Q65Z40	Q65Z40	Wings apart-like protein homolog	Wapal	6	6	7.8	134.07	0	5889500	6195900	6855900	6673900	6144500	8485900	7454200	7121200	6.31377e+06	7687100	Wapal	3	3	0	0	0	0	0	0	0	0
Q66GT5	Q66GT5	Phosphatidylglycerophosphatase and protein-tyrosine phosphatase 1	Ptpmt1	2	2	13	21.942	0.0026922	2112900	1955300	1179700	0	0	1596100	0	1081000	1749300	892367	Ptpmt1	2	3	0	0	0	0	0	0	0	0
Q66JQ7	Q66JQ7	Protein CASC5	Casc5	3	3	2.2	179.33	0.00034282	1508500	1146500	1197100	3597900	1283400	1382700	1214300	1602500	1.28403e+06	1.39983e+06	Casc5	3	3	0	0	0	0	0	0	0	0
Q66JX5	Q66JX5	FGFR1 oncogene partner	Fgfr1op	3	3	13.3	42.758	0	5133700	5275700	4748900	5167100	5852900	5647500	4669600	6132300	5.05277e+06	5.48313e+06	Fgfr1op	3	3	0	0	0	0	0	0	0	0
Q689Z5;Q7TNB8	Q689Z5	Protein strawberry notch homolog 1	Sbno1	8	8	8	153.74	0	10195000	10854000	12022000	11513000	11241000	11099000	11460000	11440000	1.10237e+07	11333000	Sbno1	3	3	0	0	0	0	0	0	0	0
Q68ED3	Q68ED3	Non-canonical poly(A) RNA polymerase PAPD5	Papd5	2	2	4.1	69.703	0.0032477	1632200	1880600	2917900	2065400	1983600	0	2101000	1733400	2.14357e+06	1.27813e+06	Papd5	2	3	0	0	0	0	0	0	0	0
Q68FD5	Q68FD5	Clathrin heavy chain 1	Cltc	63	63	46.7	191.55	0	996740000	1040600000	945020000	910330000	953810000	866180000	992980000	1028900000	994120000	9.62687e+08	Cltc	3	3	0	0	0	0	0	0	0	0
Q68FE6	Q68FE6	Protein FAM65A	Fam65a	1	1	1.2	132.35	0.0099256	623670	949290	0	0	728820	743480	1050900	780000	524320	858127	Fam65a	3	2	0	0	0	0	0	0	0	0
Q68FF6	Q68FF6	ARF GTPase-activating protein GIT1	Git1	2	2	3.9	85.299	0.00033967	2047900	2038500	2402000	1812900	2010600	2246500	1965800	1843200	2162800	2018500	Git1	3	3	0	0	0	0	0	0	0	0
Q68FH4	Q68FH4	N-acetylgalactosamine kinase	Galk2	2	2	8.3	50.503	0.00033156	3452300	4222300	3308700	3495800	4899700	3975500	4047400	3440100	3661100	3821000	Galk2	3	3	0	0	0	0	0	0	0	0
Q68FL6	Q68FL6	Methionine--tRNA ligase, cytoplasmic	Mars	24	24	34	101.43	0	138760000	129120000	135810000	135730000	130790000	143200000	143100000	127680000	1.34563e+08	1.37993e+08	Mars	3	3	0	0	0	0	0	0	0	0
Q69Z99	Q69Z99	Zinc finger protein 512	Znf512	4	4	13.3	63.908	0	4484900	5593500	5406900	4835500	5998200	7218800	5498200	4972500	5.16177e+06	5896500	Znf512	3	3	0	0	0	0	0	0	0	0
Q69ZC8	Q69ZC8	GPALPP motifs-containing protein 1	Gpalpp1	2	2	7.2	38.954	0.0018232	1892600	1995300	1286300	1433000	2364200	1218700	1380700	1576300	1.72473e+06	1391900	Gpalpp1	3	3	0	0	0	0	0	0	0	0
Q69ZQ2	Q69ZQ2	Pre-mRNA-splicing factor ISY1 homolog	Isy1	3	3	15.8	32.989	0	10492000	8012000	7405400	6209200	6495100	7188500	5735600	8335000	8.63647e+06	7.08637e+06	Isy1	3	3	0	0	0	0	0	0	0	0
Q69ZR2	Q69ZR2	E3 ubiquitin-protein ligase HECTD1	Hectd1	9	9	4.5	290.08	0	7908100	8533000	8542400	9929400	9420300	10028000	9629700	8271200	8.32783e+06	9.30963e+06	Hectd1	3	3	0	0	0	0	0	0	0	0
Q69ZS7	Q69ZS7	HBS1-like protein	Hbs1l	2	2	5.3	75.1	0.00032648	1731100	1782800	2418800	1804900	2208600	0	1955800	1754600	1.97757e+06	1236800	Hbs1l	2	3	0	0	0	0	0	0	0	0
Q69ZX6	Q69ZX6	MORC family CW-type zinc finger protein 2A	Morc2a	4	4	8.3	117.33	0	2590900	3193200	2990100	3622200	3794300	3402000	4287800	5144400	2.92473e+06	4.27807e+06	Morc2a	3	3	0	0	0	0	0	0	0	0
Q6A009	Q6A009	E3 ubiquitin-protein ligase listerin	Ltn1	6	6	5.1	198.92	0	4819700	5033800	6054400	6114000	5058700	4877900	6009700	5330800	5.30263e+06	5.40613e+06	Ltn1	3	3	0	0	0	0	0	0	0	0
Q6A026	Q6A026	Sister chromatid cohesion protein PDS5 homolog A	Pds5a	25	22	23.3	150.33	0	79898000	84790000	76541000	77028000	78432000	87469000	79676000	82824000	8.04097e+07	83323000	Pds5a	3	3	0	0	0	0	0	0	0	0
Q6A028	Q6A028	Switch-associated protein 70	Swap70	4	4	10.6	68.995	0	8991600	7901500	7516000	11470000	8478600	8543000	8597300	8155400	8.13637e+06	8431900	Swap70	3	3	0	0	0	0	0	0	0	0
Q6A068;A0A1W2P7Z8;A0A1W2P7H4;A0A1W2P855;A0A1W2P6Q8;A0A1W2P7S8	Q6A068;A0A1W2P7Z8;A0A1W2P7H4;A0A1W2P855;A0A1W2P6Q8;A0A1W2P7S8	Cell division cycle 5-like protein	Cdc5l	23	23	42.4	92.188	0	122060000	127610000	124350000	110380000	129100000	135830000	120590000	117030000	1.24673e+08	1.24483e+08	Cdc5l	3	3	0	0	0	0	0	0	0	0
Q6A078	Q6A078	Centrosomal protein of 290 kDa	Cep290	2	2	0.7	289.07	0.0024031	13400000	14076000	0	16830000	12701000	14809000	16805000	0	9.15867e+06	10538000	Cep290	2	2	0	0	0	0	0	0	0	0
Q6A0A2	Q6A0A2	La-related protein 4B	Larp4b	7	7	14.3	81.626	0	14824000	17204000	15355000	13692000	13180000	13425000	15424000	15853000	1.57943e+07	1.49007e+07	Larp4b	3	3	0	0	0	0	0	0	0	0
Q6A0A9	Q6A0A9	Constitutive coactivator of PPAR-gamma-like protein 1	FAM120A	8	8	9.4	121.64	0	11928000	15228000	13958000	12930000	11523000	11538000	14842000	10900000	1.37047e+07	1.24267e+07	FAM120A	3	3	0	0	0	0	0	0	0	0
Q6A4J8	Q6A4J8	Ubiquitin carboxyl-terminal hydrolase 7	Usp7	25	25	29.4	128.47	0	73570000	77954000	86856000	72818000	72673000	81840000	80172000	80153000	79460000	8.07217e+07	Usp7	3	3	0	0	0	0	0	0	0	0
Q6DFV1	Q6DFV1	Condensin-2 complex subunit G2	Ncapg2	9	9	12	130.89	0	10549000	12225000	11861000	10698000	10168000	10866000	9769800	10943000	11545000	1.05263e+07	Ncapg2	3	3	0	0	0	0	0	0	0	0
Q6DFW4	Q6DFW4	Nucleolar protein 58	Nop58	15	15	34.3	60.342	0	173080000	165060000	151030000	160410000	171370000	188800000	156870000	139740000	1.63057e+08	1.61803e+08	Nop58	3	3	0	0	0	0	0	0	0	0
Q6DFW5	Q6DFW5	Phospholipid-transporting ATPase	Atp11b	2	2	2.4	133.53	0.00035511	1189400	1412200	1345200	1717000	1531600	1262500	1660900	915840	1315600	1.27975e+06	Atp11b	3	3	0	0	0	0	0	0	0	0
Q6DFZ1	Q6DFZ1		Gbf1	3	3	2.4	206.78	0	4512100	4494400	3970700	5007200	5302500	5918200	5386800	4248500	4.32573e+06	5184500	Gbf1	3	3	0	0	0	0	0	0	0	0
Q6DID3	Q6DID3	Protein SCAF8	Scaf8	1	1	0.9	139.57	0.0018243	0	0	0	0	0	0	0	2472600	0	824200	Scaf8	1	0	0	1	0	0	0	0	0	0
Q6GQT9	Q6GQT9	Nodal modulator 1	Nomo1	12	12	14.9	133.42	0	18078000	16633000	17869000	18523000	18775000	16412000	16736000	17492000	1.75267e+07	16880000	Nomo1	3	3	0	0	0	0	0	0	0	0
Q6GSS7;Q64523	Q6GSS7;Q64523	Histone H2A type 2-A;Histone H2A type 2-C	Hist2h2aa1;Hist2h2ac	1	0	22.3	14.095	0	20357000	18054000	15117000	29430000	17293000	15295000	17808000	8211600	1.78427e+07	1.37715e+07	Hist2h2aa1;Hist2h2ac	3	3	0	0	0	0	0	0	0	0
Q6IE82	Q6IE82	Protein Jade-3	Jade3	1	1	2.1	93.454	0.0029789	1338600	0	0	974340	1100300	1576000	0	909970	446200	828657	Jade3	2	1	0	0	0	0	0	0	0	0
Q6IR34	Q6IR34	G-protein-signaling modulator 1	Gpsm1	2	2	3.7	74.361	0.00034235	1452400	2071000	1404600	1331900	1524300	0	1594700	1288600	1.64267e+06	961100	Gpsm1	2	3	0	0	0	0	0	0	0	0
Q6IRU2	Q6IRU2	Tropomyosin alpha-4 chain	Tpm4	10	10	36.7	28.467	0	121970000	139000000	134110000	141310000	145560000	163900000	139910000	134430000	1.31693e+08	146080000	Tpm4	3	3	0	0	0	0	0	0	0	0
Q6KAR6	Q6KAR6	Exocyst complex component 3	Exoc3	4	4	5.2	86.454	0.00033602	11723000	8994300	5716200	8415900	8744500	7775400	8059400	8572400	8.81117e+06	8.13573e+06	Exoc3	3	3	0	0	0	0	0	0	0	0
Q6KCD5	Q6KCD5	Nipped-B-like protein	Nipbl	5	5	2.8	315.45	0	4587100	5073600	4571900	4619800	6226500	4446800	4431800	4587900	4744200	4.48883e+06	Nipbl	3	3	0	0	0	0	0	0	0	0
Q6NS46	Q6NS46	Protein RRP5 homolog	Pdcd11	12	12	10.8	207.78	0	26202000	26626000	30109000	23672000	25737000	31032000	27799000	27359000	2.76457e+07	28730000	Pdcd11	3	3	0	0	0	0	0	0	0	0
Q6NSQ7	Q6NSQ7	Protein LTV1 homolog	Ltv1	5	5	13.8	54.022	0	8588800	9352700	7549200	8823600	8695100	8494100	9137300	7459200	8496900	8.36353e+06	Ltv1	3	3	0	0	0	0	0	0	0	0
Q6NV83	Q6NV83	U2 snRNP-associated SURP motif-containing protein	U2surp	17	17	23.4	118.26	0	54575000	56632000	53655000	50406000	62964000	61144000	65870000	58412000	54954000	6.18087e+07	U2surp	3	3	0	0	0	0	0	0	0	0
Q6NVF4	Q6NVF4	DNA helicase B	Helb	2	2	1.9	121.47	0.0029824	3487200	3499900	3588100	3324700	3483400	3631500	3669900	3185200	3.52507e+06	3.49553e+06	Helb	3	3	0	0	0	0	0	0	0	0
Q6NVF9	Q6NVF9	Cleavage and polyadenylation specificity factor subunit 6	Cpsf6	8	8	20.1	59.152	0	43753000	39668000	38752000	38070000	46902000	49609000	53036000	42763000	4.07243e+07	4.84693e+07	Cpsf6	3	3	0	0	0	0	0	0	0	0
Q6NXI6	Q6NXI6	Regulation of nuclear pre-mRNA domain-containing protein 2	Rprd2	4	4	4.8	156.58	0	3786100	4481200	3744500	4330200	4322600	3722100	3682600	4091400	4.00393e+06	3.83203e+06	Rprd2	3	3	0	0	0	0	0	0	0	0
Q6NZB0	Q6NZB0	DnaJ homolog subfamily C member 8	Dnajc8	8	8	39.1	29.812	0	40064000	34614000	42744000	40400000	36480000	48077000	42942000	36639000	3.91407e+07	4.25527e+07	Dnajc8	3	3	0	0	0	0	0	0	0	0
Q6NZC7	Q6NZC7	SEC23-interacting protein	Sec23ip	6	6	8.4	110.78	0	17806000	16610000	18593000	16556000	19036000	14454000	17122000	17669000	1.76697e+07	16415000	Sec23ip	3	3	0	0	0	0	0	0	0	0
Q6NZF1	Q6NZF1	Zinc finger CCCH domain-containing protein 11A	Zc3h11a	9	9	17.4	86.491	0	22584000	24576000	23330000	25161000	27299000	30127000	28476000	22568000	2.34967e+07	27057000	Zc3h11a	3	3	0	0	0	0	0	0	0	0
Q6NZJ6	Q6NZJ6	Eukaryotic translation initiation factor 4 gamma 1	Eif4g1	35	34	26.2	176.07	0	213180000	227490000	226630000	238140000	238830000	242230000	234940000	213820000	2.22433e+08	230330000	Eif4g1	3	3	0	0	0	0	0	0	0	0
Q6NZL1	Q6NZL1		Dhx37	7	7	10.4	128.33	0	10911000	11633000	12922000	11562000	10679000	10865000	11665000	11885000	11822000	1.14717e+07	Dhx37	3	3	0	0	0	0	0	0	0	0
Q6NZN0	Q6NZN0	RNA-binding protein 26	Rbm26	6	6	9.6	114.14	0	8160700	8193600	10061000	6308100	7692100	8192500	5652500	10742000	8805100	8.19567e+06	Rbm26	3	3	0	0	0	0	0	0	0	0
Q6NZQ2	Q6NZQ2		Ddx31	5	5	9	76.912	0	6839300	7197300	6292000	6583800	5849800	7146300	6580200	6639200	6776200	6.78857e+06	Ddx31	3	3	0	0	0	0	0	0	0	0
Q6NZR5	Q6NZR5		Skiv2l	4	4	5.1	137.52	0	2701700	2640800	3079500	3375500	2038800	3372500	3236000	4670300	2.80733e+06	3759600	Skiv2l	3	3	0	0	0	0	0	0	0	0
Q6P069	Q6P069	Sorcin	Sri	4	4	22.2	21.627	0	20987000	17843000	14856000	18374000	18420000	22406000	19510000	16938000	1.78953e+07	19618000	Sri	3	3	0	0	0	0	0	0	0	0
Q6P1B1	Q6P1B1	Xaa-Pro aminopeptidase 1	Xpnpep1	11	11	25.7	69.59	0	40415000	41903000	43404000	40972000	45362000	44273000	49402000	38547000	4.19073e+07	44074000	Xpnpep1	3	3	0	0	0	0	0	0	0	0
Q6P1F6;Q925E7;Q6ZWR4;Q8BG02	Q6P1F6	Serine/threonine-protein phosphatase 2A 55 kDa regulatory subunit B alpha isoform	Ppp2r2a	13	13	40	51.691	0	30541000	27161000	35795000	24307000	25619000	32516000	19661000	31347000	3.11657e+07	2.78413e+07	Ppp2r2a	3	3	0	0	0	0	0	0	0	0
Q6P1G0	Q6P1G0	HEAT repeat-containing protein 6	Heatr6	1	1	1.4	128.92	0.0096525	662360	0	0	0	0	0	0	898680	220787	299560	Heatr6	1	1	0	0	0	0	0	0	0	0
Q6P1G2	Q6P1G2	Lysine-specific demethylase 2B	Kdm2b	1	1	0.9	149.73	0.00031797	0	0	0	0	0	0	0	936930	0	312310	Kdm2b	1	0	0	1	0	0	0	0	0	0
Q6P1H6	Q6P1H6	Ankyrin repeat and LEM domain-containing protein 2	Ankle2	6	6	10.7	106.2	0	6856500	5529400	6347400	6631700	6655400	7495500	6457000	4738200	6.24443e+06	6.23023e+06	Ankle2	3	3	0	0	0	0	0	0	0	0
Q6P2B1	Q6P2B1	Transportin-3	Tnpo3	11	11	18.7	104.17	0	15338000	19416000	21619000	13675000	13054000	13121000	15796000	25908000	18791000	18275000	Tnpo3	3	3	0	0	0	0	0	0	0	0
Q6P2K6	Q6P2K6	Serine/threonine-protein phosphatase 4 regulatory subunit 3A	Smek1	7	6	10.2	93.841	0	13106000	13703000	15357000	12344000	14338000	16813000	13313000	13791000	1.40553e+07	14639000	Smek1	3	3	0	0	0	0	0	0	0	0
Q6P3A8	Q6P3A8	2-oxoisovalerate dehydrogenase subunit beta, mitochondrial	Bckdhb	2	2	7.7	42.88	0	3383400	3044600	2245700	2393000	3115100	2080300	3259000	2053200	2.89123e+06	2.46417e+06	Bckdhb	3	3	0	0	0	0	0	0	0	0
Q6P3D0	Q6P3D0	U8 snoRNA-decapping enzyme	Nudt16	4	3	28.2	21.825	0	6624800	4767900	4504200	7762500	7264200	6037700	5552800	5828500	5.29897e+06	5.80633e+06	Nudt16	3	3	0	0	0	0	0	0	0	0
Q6P3Y5;Q68FE8	Q6P3Y5	Zinc finger protein 280C	Znf280c	3	3	5.4	83.145	0.00035829	2691400	1783200	2189000	1821200	2366700	2279000	2183700	3082500	2221200	2.51507e+06	Znf280c	3	3	0	0	0	0	0	0	0	0
Q6P4S8	Q6P4S8	Integrator complex subunit 1	Ints1	10	10	6.7	245.16	0	11393000	11303000	11421000	10183000	13015000	12837000	9373100	8732800	1.13723e+07	10314300	Ints1	3	3	0	0	0	0	0	0	0	0
Q6P4T2	Q6P4T2	U5 small nuclear ribonucleoprotein 200 kDa helicase	Snrnp200	64	64	37.2	244.54	0	328240000	335120000	328600000	330320000	335960000	357340000	366180000	312770000	3.30653e+08	345430000	Snrnp200	3	3	0	0	0	0	0	0	0	0
Q6P542	Q6P542	ATP-binding cassette sub-family F member 1	Abcf1	15	15	27.2	94.944	0	66104000	76188000	77463000	71016000	73083000	92046000	78982000	68549000	7.32517e+07	79859000	Abcf1	3	3	0	0	0	0	0	0	0	0
Q6P549	Q6P549	Phosphatidylinositol 3,4,5-trisphosphate 5-phosphatase 2	Inppl1	2	2	2.9	138.97	0.00036982	1867700	2718400	2560300	2371400	2151800	2247300	2282000	1461400	2.38213e+06	1996900	Inppl1	3	3	0	0	0	0	0	0	0	0
Q6P5B0	Q6P5B0	RRP12-like protein	Rrp12	16	16	15	143.13	0	42732000	37846000	39763000	41812000	38809000	51266000	42640000	42977000	4.01137e+07	4.56277e+07	Rrp12	3	3	0	0	0	0	0	0	0	0
Q6P5D8	Q6P5D8	Structural maintenance of chromosomes flexible hinge domain-containing protein 1	Smchd1	29	29	21.5	225.65	0	76984000	80288000	73343000	75191000	77488000	72962000	85105000	72088000	7.68717e+07	7.67183e+07	Smchd1	3	3	0	0	0	0	0	0	0	0
Q6P5E4	Q6P5E4	UDP-glucose:glycoprotein glucosyltransferase 1	Uggt1	21	21	21.7	176.43	0	48382000	47828000	46625000	44710000	41315000	47315000	44357000	47211000	4.76117e+07	4.62943e+07	Uggt1	3	3	0	0	0	0	0	0	0	0
Q6P5E6	Q6P5E6	ADP-ribosylation factor-binding protein GGA2	Gga2	6	6	17.9	66.048	0	6537400	9647400	5187300	6323200	9504200	9418500	7328400	5736300	7.12403e+06	7494400	Gga2	3	3	0	0	0	0	0	0	0	0
Q6P5F7	Q6P5F7	Protein tweety homolog 3	Ttyh3	1	1	2.7	57.713	0	1250400	1555100	1115400	767660	903980	0	753660	1059300	1.30697e+06	604320	Ttyh3	2	3	0	0	0	0	0	0	0	0
Q6P5F9	Q6P5F9	Exportin-1	Xpo1	28	28	34.6	123.09	0	153510000	156460000	143090000	151600000	160570000	166850000	150520000	151280000	151020000	1.56217e+08	Xpo1	3	3	0	0	0	0	0	0	0	0
Q6P5G6	Q6P5G6	UBX domain-containing protein 7	Ubxn7	6	6	21	52.164	0	11826000	12804000	15450000	11020000	9412900	8598900	9539900	11638000	13360000	9925600	Ubxn7	3	3	0	0	0	0	0	0	0	0
Q6P5U7	Q6P5U7	NACHT and WD repeat domain-containing protein 2	Nwd2	1	1	0.7	197.41	0.0096819	5356000	4219200	0	3820500	4569500	4380600	4747400	3935000	3.19173e+06	4.35433e+06	Nwd2	3	2	0	0	0	0	0	0	0	0
Q6P6J0	Q6P6J0	tRNA-specific adenosine deaminase 2	Adat2	1	1	6.3	21.308	0.0096899	0	0	0	701240	707570	0	0	859080	0	286360	Adat2	1	0	0	1	0	0	0	0	0	0
Q6P6L6	Q6P6L6		Gemin4	4	4	5.8	120.18	0	2700200	4987600	5718000	3433600	4152500	5438500	4221600	4699800	4468600	4.78663e+06	Gemin4	3	3	0	0	0	0	0	0	0	0
Q6P8H8	Q6P8H8	Probable dolichyl pyrophosphate Glc1Man9GlcNAc2 alpha-1,3-glucosyltransferase	Alg8	1	1	1.7	59.534	0.0035129	3043900	2828400	2957400	2755700	3228500	2917500	3024500	3060000	2.94323e+06	3.00067e+06	Alg8	3	3	0	0	0	0	0	0	0	0
Q6P8I4	Q6P8I4	PEST proteolytic signal-containing nuclear protein	Pcnp	7	7	42.1	18.963	0	30593000	33289000	28639000	36941000	36131000	40040000	41216000	31096000	3.08403e+07	3.74507e+07	Pcnp	3	3	0	0	0	0	0	0	0	0
Q6P8X1	Q6P8X1	Sorting nexin-6;Sorting nexin-6, N-terminally processed	Snx6	7	6	21.4	46.648	0	21894000	21261000	21470000	22449000	23856000	24080000	22894000	20899000	2.15417e+07	2.26243e+07	Snx6	3	3	0	0	0	0	0	0	0	0
Q6P902	Q6P902	Thioredoxin domain-containing protein 2	Txndc2	1	1	2.1	57.766	0.00035499	0	0	44472000	0	0	0	0	0	14824000	0	Txndc2	0	1	0	0	0	0	1	0	0	0
Q6P9L6	Q6P9L6	Kinesin-like protein KIF15	Kif15	16	16	14.2	160.12	0	30784000	32133000	26274000	30453000	29445000	31175000	33369000	30189000	2.97303e+07	3.15777e+07	Kif15	3	3	0	0	0	0	0	0	0	0
Q6P9P6	Q6P9P6	Kinesin-like protein KIF11	Kif11	25	25	31.8	118.03	0	104100000	100750000	93840000	110660000	102900000	121410000	117140000	104540000	9.95633e+07	1.14363e+08	Kif11	3	3	0	0	0	0	0	0	0	0
Q6P9Q6	Q6P9Q6	FK506-binding protein 15	Fkbp15	4	4	5.3	132.96	0	3308900	3393800	4402600	4020100	4168000	4811600	3248500	3362300	3.70177e+06	3.80747e+06	Fkbp15	3	3	0	0	0	0	0	0	0	0
Q6P9R1	Q6P9R1	ATP-dependent RNA helicase DDX51	Ddx51	2	2	5.9	70.367	0.00035651	4129800	4959800	4442300	3059900	4146000	4460400	3753100	4459300	4.51063e+06	4.22427e+06	Ddx51	3	3	0	0	0	0	0	0	0	0
Q6P9R2;Q9Z1W9	Q6P9R2	Serine/threonine-protein kinase OSR1	Oxsr1	8	8	22.4	58.213	0	23846000	22417000	23753000	27234000	25532000	32356000	24721000	22867000	2.33387e+07	26648000	Oxsr1	3	3	0	0	0	0	0	0	0	0
Q6PA06;Q8BH66	Q6PA06	Atlastin-2	Atl2	5	5	14.1	66.223	0	11533000	15496000	9764400	10336000	9166600	9490100	8926100	10205000	1.22645e+07	9540400	Atl2	3	3	0	0	0	0	0	0	0	0
Q6PAC3	Q6PAC3	DDB1- and CUL4-associated factor 13	Dcaf13	5	5	16.4	51.456	0	4473400	6164700	7477600	5325600	5281800	6979100	4513100	4306900	6.03857e+06	5.26637e+06	Dcaf13	3	3	0	0	0	0	0	0	0	0
Q6PAM1	Q6PAM1	Alpha-taxilin	Txlna	9	9	21.8	62.368	0	14018000	15807000	12500000	16064000	15684000	18998000	17568000	16347000	1.41083e+07	1.76377e+07	Txlna	3	3	0	0	0	0	0	0	0	0
Q6PAR5	Q6PAR5	GTPase-activating protein and VPS9 domain-containing protein 1	Gapvd1	9	9	9.1	162.4	0	18825000	20818000	18617000	17282000	16689000	15275000	17796000	18598000	19420000	17223000	Gapvd1	3	3	0	0	0	0	0	0	0	0
Q6PAV2	Q6PAV2	Probable E3 ubiquitin-protein ligase HERC4	Herc4	8	8	9.8	118.41	0	8763700	9401400	11097000	9653200	8915400	12419000	8259200	8027600	9.75403e+06	9568600	Herc4	3	3	0	0	0	0	0	0	0	0
Q6PB66	Q6PB66	Leucine-rich PPR motif-containing protein, mitochondrial	Lrpprc	39	39	34.8	156.61	0	164920000	141460000	148210000	150930000	150170000	153660000	142990000	159650000	151530000	152100000	Lrpprc	3	3	0	0	0	0	0	0	0	0
Q6PCM2	Q6PCM2	Integrator complex subunit 6	Ints6	7	7	12	99.66	0	8091300	8341400	7845200	7477400	7905900	8145000	7539500	5451500	8.09263e+06	7.04533e+06	Ints6	3	3	0	0	0	0	0	0	0	0
Q6PCP5	Q6PCP5	Mitochondrial fission factor	Mff	2	2	14.4	32.931	0.00062578	1814400	2200600	2012000	1757600	1645600	1760300	2189000	1791100	2009000	1.91347e+06	Mff	3	3	0	0	0	0	0	0	0	0
Q6PD03	Q6PD03	Serine/threonine-protein phosphatase 2A 56 kDa regulatory subunit alpha isoform	Ppp2r5a	6	6	16.7	56.346	0	7878400	8439700	8261300	7352200	6943000	7323700	7432800	10217000	8.19313e+06	8324500	Ppp2r5a	3	3	0	0	0	0	0	0	0	0
Q6PD26	Q6PD26	GPI transamidase component PIG-S	Pigs	3	3	7	61.71	0	6481700	6611300	5363600	6023700	6265800	8195500	7099200	6064500	6152200	7.11973e+06	Pigs	3	3	0	0	0	0	0	0	0	0
Q6PDG5	Q6PDG5	SWI/SNF complex subunit SMARCC2	Smarcc2	9	9	10.2	132.6	0	20390000	23267000	20815000	18811000	20184000	21355000	21515000	19740000	2.14907e+07	20870000	Smarcc2	3	3	0	0	0	0	0	0	0	0
Q6PDI5	Q6PDI5	Proteasome-associated protein ECM29 homolog	Ecm29	36	36	27.8	203.7	0	124220000	129530000	115960000	114260000	114590000	100720000	104390000	129500000	1.23237e+08	1.11537e+08	Ecm29	3	3	0	0	0	0	0	0	0	0
Q6PDK2	Q6PDK2	Histone-lysine N-methyltransferase 2D	Kmt2d	2	2	0.3	600.24	0.00032279	3223300	3011700	6644500	0	0	0	0	0	4.29317e+06	0	Kmt2d	0	3	0	0	0	1	1	1	0	0
Q6PDL0	Q6PDL0	Cytoplasmic dynein 1 light intermediate chain 2	Dync1li2	2	2	5.3	54.218	0.0057488	2468000	2082000	1981600	2299100	2326200	2675200	2331400	1802100	2177200	2.26957e+06	Dync1li2	3	3	0	0	0	0	0	0	0	0
Q6PDM2	Q6PDM2	Serine/arginine-rich splicing factor 1	Srsf1	13	13	44	27.744	0	254220000	263500000	263900000	278300000	287100000	340150000	280730000	261370000	260540000	2.94083e+08	Srsf1	3	3	0	0	0	0	0	0	0	0
Q6PDQ2;A2A8L1;B1AR17	Q6PDQ2	Chromodomain-helicase-DNA-binding protein 4	Chd4	34	34	23.4	217.75	0	146930000	160620000	166260000	158030000	175440000	186180000	175140000	149060000	1.57937e+08	1.70127e+08	Chd4	3	3	0	0	0	0	0	0	0	0
Q6PDY2	Q6PDY2	2-aminoethanethiol dioxygenase	Ado	2	2	14.8	28.372	0.00033422	4430800	4027300	4389600	5308300	5028400	5791800	6152300	4172700	4.28257e+06	5.37227e+06	Ado	3	3	0	0	0	0	0	0	0	0
Q6PE01	Q6PE01	U5 small nuclear ribonucleoprotein 40 kDa protein	Snrnp40	10	10	38	39.275	0	52717000	54260000	58948000	45948000	52490000	60319000	59174000	56148000	5.53083e+07	58547000	Snrnp40	3	3	0	0	0	0	0	0	0	0
Q6PEB6	Q6PEB6	MOB-like protein phocein	Mob4	4	4	20.9	26.032	0	9701100	7764800	8922900	9502200	11040000	11344000	10073000	5994300	8.79627e+06	9137100	Mob4	3	3	0	0	0	0	0	0	0	0
Q6PF93	Q6PF93	Phosphatidylinositol 3-kinase catalytic subunit type 3	Pik3c3	3	3	5.4	101.49	0	1854400	1928500	3033900	2886300	2819400	2944300	2686900	2483900	2.27227e+06	2.70503e+06	Pik3c3	3	3	0	0	0	0	0	0	0	0
Q6PFD6	Q6PFD6	Kinesin-like protein KIF18B	Kif18b	2	2	4	91.935	0.00035112	1643400	1685200	2160300	1632600	2153400	0	0	0	1.82963e+06	0	Kif18b	0	3	0	0	0	1	1	1	0	0
Q6PFD9	Q6PFD9	Nuclear pore complex protein Nup98-Nup96;Nuclear pore complex protein Nup98;Nuclear pore complex protein Nup96	Nup98	21	21	16.9	197.24	0	50730000	57605000	57581000	53554000	60781000	57203000	58857000	44164000	5.53053e+07	53408000	Nup98	3	3	0	0	0	0	0	0	0	0
Q6PFR5	Q6PFR5	Transformer-2 protein homolog alpha	Tra2a	3	3	10.7	32.316	0.00036996	8704400	10761000	7798800	7718300	8282800	6715700	7897900	8627300	9.08807e+06	7.74697e+06	Tra2a	3	3	0	0	0	0	0	0	0	0
Q6PG16	Q6PG16	Holliday junction recognition protein	Hjurp	6	6	12.6	74.198	0	8628500	9022000	10481000	10136000	9748400	8895300	11631000	8439500	9.37717e+06	9.65527e+06	Hjurp	3	3	0	0	0	0	0	0	0	0
Q6PGB6	Q6PGB6	N-alpha-acetyltransferase 50	Naa50	6	6	41.4	19.414	0	32910000	29863000	27343000	27687000	29998000	28778000	32349000	31410000	3.00387e+07	3.08457e+07	Naa50	3	3	0	0	0	0	0	0	0	0
Q6PGC1	Q6PGC1	ATP-dependent RNA helicase Dhx29	Dhx29	9	9	10	153.97	0	8804000	8966300	9877200	7642500	8674200	8650500	7119000	8314600	9.21583e+06	8.02803e+06	Dhx29	3	3	0	0	0	0	0	0	0	0
Q6PGF3	Q6PGF3	Mediator of RNA polymerase II transcription subunit 16	Med16	3	3	5	91.785	0	1453300	2298600	2381900	1948100	2079600	1804000	2200900	2337300	2044600	2.11407e+06	Med16	3	3	0	0	0	0	0	0	0	0
Q6PGF5	Q6PGF5		Bms1	6	6	7.6	145.41	0	6319100	6645300	6211300	4945300	5125400	5640600	4525200	6238000	6391900	5.46793e+06	Bms1	3	3	0	0	0	0	0	0	0	0
Q6PGF7	Q6PGF7	Exocyst complex component 8	Exoc8	2	2	4.2	81.034	0.0024169	1267600	1382600	1004300	1268200	1143300	1179800	1372000	1108600	1.21817e+06	1.22013e+06	Exoc8	3	3	0	0	0	0	0	0	0	0
Q6PGG2	Q6PGG2	GEM-interacting protein	Gmip	3	3	5.6	107.54	0	3248000	3683500	2541600	3780400	3626900	3743500	4421400	2760500	3157700	3641800	Gmip	3	3	0	0	0	0	0	0	0	0
Q6PGG6	Q6PGG6	Guanine nucleotide-binding protein-like 3-like protein	Gnl3l	5	5	13.7	65.194	0	9896400	11435000	11016000	9956000	9116800	7093200	10523000	10780000	1.07825e+07	9465400	Gnl3l	3	3	0	0	0	0	0	0	0	0
Q6PGH1	Q6PGH1	Protein BUD31 homolog	Bud31	6	6	34	17	0	18761000	22838000	23384000	17980000	18562000	18223000	17763000	21668000	21661000	19218000	Bud31	3	3	0	0	0	0	0	0	0	0
Q6PGH2;Q6UY53	Q6PGH2	Hematological and neurological expressed 1-like protein	Hn1l	3	3	21.1	20.02	0	9704600	8235700	8150600	10925000	9918700	9707200	11529000	10776000	8.69697e+06	1.06707e+07	Hn1l	3	3	0	0	0	0	0	0	0	0
Q6PGL7	Q6PGL7	WASH complex subunit FAM21	Fam21	2	2	2.2	145.31	0.00036271	2574300	0	2439200	1765600	2593200	2588600	2588300	3123600	1.67117e+06	2.76683e+06	Fam21	3	2	0	0	0	0	0	0	0	0
Q6PHN9	Q6PHN9	Ras-related protein Rab-35	Rab35	3	3	17.9	23.025	0.00035945	10203000	5791100	6987100	6749800	8130000	7759600	8652500	5603000	7660400	7.33837e+06	Rab35	3	3	0	0	0	0	0	0	0	0
Q6PHQ8	Q6PHQ8	N-alpha-acetyltransferase 35, NatC auxiliary subunit	Naa35	5	5	9.7	83.305	0	3630400	3621300	5135700	4525200	3525200	5230700	4107000	4269000	4.12913e+06	4.53557e+06	Naa35	3	3	0	0	0	0	0	0	0	0
Q6PHQ9	Q6PHQ9	Polyadenylate-binding protein	Pabpc4	13	12	20.8	72.242	0	77203000	87507000	66924000	74804000	79399000	85824000	97902000	75249000	7.72113e+07	86325000	Pabpc4	3	3	0	0	0	0	0	0	0	0
Q6PHZ2;P11798;Q923T9;P28652	Q6PHZ2	Calcium/calmodulin-dependent protein kinase type II subunit delta	Camk2d	3	3	8.6	56.369	0.00033456	7180800	6743300	7493300	6859500	9108500	7585400	7999500	8295700	7.13913e+06	7960200	Camk2d	3	3	0	0	0	0	0	0	0	0
Q6PIP5	Q6PIP5	NudC domain-containing protein 1	Nudcd1	10	10	21.1	66.704	0	21946000	20540000	20127000	21673000	21919000	23244000	22566000	24268000	20871000	2.33593e+07	Nudcd1	3	3	0	0	0	0	0	0	0	0
Q6PIU9	Q6PIU9	Uncharacterized protein FLJ45252 homolog		3	3	13.3	37.704	0.00035587	2275700	2469500	2604800	3098700	2881800	2939000	2761600	2733900	2450000	2811500		3	3	0	0	0	0	0	0	0	0
Q6PR54	Q6PR54	Telomere-associated protein RIF1	Rif1	14	14	8.9	266.23	0	17815000	20010000	19204000	21095000	19095000	17000000	18140000	17770000	1.90097e+07	1.76367e+07	Rif1	3	3	0	0	0	0	0	0	0	0
Q6QD59	Q6QD59	Vesicle transport protein SEC20	Bnip1	2	2	13.2	26.175	0.00032852	2964800	1844000	2069600	0	1582400	0	0	2271100	2292800	757033	Bnip1	1	3	0	0	0	1	0	0	0	0
Q6R0H7;Q8CGK7	Q6R0H7	Guanine nucleotide-binding protein G(s) subunit alpha isoforms XLas	Gnas	6	6	5.6	121.5	0	12836000	14638000	14433000	14961000	14656000	17693000	16580000	12476000	13969000	15583000	Gnas	3	3	0	0	0	0	0	0	0	0
Q6RT24	Q6RT24	Centromere-associated protein E	Cenpe	3	3	1.5	286.52	0.00037078	2663000	4105300	3483100	3672400	4188900	5438000	3656800	3602800	3.41713e+06	4.23253e+06	Cenpe	3	3	0	0	0	0	0	0	0	0
Q6RUT7	Q6RUT7	Protein CCSMST1	Ccsmst1	1	1	18.4	15.348	0.0043529	2792900	3690000	3039900	3289100	3825000	3967200	2850800	2233300	3.17427e+06	3017100	Ccsmst1	3	3	0	0	0	0	0	0	0	0
Q6S5J6	Q6S5J6	Krev interaction trapped protein 1	Krit1	2	2	2.2	83.981	0.00032744	1143400	822720	964000	0	809840	0	706430	964930	976707	557120	Krit1	2	3	0	0	0	0	0	0	0	0
Q6URW6	Q6URW6	Myosin-14	Myh14	1	1	0.6	228.58	0.0003349	23670000	26889000	25910000	25578000	30278000	34847000	27571000	23637000	2.54897e+07	28685000	Myh14	3	3	0	0	0	0	0	0	0	0
Q6WKZ8	Q6WKZ8	E3 ubiquitin-protein ligase UBR2	Ubr2	4	4	4	199.15	0	2745100	2558500	2521500	2737600	2395700	0	2779400	3297800	2.60837e+06	2.02573e+06	Ubr2	2	3	0	0	0	0	0	0	0	0
Q6WVG3;Q8C7J6;Q5DTY9	Q6WVG3	BTB/POZ domain-containing protein KCTD12	Kctd12	8	8	33.9	35.892	0	45112000	50155000	42662000	49079000	45744000	50695000	55157000	41512000	4.59763e+07	4.91213e+07	Kctd12	3	3	0	0	0	0	0	0	0	0
Q6Y685	Q6Y685	Transforming acidic coiled-coil-containing protein 1	Tacc1	1	1	1.6	83.951	0.0060206	738480	731920	660880	818570	676760	1014300	888480	614050	710427	838943	Tacc1	3	3	0	0	0	0	0	0	0	0
Q6Y7W8	Q6Y7W8	PERQ amino acid-rich with GYF domain-containing protein 2	Gigyf2	12	12	12.7	149.19	0	31470000	28673000	32570000	36868000	35796000	33768000	39699000	30071000	3.09043e+07	3.45127e+07	Gigyf2	3	3	0	0	0	0	0	0	0	0
Q6ZPE2	Q6ZPE2	Myotubularin-related protein 5	Sbf1	2	2	2.3	208.69	0.0099228	1148200	1495300	1466900	1011700	1152400	0	1094000	927770	1.37013e+06	673923	Sbf1	2	3	0	0	0	0	0	0	0	0
Q6ZPJ3	Q6ZPJ3	E2/E3 hybrid ubiquitin-protein ligase UBE2O	Ube2o	13	13	16.4	140.83	0	20481000	23043000	18961000	22417000	21393000	24189000	24784000	26355000	2.08283e+07	2.51093e+07	Ube2o	3	3	0	0	0	0	0	0	0	0
Q6ZPR5	Q6ZPR5	Sphingomyelin phosphodiesterase 4	Smpd4	6	6	9.8	93.275	0	11618000	10959000	11215000	11463000	11805000	11516000	10947000	9576500	11264000	1.06798e+07	Smpd4	3	3	0	0	0	0	0	0	0	0
Q6ZPY7	Q6ZPY7	Lysine-specific demethylase 3B	Kdm3b	7	6	5.7	191.46	0	5631500	6216500	5320300	5010800	4363300	2433600	3689200	4721000	5.72277e+06	3614600	Kdm3b	3	3	0	0	0	0	0	0	0	0
Q6ZPZ3	Q6ZPZ3	Zinc finger CCCH domain-containing protein 4	Zc3h4	4	4	6.2	140.97	0	7105900	7581900	6987200	7573800	5498500	7837600	7786400	8136300	7225000	7920100	Zc3h4	3	3	0	0	0	0	0	0	0	0
Q6ZQ03	Q6ZQ03	Formin-binding protein 4	Fnbp4	5	5	6.5	111.24	0	4218400	4418500	4459600	3359000	3583900	3664400	3895300	5036200	4365500	4.19863e+06	Fnbp4	3	3	0	0	0	0	0	0	0	0
Q6ZQ08	Q6ZQ08	CCR4-NOT transcription complex subunit 1	Cnot1	27	27	15.1	266.8	0	63524000	65657000	60198000	68542000	66549000	64646000	68196000	67420000	6.31263e+07	66754000	Cnot1	3	3	0	0	0	0	0	0	0	0
Q6ZQ38	Q6ZQ38	Cullin-associated NEDD8-dissociated protein 1	Cand1	22	22	22.7	136.33	0	156460000	148310000	144110000	130330000	138130000	126660000	118640000	158870000	1.49627e+08	1.34723e+08	Cand1	3	3	0	0	0	0	0	0	0	0
Q6ZQ58	Q6ZQ58	La-related protein 1	Larp1	18	18	26.7	121.12	0	80849000	78093000	81001000	77375000	77842000	81987000	74831000	74685000	79981000	7.71677e+07	Larp1	3	3	0	0	0	0	0	0	0	0
Q6ZQ73	Q6ZQ73	Cullin-associated NEDD8-dissociated protein 2	Cand2	6	6	7.4	135.63	0	4253600	5449100	4283600	3220800	4700600	0	2704600	4556700	4662100	2.42043e+06	Cand2	2	3	0	0	0	0	0	0	0	0
Q6ZQ88	Q6ZQ88	Lysine-specific histone demethylase 1A	Kdm1a	8	8	13	92.849	0	8854900	9666700	9171100	8712600	8420100	7935100	8612900	11170000	9230900	9.23933e+06	Kdm1a	3	3	0	0	0	0	0	0	0	0
Q6ZQ93	Q6ZQ93	Ubiquitin carboxyl-terminal hydrolase 34	Usp34	2	2	0.8	408.21	0.00034305	1342600	1866700	1361000	1344200	1330000	734840	1431700	1291800	1.52343e+06	1152780	Usp34	3	3	0	0	0	0	0	0	0	0
Q6ZQB6	Q6ZQB6	Inositol hexakisphosphate and diphosphoinositol-pentakisphosphate kinase 2	Ppip5k2	2	2	2.7	128.43	0	2369900	3249200	2735200	2821500	2404600	2911000	2553300	3122000	2.78477e+06	2862100	Ppip5k2	3	3	0	0	0	0	0	0	0	0
Q6ZQF0	Q6ZQF0	DNA topoisomerase 2-binding protein 1	Topbp1	2	2	2.4	168.86	0.0051948	2232900	2521000	2405500	2516500	2452000	2562100	2382900	2206000	2.38647e+06	2.38367e+06	Topbp1	3	3	0	0	0	0	0	0	0	0
Q6ZQH8	Q6ZQH8	Nucleoporin NUP188 homolog	Nup188	7	7	5.2	196.69	0	5938100	4934300	5232100	5210400	4612800	6989300	7006300	5407100	5.36817e+06	6.46757e+06	Nup188	3	3	0	0	0	0	0	0	0	0
Q6ZQI3	Q6ZQI3	Malectin	Mlec	7	7	28.2	32.342	0	34756000	35801000	33445000	26372000	35575000	32042000	37233000	28609000	3.46673e+07	32628000	Mlec	3	3	0	0	0	0	0	0	0	0
Q6ZQJ5	Q6ZQJ5	DNA replication ATP-dependent helicase/nuclease DNA2;DNA replication nuclease DNA2;DNA replication ATP-dependent helicase DNA2	Dna2	2	2	3.5	119.45	0.00033333	1955100	1774300	1964200	1574700	2433700	2528300	1961400	1833400	1.89787e+06	2107700	Dna2	3	3	0	0	0	0	0	0	0	0
Q6ZQK0	Q6ZQK0	Condensin-2 complex subunit D3	Ncapd3	5	5	5.6	169.43	0	3071100	4718000	3996200	2685800	3069900	1501800	3035200	5163700	3.92843e+06	3.23357e+06	Ncapd3	3	3	0	0	0	0	0	0	0	0
Q6ZQK5	Q6ZQK5	Arf-GAP with coiled-coil, ANK repeat and PH domain-containing protein 2	Acap2	3	3	8.4	87.21	0.00036603	3865600	3699600	3743100	3531700	3623100	4495800	3542500	3817000	3.76943e+06	3.95177e+06	Acap2	3	3	0	0	0	0	0	0	0	0
Q6ZQL4	Q6ZQL4	WD repeat-containing protein 43	Wdr43	9	9	19.4	75.38	0	22695000	18887000	23010000	18220000	16330000	27287000	16082000	22836000	2.15307e+07	2.20683e+07	Wdr43	3	3	0	0	0	0	0	0	0	0
Q6ZWM4	Q6ZWM4	U6 snRNA-associated Sm-like protein LSm8	Lsm8	3	3	52.1	10.403	0	20116000	23568000	25949000	27545000	27785000	23228000	25751000	21617000	23211000	23532000	Lsm8	3	3	0	0	0	0	0	0	0	0
Q6ZWN5	Q6ZWN5	40S ribosomal protein S9	Rps9	14	14	53.1	22.591	0	607070000	596180000	691890000	608600000	601810000	734860000	756060000	537050000	6.31713e+08	675990000	Rps9	3	3	0	0	0	0	0	0	0	0
Q6ZWQ0	Q6ZWQ0	Nesprin-2	Syne2	2	2	0.4	782.72	0.0021225	7281600	9819000	11248000	8508000	10062000	11248000	6754400	7162600	9.44953e+06	8.38833e+06	Syne2	3	3	0	0	0	0	0	0	0	0
Q6ZWQ7	Q6ZWQ7		Spcs3	3	3	17.8	20.313	0	17332000	18205000	17421000	18627000	18088000	16763000	18741000	14094000	1.76527e+07	1.65327e+07	Spcs3	3	3	0	0	0	0	0	0	0	0
Q6ZWU9	Q6ZWU9	40S ribosomal protein S27	Rps27	1	1	13.1	9.461	0	130360000	123560000	137890000	159740000	152260000	204990000	185380000	118890000	1.30603e+08	1.69753e+08	Rps27	3	3	0	0	0	0	0	0	0	0
Q6ZWV3;P86048	Q6ZWV3;P86048	60S ribosomal protein L10;60S ribosomal protein L10-like	Rpl10;Rpl10l	11	11	42.1	24.604	0	450750000	319470000	310220000	492870000	444230000	497100000	499320000	510850000	3.60147e+08	5.02423e+08	Rpl10;Rpl10l	3	3	0	0	0	0	0	0	0	0
Q6ZWV7	Q6ZWV7	60S ribosomal protein L35	Rpl35	4	4	25.2	14.552	0	172340000	139120000	133650000	182210000	174910000	189150000	164640000	161620000	148370000	1.71803e+08	Rpl35	3	3	0	0	0	0	0	0	0	0
Q6ZWX6	Q6ZWX6	Eukaryotic translation initiation factor 2 subunit 1	Eif2s1	20	20	65.4	36.108	0	279030000	263180000	282980000	282340000	261400000	302530000	277860000	258590000	2.75063e+08	279660000	Eif2s1	3	3	0	0	0	0	0	0	0	0
Q6ZWY3	Q6ZWY3	40S ribosomal protein S27-like	Rps27l	4	2	39.3	9.4771	0	217670000	180420000	171290000	211830000	175870000	194630000	197690000	191570000	1.89793e+08	194630000	Rps27l	3	3	0	0	0	0	0	0	0	0
Q71RI9	Q71RI9	Kynurenine--oxoglutarate transaminase 3	Ccbl2	3	3	11	51.126	0.00037397	2638100	2467600	2620800	1870800	2355300	2580300	1881500	3605500	2575500	2689100	Ccbl2	3	3	0	0	0	0	0	0	0	0
Q76KJ5	Q76KJ5	DNA-directed RNA polymerase I subunit RPA34	Cd3eap	2	2	8.5	43.082	0.00031716	3665700	3648900	3714000	4018800	3818100	3841000	3844600	3088500	3676200	3.59137e+06	Cd3eap	3	3	0	0	0	0	0	0	0	0
Q76MZ3	Q76MZ3	Serine/threonine-protein phosphatase 2A 65 kDa regulatory subunit A alpha isoform	Ppp2r1a	20	16	43.5	65.322	0	222420000	197040000	181370000	233020000	216040000	241320000	242370000	236890000	2.00277e+08	2.40193e+08	Ppp2r1a	3	3	0	0	0	0	0	0	0	0
Q76N33	Q76N33	AMSH-like protease	Stambpl1	4	4	13.1	49.639	0	9047300	8664900	9750800	9295700	10816000	8249600	11788000	7009300	9.15433e+06	9.01563e+06	Stambpl1	3	3	0	0	0	0	0	0	0	0
Q78IK2	Q78IK2	Up-regulated during skeletal muscle growth protein 5	Usmg5	2	2	43.1	6.3814	0	15062000	10059000	8864400	11134000	14733000	14968000	11890000	13698000	1.13285e+07	1.35187e+07	Usmg5	3	3	0	0	0	0	0	0	0	0
Q78IK4	Q78IK4	MICOS complex subunit Mic27	Apool	6	6	28.3	29.26	0	17176000	16012000	15913000	14258000	13754000	21396000	17636000	16374000	16367000	1.84687e+07	Apool	3	3	0	0	0	0	0	0	0	0
Q78JE5	Q78JE5	F-box only protein 22	Fbxo22	3	3	11.2	44.202	0	3969900	4372600	5104100	5275500	4882700	4804100	5116600	4021000	4482200	4.64723e+06	Fbxo22	3	3	0	0	0	0	0	0	0	0
Q78JW9	Q78JW9	Ubiquitin domain-containing protein UBFD1	Ubfd1	3	3	11.1	40.143	0	4597500	5126200	4978100	4858400	4623700	7023100	5110200	10781000	4900600	7638100	Ubfd1	3	3	0	0	0	0	0	0	0	0
Q78PY7	Q78PY7	Staphylococcal nuclease domain-containing protein 1	Snd1	34	34	46.5	102.09	0	232760000	223990000	240620000	253190000	247580000	301720000	280430000	230340000	2.32457e+08	270830000	Snd1	3	3	0	0	0	0	0	0	0	0
Q78XF5	Q78XF5	Oligosaccharyltransferase complex subunit OSTC	Ostc	1	1	8.1	16.815	0.00036483	6108600	4341200	4095800	4224100	0	2022300	1996500	7687900	4.84853e+06	3.90223e+06	Ostc	3	3	0	0	0	0	0	0	0	0
Q78ZA7	Q78ZA7	Nucleosome assembly protein 1-like 4	Nap1l4	8	7	32.5	42.679	0	141590000	126070000	127950000	130040000	135670000	124710000	121680000	132190000	131870000	1.26193e+08	Nap1l4	3	3	0	0	0	0	0	0	0	0
Q791N7	Q791N7	DNA-directed RNA polymerase I subunit RPA12	Znrd1	2	2	18.7	13.649	0.00032552	2712800	2367000	4439800	3451800	3674100	3003300	3036400	3120600	3173200	3.05343e+06	Znrd1	3	3	0	0	0	0	0	0	0	0
Q791V5	Q791V5	Mitochondrial carrier homolog 2	Mtch2	2	2	9.9	33.499	0	9987000	12290000	14278000	9635400	9463200	10122000	9797900	10401000	12185000	1.0107e+07	Mtch2	3	3	0	0	0	0	0	0	0	0
Q792Z1	Q792Z1		Try10	1	1	10.6	26.221	0.0021257	86134000	4873300	34509000	23632000	25110000	7179700	18055000	0	4.18388e+07	8.41157e+06	Try10	2	3	0	0	0	0	1	0	0	0
Q793I8	Q793I8	TRAF-interacting protein with FHA domain-containing protein A	Tifa	3	3	22.3	21.56	0	7513300	9343200	6005100	8487200	9190300	9112100	9014900	6823200	7.62053e+06	8.31673e+06	Tifa	3	3	0	0	0	0	0	0	0	0
Q7JJ13	Q7JJ13	Bromodomain-containing protein 2	Brd2	2	2	5.1	88.066	0.00037836	3905300	4545500	4605800	4280700	4167800	5023300	5513400	4635700	4352200	5.05747e+06	Brd2	3	3	0	0	0	0	0	0	0	0
Q7M6Y3;Q61548	Q7M6Y3	Phosphatidylinositol-binding clathrin assembly protein	Picalm	8	8	15	71.543	0	21938000	23436000	24626000	18970000	19394000	16798000	18222000	24627000	2.33333e+07	1.98823e+07	Picalm	3	3	0	0	0	0	0	0	0	0
Q7TMB8	Q7TMB8	Cytoplasmic FMR1-interacting protein 1	Cyfip1	1	1	1	145.24	0.0037978	0	0	818100	0	0	0	0	568710	272700	189570	Cyfip1	1	1	0	0	0	0	0	0	0	0
Q7TMF2	Q7TMF2	3-5 exoribonuclease 1	Eri1	4	4	13.9	39.493	0	4336800	4755100	4694800	4582100	5549200	5268400	4469400	4550400	4.59557e+06	4.76273e+06	Eri1	3	3	0	0	0	0	0	0	0	0
Q7TMF3	Q7TMF3	NADH dehydrogenase [ubiquinone] 1 alpha subcomplex subunit 12	Ndufa12	5	5	40	17.086	0	8067700	6275400	7529500	7933500	6652700	6174900	8300500	6440000	7.29087e+06	6971800	Ndufa12	3	3	0	0	0	0	0	0	0	0
Q7TMK9	Q7TMK9	Heterogeneous nuclear ribonucleoprotein Q	Syncrip	20	16	45.1	69.632	0	628540000	710690000	663430000	659430000	683090000	728280000	739470000	595730000	6.67553e+08	6.87827e+08	Syncrip	3	3	0	0	0	0	0	0	0	0
Q7TMR0	Q7TMR0	Lysosomal Pro-X carboxypeptidase	Prcp	5	5	16.3	55.026	0	7594200	10135000	9850500	9764100	8306200	8081500	9780800	8766700	9.19323e+06	8.87633e+06	Prcp	3	3	0	0	0	0	0	0	0	0
Q7TMY7	Q7TMY7	Importin-8	Ipo8	2	2	2.9	117.08	0.00036819	1393500	2784600	0	0	1948300	0	1904000	1873700	1392700	1.25923e+06	Ipo8	2	2	0	0	0	0	0	0	0	0
Q7TMY8	Q7TMY8	E3 ubiquitin-protein ligase HUWE1	Huwe1	24	24	8.6	482.63	0	37102000	30462000	30445000	36315000	30398000	34609000	28763000	31584000	3.26697e+07	31652000	Huwe1	3	3	0	0	0	0	0	0	0	0
Q7TN29	Q7TN29	Stromal membrane-associated protein 2	Smap2	5	5	21.5	46.577	0	7832100	9132300	8649200	7515000	7483800	5131500	7180000	8016600	8.53787e+06	6.77603e+06	Smap2	3	3	0	0	0	0	0	0	0	0
Q7TN89	Q7TN89	GTPase ERas	Eras	1	1	4.8	24.32	0.0015309	22602000	22855000	415960000	0	0	737960000	28479000	22332000	1.53806e+08	2.62924e+08	Eras	3	3	0	0	0	0	0	0	0	0
Q7TNC4	Q7TNC4	Putative RNA-binding protein Luc7-like 2	Luc7l2	10	8	28.1	46.582	0	79989000	76717000	67183000	107020000	95282000	119420000	99137000	93215000	7.46297e+07	103924000	Luc7l2	3	3	0	0	0	0	0	0	0	0
Q7TNE3	Q7TNE3	Sperm-associated antigen 7	Spag7	4	4	24.7	25.921	0	10783000	14465000	15751000	13809000	13492000	18768000	15915000	13487000	1.36663e+07	1.60567e+07	Spag7	3	3	0	0	0	0	0	0	0	0
Q7TNL5	Q7TNL5		Ppp2r5d	8	6	20.3	69.122	0	21399000	24487000	23071000	23713000	23913000	19525000	22688000	20954000	2.29857e+07	2.10557e+07	Ppp2r5d	3	3	0	0	0	0	0	0	0	0
Q7TNP2	Q7TNP2	Serine/threonine-protein phosphatase 2A 65 kDa regulatory subunit A beta isoform	Ppp2r1b	9	9	23	65.934	0	20109000	20555000	20752000	22579000	21810000	21603000	20510000	22975000	20472000	21696000	Ppp2r1b	3	3	0	0	0	0	0	0	0	0
Q7TNV0	Q7TNV0	Protein DEK	Dek	10	10	27.9	43.158	0	114230000	104640000	100780000	111720000	110360000	119690000	115270000	115520000	106550000	1.16827e+08	Dek	3	3	0	0	0	0	0	0	0	0
Q7TPD0	Q7TPD0	Integrator complex subunit 3	Ints3	6	6	8.8	117.94	0	7118300	7366400	8410500	6155600	8361900	5632000	8538100	8582900	7.63173e+06	7.58433e+06	Ints3	3	3	0	0	0	0	0	0	0	0
Q7TPE5	Q7TPE5	Probable RNA polymerase II nuclear localization protein SLC7A6OS	Slc7a6os	2	2	8.8	35.041	0.0024046	1614100	1183100	1238900	1391700	1234500	1834000	1223900	1013300	1.34537e+06	1.35707e+06	Slc7a6os	3	3	0	0	0	0	0	0	0	0
Q7TPM1	Q7TPM1	Protein PRRC2B	Prrc2b	1	1	0.9	160.91	0.0037956	937260	915290	1058500	877040	652160	732640	784390	1102100	970350	873043	Prrc2b	3	3	0	0	0	0	0	0	0	0
Q7TPV4	Q7TPV4	Myb-binding protein 1A	Mybbp1a	45	45	40.8	152.04	0	580130000	543350000	529380000	543420000	517650000	570400000	571410000	553680000	5.50953e+08	5.65163e+08	Mybbp1a	3	3	0	0	0	0	0	0	0	0
Q7TQ95	Q7TQ95	Protein lunapark	Lnp	5	5	13.6	47.499	0	51309000	41271000	36382000	36456000	44076000	61459000	50398000	36217000	4.29873e+07	49358000	Lnp	3	3	0	0	0	0	0	0	0	0
Q7TQH0	Q7TQH0	Ataxin-2-like protein	Atxn2l	18	18	23.5	110.65	0	58374000	67131000	62743000	60284000	70779000	79978000	73943000	61708000	6.27493e+07	7.18763e+07	Atxn2l	3	3	0	0	0	0	0	0	0	0
Q7TQI3	Q7TQI3	Ubiquitin thioesterase OTUB1	Otub1	8	8	43.2	31.27	0	86304000	77862000	83447000	80323000	83559000	85317000	78143000	72791000	8.25377e+07	7.87503e+07	Otub1	3	3	0	0	0	0	0	0	0	0
Q7TQK1	Q7TQK1	Integrator complex subunit 7	Ints7	9	9	12.3	106.86	0	56192000	57856000	51446000	67001000	65454000	63261000	68120000	56231000	5.51647e+07	6.25373e+07	Ints7	3	3	0	0	0	0	0	0	0	0
Q7TQK4	Q7TQK4	Exosome complex component RRP40	Exosc3	5	5	32.1	29.546	0	16399000	18293000	18499000	15829000	15947000	16732000	18961000	15155000	1.77303e+07	1.69493e+07	Exosc3	3	3	0	0	0	0	0	0	0	0
Q7TQK5	Q7TQK5	Coiled-coil domain-containing protein 93	Ccdc93	2	2	4	72.602	0.0024089	1723400	1586800	2121300	1936200	1468000	1618400	1468000	1624400	1810500	1.57027e+06	Ccdc93	3	3	0	0	0	0	0	0	0	0
Q7TSC1	Q7TSC1	Protein PRRC2A	Prrc2a	11	11	7.6	229.2	0	16701000	18439000	17339000	15227000	17851000	20020000	19629000	17381000	17493000	19010000	Prrc2a	3	3	0	0	0	0	0	0	0	0
Q7TSG2	Q7TSG2	RNA polymerase II subunit A C-terminal domain phosphatase	Ctdp1	4	4	7.6	104.55	0	4515300	5094300	5452200	5355800	5262400	5627300	5621000	5392000	5020600	5.54677e+06	Ctdp1	3	3	0	0	0	0	0	0	0	0
Q7TSH6	Q7TSH6		Scaf4	2	1	2.7	129.05	0	6037000	6427100	5832200	4589400	5172800	3114100	3768000	6421700	6.09877e+06	4434600	Scaf4	3	3	0	0	0	0	0	0	0	0
Q7TSI3	Q7TSI3	Serine/threonine-protein phosphatase 6 regulatory subunit 1	Ppp6r1	11	11	21.1	94.526	0	26060000	25368000	26281000	23968000	26143000	25809000	24101000	24976000	25903000	24962000	Ppp6r1	3	3	0	0	0	0	0	0	0	0
Q7TSS2;Q8BW45;Q8K2Z8	Q7TSS2	Ubiquitin-conjugating enzyme E2 Q1	Ube2q1	3	3	11.8	46.172	0.00035186	5190500	6168300	4894800	5252200	5495600	4882600	5527100	4832900	5.41787e+06	5.08087e+06	Ube2q1	3	3	0	0	0	0	0	0	0	0
Q7TSV4	Q7TSV4	Phosphoglucomutase-2	Pgm2	3	3	7.3	68.747	0.00034722	5094200	4993400	6668600	4777100	5255100	5016500	5328300	5454800	5585400	5.26653e+06	Pgm2	3	3	0	0	0	0	0	0	0	0
Q7TT18	Q7TT18	Activating transcription factor 7-interacting protein 1	Atf7ip	3	3	3.5	138.59	0.00033223	2280700	2257300	2159100	1945300	2529400	2918700	1920900	1962000	2.23237e+06	2267200	Atf7ip	3	3	0	0	0	0	0	0	0	0
Q7TT37	Q7TT37	Elongator complex protein 1	Ikbkap	22	22	25	149.58	0	56045000	60401000	64420000	54550000	55849000	52825000	49670000	57948000	6.02887e+07	53481000	Ikbkap	3	3	0	0	0	0	0	0	0	0
Q80SU7	Q80SU7	Interferon-induced very large GTPase 1	Gvin1	37	37	19.5	280.81	0	76479000	68254000	79911000	73907000	74661000	81681000	69941000	79201000	7.48813e+07	76941000	Gvin1	3	3	0	0	0	0	0	0	0	0
Q80SW1;Q68FL4	Q80SW1;Q68FL4	Putative adenosylhomocysteinase 2;Putative adenosylhomocysteinase 3	Ahcyl1;Ahcyl2	5	5	11.9	58.951	0	17194000	16407000	16808000	16797000	19700000	17154000	20666000	16013000	16803000	1.79443e+07	Ahcyl1;Ahcyl2	3	3	0	0	0	0	0	0	0	0
Q80SY5	Q80SY5	Pre-mRNA-splicing factor 38B	Prpf38b	3	3	7.6	63.752	0	5420400	5342500	3597800	4966800	5106500	6489900	4804900	5411900	4786900	5568900	Prpf38b	3	3	0	0	0	0	0	0	0	0
Q80TE0	Q80TE0	RNA polymerase II-associated protein 1	Rpap1	3	3	3.3	155.27	0	1932200	0	1748500	2187700	1702400	2548100	1844300	1930300	1226900	2.10757e+06	Rpap1	3	2	0	0	0	0	0	0	0	0
Q80TL7	Q80TL7	Protein MON2 homolog	Mon2	1	1	1.6	189.08	0.0032382	0	0	0	0	0	0	0	1450000	0	483333	Mon2	1	0	0	1	0	0	0	0	0	0
Q80TM9	Q80TM9	Nischarin	Nisch	3	3	2.1	175.01	0.00035714	5133500	5960900	5628300	0	4141500	5985900	5538300	4859400	5.57423e+06	5461200	Nisch	3	3	0	0	0	0	0	0	0	0
Q80TP3	Q80TP3	E3 ubiquitin-protein ligase UBR5	Ubr5	9	9	5	308.35	0	9918900	10493000	8364800	9657600	8860500	9081300	10217000	11577000	9.59223e+06	1.02918e+07	Ubr5	3	3	0	0	0	0	0	0	0	0
Q80TR8	Q80TR8	Protein VPRBP	Vprbp	6	6	5.8	168.93	0	6326700	6423600	5285800	7481800	6685300	7915300	5936800	6155800	6.01203e+06	6669300	Vprbp	3	3	0	0	0	0	0	0	0	0
Q80TV8	Q80TV8	CLIP-associating protein 1	Clasp1	11	10	9	169.23	0	17362000	16693000	17470000	17855000	16713000	13211000	15489000	17557000	17175000	15419000	Clasp1	3	3	0	0	0	0	0	0	0	0
Q80TY0	Q80TY0	Formin-binding protein 1	Fnbp1	5	5	10.6	71.343	0	20553000	21355000	23722000	23560000	24955000	22339000	27066000	19533000	2.18767e+07	2.29793e+07	Fnbp1	3	3	0	0	0	0	0	0	0	0
Q80U56	Q80U56	Late secretory pathway protein AVL9 homolog	Avl9	1	1	3.4	72.185	0.00032563	1184800	1460100	1384600	0	1353900	0	1049100	1147900	1.34317e+06	732333	Avl9	2	3	0	0	0	0	0	0	0	0
Q80U58	Q80U58	Pumilio homolog 2	Pum2	5	5	5.9	114.31	0	4749000	6269200	9545600	8305800	7111500	6924800	6643300	5967700	6854600	6.51193e+06	Pum2	3	3	0	0	0	0	0	0	0	0
Q80U70	Q80U70	Polycomb protein Suz12	Suz12	9	9	22	83.025	0	19669000	21006000	18449000	18303000	19026000	23004000	19336000	17865000	19708000	2.00683e+07	Suz12	3	3	0	0	0	0	0	0	0	0
Q80U72;Q80VQ1	Q80U72	Protein scribble homolog	Scrib	5	5	5.4	174.06	0	3117700	2709300	2369800	2822700	2829200	2534600	3011500	2880600	2.73227e+06	2808900	Scrib	3	3	0	0	0	0	0	0	0	0
Q80U78	Q80U78	Pumilio homolog 1	Pum1	9	7	11.4	126.62	0	13938000	15074000	12156000	18258000	15831000	19879000	20513000	16080000	1.37227e+07	18824000	Pum1	3	3	0	0	0	0	0	0	0	0
Q80U87	Q80U87	Ubiquitin carboxyl-terminal hydrolase 8	Usp8	3	3	3.4	122.61	0.00037821	744960	1331100	792300	872680	1024200	0	952760	981250	956120	644670	Usp8	2	3	0	0	0	0	0	0	0	0
Q80U93	Q80U93	Nuclear pore complex protein Nup214	Nup214	18	18	12.6	212.98	0	35731000	42657000	39575000	41409000	40952000	39060000	37410000	36364000	39321000	3.76113e+07	Nup214	3	3	0	0	0	0	0	0	0	0
Q80U95	Q80U95	Ubiquitin-protein ligase E3C	Ube3c	1	1	1.6	123.97	0.0070781	0	0	0	0	0	0	0	640140	0	213380	Ube3c	1	0	0	1	0	0	0	0	0	0
Q80UG5	Q80UG5	Septin-9	2009-09-01	13	13	33.1	65.574	0	47898000	46238000	49356000	51634000	51259000	56041000	52041000	47237000	4.78307e+07	51773000	2009-09-01	3	3	0	0	0	0	0	0	0	0
Q80UM3;Q9DBB4	Q80UM3	N-alpha-acetyltransferase 15, NatA auxiliary subunit	Naa15	21	21	24.5	100.96	0	109880000	111470000	108610000	119570000	110820000	137560000	125210000	105890000	1.09987e+08	1.22887e+08	Naa15	3	3	0	0	0	0	0	0	0	0
Q80UM7	Q80UM7	Mannosyl-oligosaccharide glucosidase	Mogs	9	9	13.1	91.83	0	18800000	17572000	16956000	18072000	17293000	18290000	16521000	15610000	17776000	16807000	Mogs	3	3	0	0	0	0	0	0	0	0
Q80UP3;D3YWQ0	Q80UP3;D3YWQ0	Diacylglycerol kinase zeta;Diacylglycerol kinase	Dgkz;Dgki	4	4	6.1	104.03	0	3690100	3468400	2824600	3029600	3299800	3959400	3758400	3995600	3327700	3.90447e+06	Dgkz;Dgki	3	3	0	0	0	0	0	0	0	0
Q80US4	Q80US4	Actin-related protein 5	Actr5	1	1	3	67.844	0.0015281	1290900	1019400	1192300	1116100	1237000	1010600	1339300	1371400	1.16753e+06	1.24043e+06	Actr5	3	3	0	0	0	0	0	0	0	0
Q80UU2	Q80UU2	Ribonuclease P protein subunit p38	Rpp38	2	2	8.6	31.129	0	1107900	1091900	1483200	1641300	1113300	998400	1061800	996150	1.22767e+06	1.01878e+06	Rpp38	3	3	0	0	0	0	0	0	0	0
Q80UU9	Q80UU9	Membrane-associated progesterone receptor component 2	Pgrmc2	4	3	34.6	23.334	0	14981000	13091000	12683000	14315000	14329000	16444000	12385000	12780000	13585000	1.38697e+07	Pgrmc2	3	3	0	0	0	0	0	0	0	0
Q80UW8	Q80UW8	DNA-directed RNA polymerases I, II, and III subunit RPABC1	Polr2e	5	5	38.1	24.57	0	18345000	19324000	22737000	18221000	21411000	16110000	16591000	21546000	2.01353e+07	1.80823e+07	Polr2e	3	3	0	0	0	0	0	0	0	0
Q80UY1	Q80UY1	UPF0586 protein C9orf41 homolog		3	3	8.5	46.338	0.00035958	3075800	2939500	3004500	3779000	3130700	3514800	3631600	3219900	3006600	3.45543e+06		3	3	0	0	0	0	0	0	0	0
Q80UY2	Q80UY2	E3 ubiquitin-protein ligase KCMF1	Kcmf1	1	1	4.5	41.791	0.00062854	527720	685250	808050	0	432420	0	401740	1374400	673673	592047	Kcmf1	2	3	0	0	0	0	0	0	0	0
Q80UZ2	Q80UZ2	Protein SDA1 homolog	Sdad1	5	5	10.5	79.558	0	6889500	7087200	8108400	6001200	6764200	6797700	7524800	7929900	7361700	7.41747e+06	Sdad1	3	3	0	0	0	0	0	0	0	0
Q80V26	Q80V26	Inositol monophosphatase 3	Impad1	4	4	17.4	38.616	0	7837800	7492000	6182800	8061200	6529000	5668000	6234000	5230700	7.17087e+06	5710900	Impad1	3	3	0	0	0	0	0	0	0	0
Q80V62	Q80V62	Fanconi anemia group D2 protein homolog	Fancd2	2	2	2	163.62	0.00033179	1166300	933100	975320	1531300	0	1077700	1119000	1054800	1.02491e+06	1.08383e+06	Fancd2	3	3	0	0	0	0	0	0	0	0
Q80V86	Q80V86	Integrator complex subunit 8	Ints8	1	1	2.2	113.35	0	1830500	1455000	2087000	2005900	2066400	0	1831800	0	1.79083e+06	610600	Ints8	1	3	0	0	0	1	0	0	0	0
Q80VA0	Q80VA0	N-acetylgalactosaminyltransferase 7	Galnt7	3	3	6.8	75.418	0.00036724	4499100	4144200	4860500	5221400	4895500	3974400	5483900	4572700	4.50127e+06	4677000	Galnt7	3	3	0	0	0	0	0	0	0	0
Q80VD1	Q80VD1	Protein FAM98B	Fam98b	10	9	33.1	45.349	0	65126000	64475000	53797000	59057000	60300000	66006000	58509000	51722000	6.11327e+07	5.87457e+07	Fam98b	3	3	0	0	0	0	0	0	0	0
Q80VE5	Q80VE5		Tbc1d22b	1	1	3	59.127	0.0065378	1933600	1961100	3105800	2102300	1974500	0	0	0	2333500	0	Tbc1d22b	0	3	0	0	0	1	1	1	0	0
Q80VJ3	Q80VJ3	2-deoxynucleoside 5-phosphate N-hydrolase 1	Dnph1	4	4	38.7	18.977	0	13722000	15499000	18837000	15653000	17314000	17159000	15302000	13308000	1.60193e+07	1.52563e+07	Dnph1	3	3	0	0	0	0	0	0	0	0
Q80W00	Q80W00	Serine/threonine-protein phosphatase 1 regulatory subunit 10	Ppp1r10	4	4	6.4	94.371	0	8819100	10763000	8671500	6729800	6586700	3869200	6449400	8407100	9.41787e+06	6241900	Ppp1r10	3	3	0	0	0	0	0	0	0	0
Q80W47	Q80W47	WD repeat domain phosphoinositide-interacting protein 2	Wipi2	2	2	8.8	48.477	0.00035026	5501400	3992000	2088600	3039200	3128100	3319300	3740700	3871100	3.86067e+06	3643700	Wipi2	3	3	0	0	0	0	0	0	0	0
Q80W54	Q80W54	CAAX prenyl protease 1 homolog	Zmpste24	4	4	10.1	54.734	0	5534300	4570500	4740600	6664600	5534600	10177000	8102200	5845800	4.94847e+06	8.04167e+06	Zmpste24	3	3	0	0	0	0	0	0	0	0
Q80WC7	Q80WC7	Arf-GAP domain and FG repeat-containing protein 2	Agfg2	2	2	7.1	48.967	0.0062911	0	1637800	2286600	0	2029700	0	0	1921800	1.30813e+06	640600	Agfg2	1	2	0	0	0	0	0	0	0	0
Q80WE4	Q80WE4	Kinesin-like protein KIF20B	Kif20b	4	4	3	203.51	0	2903500	2106400	1848500	2892100	2505200	2863300	2648900	2514100	2.28613e+06	2.67543e+06	Kif20b	3	3	0	0	0	0	0	0	0	0
Q80WJ7	Q80WJ7	Protein LYRIC	Mtdh	11	11	24	63.845	0	49633000	57834000	57541000	59687000	62150000	69342000	60903000	47445000	5.50027e+07	59230000	Mtdh	3	3	0	0	0	0	0	0	0	0
Q80WQ2	Q80WQ2	Protein VAC14 homolog	Vac14	3	3	8.1	88.047	0.00037272	4569300	5174400	5164200	4494300	3664500	5886500	4311600	4469800	4969300	4889300	Vac14	3	3	0	0	0	0	0	0	0	0
Q80WS3	Q80WS3	rRNA/tRNA 2-O-methyltransferase fibrillarin-like protein 1	Fbll1	1	1	3.5	33.338	0	48295000	59428000	55211000	53612000	60563000	67830000	54161000	39682000	5.43113e+07	53891000	Fbll1	3	3	0	0	0	0	0	0	0	0
Q80WW9	Q80WW9	DDRGK domain-containing protein 1	Ddrgk1	1	1	5.4	35.977	0.00033478	1842300	1837400	2122400	2674400	1828300	1817800	1926100	1826500	1.93403e+06	1856800	Ddrgk1	3	3	0	0	0	0	0	0	0	0
Q80X41	Q80X41	Serine/threonine-protein kinase VRK1	Vrk1	11	11	29.8	49.74	0	73102000	68487000	69104000	66683000	71149000	82192000	68663000	54760000	70231000	6.85383e+07	Vrk1	3	3	0	0	0	0	0	0	0	0
Q80X50	Q80X50	Ubiquitin-associated protein 2-like	Ubap2l	16	16	24.3	116.8	0	86004000	91452000	83092000	91246000	93343000	96624000	95699000	95282000	8.68493e+07	9.58683e+07	Ubap2l	3	3	0	0	0	0	0	0	0	0
Q80X68	Q80X68	Citrate synthase	Csl	1	1	2.8	52.325	0.0003391	0	0	0	5177900	0	0	0	0	0	0	Csl	0	0	0	1	0	0	1	0	0	0
Q80X73	Q80X73	Protein pelota homolog	Pelo	6	6	22.6	43.349	0	9217500	10634000	8977200	10722000	9092000	8840100	8401300	11328000	9.60957e+06	9.52313e+06	Pelo	3	3	0	0	0	0	0	0	0	0
Q80X81;Q8CAY6	Q80X81;Q8CAY6	Acetyl-CoA acetyltransferase, cytosolic	Acat3;Acat2	5	5	22.7	41.47	0	29589000	35103000	25352000	21329000	16156000	11817000	17019000	38253000	3.00147e+07	22363000	Acat3;Acat2	3	3	0	0	0	0	0	0	0	0
Q80X82	Q80X82	Symplekin	Sympk	14	14	16.5	142.62	0	31545000	34635000	31078000	33780000	33077000	29414000	26448000	33955000	3.24193e+07	29939000	Sympk	3	3	0	0	0	0	0	0	0	0
Q80X85	Q80X85	28S ribosomal protein S7, mitochondrial	Mrps7	2	2	13.2	28.062	0	5782000	5919500	4928500	4330000	6277700	5396900	5409200	4236600	5.54333e+06	5.01423e+06	Mrps7	3	3	0	0	0	0	0	0	0	0
Q80X95	Q80X95	Ras-related GTP-binding protein A	Rraga	1	1	5.1	36.566	0	4080300	4875200	5569100	4321300	5139500	3902100	4517800	4509300	4.84153e+06	4.30973e+06	Rraga	3	3	0	0	0	0	0	0	0	0
Q80X98	Q80X98		Dhx38	11	11	12.1	140.62	0	7844000	13852000	5556700	7080300	6229900	10321000	7515100	6961900	9.08423e+06	8266000	Dhx38	3	3	0	0	0	0	0	0	0	0
Q80XC2	Q80XC2	tRNA (adenine(58)-N(1))-methyltransferase catalytic subunit TRMT61A	Trmt61a	4	4	24.5	31.639	0	3759300	2295700	3709800	3674800	3723600	3768200	2737200	5739000	3.25493e+06	4.08147e+06	Trmt61a	3	3	0	0	0	0	0	0	0	0
Q80XI3	Q80XI3	Eukaryotic translation initiation factor 4 gamma 3	Eif4g3	4	4	4.2	174.89	0	3987500	4057500	4732500	4537900	4646300	3628100	4121500	5615200	4.25917e+06	4.45493e+06	Eif4g3	3	3	0	0	0	0	0	0	0	0
Q80XI4	Q80XI4	Phosphatidylinositol 5-phosphate 4-kinase type-2 beta	Pip4k2b	4	2	13.5	47.318	0	8228200	10184000	9166600	9443700	9494000	7193600	9096000	9457200	9.19293e+06	8.58227e+06	Pip4k2b	3	3	0	0	0	0	0	0	0	0
Q80XN0	Q80XN0	D-beta-hydroxybutyrate dehydrogenase, mitochondrial	Bdh1	8	8	28.3	38.299	0	50579000	47047000	49215000	46566000	45471000	39203000	37165000	52931000	48947000	4.30997e+07	Bdh1	3	3	0	0	0	0	0	0	0	0
Q80XQ2	Q80XQ2	TBC1 domain family member 5	Tbc1d5	2	2	3.9	91.836	0.00033267	1736800	2083100	1862900	2365900	1865600	1652900	1865600	1999200	1.89427e+06	1.83923e+06	Tbc1d5	3	3	0	0	0	0	0	0	0	0
Q80Y14	Q80Y14	Glutaredoxin-related protein 5, mitochondrial	Glrx5	1	1	9.2	16.292	0	11153000	10768000	12485000	12840000	10753000	12705000	11855000	8840300	1.14687e+07	1.11334e+07	Glrx5	3	3	0	0	0	0	0	0	0	0
Q80Y19	Q80Y19	Rho GTPase-activating protein 11A	Arhgap11a	5	5	7.7	108.43	0	3797600	4040200	3226700	4688200	4584300	5029000	5592900	4924800	3.68817e+06	5.18223e+06	Arhgap11a	3	3	0	0	0	0	0	0	0	0
Q80Y81	Q80Y81	Zinc phosphodiesterase ELAC protein 2	Elac2	12	12	22.7	92.718	0	29398000	29719000	30445000	31542000	30737000	39353000	31313000	28217000	29854000	32961000	Elac2	3	3	0	0	0	0	0	0	0	0
Q80YD1	Q80YD1	ATP-dependent RNA helicase SUPV3L1, mitochondrial	Supv3l1	2	2	3.3	87.004	0.00036751	2561400	3100300	2727500	2109700	3184600	1690500	2275400	2323700	2796400	2.09653e+06	Supv3l1	3	3	0	0	0	0	0	0	0	0
Q80YQ2	Q80YQ2	Mediator of RNA polymerase II transcription subunit 23	Med23	2	2	1.6	156.09	0.00032701	1308200	1285500	1321200	1596600	1793600	1893300	1566400	1417100	1.30497e+06	1625600	Med23	3	3	0	0	0	0	0	0	0	0
Q80YR4	Q80YR4	Zinc finger protein 598	Znf598	1	1	1.3	99.191	0.0089062	690410	983220	0	784820	979540	1059200	939550	782100	557877	926950	Znf598	3	2	0	0	0	0	0	0	0	0
Q80YR5	Q80YR5	Scaffold attachment factor B2	Safb2	6	6	8.4	111.84	0	14343000	13117000	13667000	13231000	15716000	16903000	14416000	15238000	13709000	15519000	Safb2	3	3	0	0	0	0	0	0	0	0
Q80YV2	Q80YV2	Nuclear-interacting partner of ALK	Zc3hc1	2	2	7.2	55.196	0.0062947	1931600	2257000	1904200	2592200	2474300	2663200	2706300	2230300	2.03093e+06	2.53327e+06	Zc3hc1	3	3	0	0	0	0	0	0	0	0
Q80ZK0	Q80ZK0	28S ribosomal protein S10, mitochondrial	Mrps10	3	3	28.1	18.698	0	8227900	9957800	8869700	6155000	8679300	9625600	9767500	7109900	9.01847e+06	8.83433e+06	Mrps10	3	3	0	0	0	0	0	0	0	0
Q80ZQ9	Q80ZQ9	Protein Simiate	Fam206a	1	1	10.4	21.597	0.00036153	1713100	1749700	1823900	2320300	2080700	1808100	1280100	1755800	1.76223e+06	1.61467e+06	Fam206a	3	3	0	0	0	0	0	0	0	0
Q80ZS3	Q80ZS3	28S ribosomal protein S26, mitochondrial	Mrps26	3	3	20.5	23.443	0	16149000	15216000	16067000	15811000	14381000	17719000	13239000	13645000	1.58107e+07	1.48677e+07	Mrps26	3	3	0	0	0	0	0	0	0	0
Q80ZV0	Q80ZV0	Ribonuclease H2 subunit B	Rnaseh2b	5	5	22.4	34.729	0	9233500	9529100	8084000	8603300	8892800	9188800	9501100	9801300	8.94887e+06	9.49707e+06	Rnaseh2b	3	3	0	0	0	0	0	0	0	0
Q80ZX0	Q80ZX0		Sec24b	7	7	9.8	135.55	0	7508100	6238700	8202400	9421500	6983700	10230000	8489200	9398600	7316400	9372600	Sec24b	3	3	0	0	0	0	0	0	0	0
Q810A7	Q810A7	ATP-dependent RNA helicase DDX42	Ddx42	16	16	25.1	101.96	0	61143000	68021000	65548000	60752000	65915000	69897000	67189000	54889000	64904000	6.39917e+07	Ddx42	3	3	0	0	0	0	0	0	0	0
Q810B6	Q810B6	Rabankyrin-5	Ankfy1	4	4	4.4	128.65	0.00036364	2714700	2843500	3155600	3348000	2017600	2620200	3045300	2488500	2904600	2718000	Ankfy1	3	3	0	0	0	0	0	0	0	0
Q810D6	Q810D6	Glutamate-rich WD repeat-containing protein 1	Grwd1	7	7	25.3	49.223	0	18234000	17275000	15831000	20694000	19201000	18103000	17796000	18833000	1.71133e+07	18244000	Grwd1	3	3	0	0	0	0	0	0	0	0
Q810V0	Q810V0	U3 small nucleolar ribonucleoprotein protein MPP10	Mphosph10	4	4	11.7	78.734	0	10091000	9829700	10806000	10568000	8866000	8016000	8133900	9407900	1.02422e+07	8.51927e+06	Mphosph10	3	3	0	0	0	0	0	0	0	0
Q811M1	Q811M1	Rho GTPase-activating protein 15	Arhgap15	3	3	9.8	55.339	0	2522800	3103500	3383400	2643600	2706800	2836700	2805000	2746600	3.00323e+06	2796100	Arhgap15	3	3	0	0	0	0	0	0	0	0
Q8BFP9	Q8BFP9	[Pyruvate dehydrogenase (acetyl-transferring)] kinase isozyme 1, mitochondrial	Pdk1	2	2	5.1	48.994	0.0006217	0	0	0	10354000	0	0	0	6639500	0	2.21317e+06	Pdk1	1	0	0	1	0	0	0	0	0	0
Q8BFQ4	Q8BFQ4	WD repeat-containing protein 82	Wdr82	5	5	23	35.079	0	9729300	10843000	10751000	8216800	8825000	2437700	9178400	10493000	10441100	7369700	Wdr82	3	3	0	0	0	0	0	0	0	0
Q8BFQ8	Q8BFQ8	Parkinson disease 7 domain-containing protein 1	Pddc1	2	2	13.6	23.277	0.00035273	4446600	4670400	4537600	4336800	5646700	5018800	5757700	4036000	4.55153e+06	4937500	Pddc1	3	3	0	0	0	0	0	0	0	0
Q8BFR1	Q8BFR1	Zinc finger CCCH-type antiviral protein 1-like	Zc3hav1l	1	1	3.7	32.831	0.0015323	1127000	1621200	1394900	1022100	1422600	1416400	1400500	1442900	1.38103e+06	1.41993e+06	Zc3hav1l	3	3	0	0	0	0	0	0	0	0
Q8BFR5	Q8BFR5	Elongation factor Tu, mitochondrial	Tufm	17	17	48	49.508	0	126150000	112370000	122670000	128190000	127130000	129580000	115820000	134070000	1.20397e+08	126490000	Tufm	3	3	0	0	0	0	0	0	0	0
Q8BFT2	Q8BFT2	HAUS augmin-like complex subunit 4	Haus4	3	3	16.8	42.196	0	1925000	1969800	3526400	0	2698000	0	0	2836700	2.47373e+06	945567	Haus4	1	3	0	0	0	1	0	0	0	0
Q8BFV2	Q8BFV2	PCI domain-containing protein 2	Pcid2	2	2	5.8	46.132	0.00032206	5145000	5589600	4642200	5941500	6236000	5774000	5935000	4933900	5125600	5.54763e+06	Pcid2	3	3	0	0	0	0	0	0	0	0
Q8BFW7	Q8BFW7	Lipoma-preferred partner homolog	Lpp	1	1	2.9	65.89	0.0089261	0	0	0	0	0	0	801870	668960	0	490277	Lpp	2	0	0	1	0	0	0	0	0	0
Q8BFY6	Q8BFY6	Peflin	Pef1	1	1	4.7	29.227	0.00062286	1415700	1003600	1222600	0	863480	0	0	1476600	1.21397e+06	492200	Pef1	1	3	0	0	0	1	0	0	0	0
Q8BFY7	Q8BFY7	Protein FAM64A	Fam64a	1	1	6.1	25.686	0	0	0	0	0	0	0	0	0	0	0	Fam64a	0	0	0	1	0	0	1	0	0	0
Q8BFY9	Q8BFY9	Transportin-1	Tnpo1	19	15	27.7	102.36	0	108720000	101090000	91070000	105410000	101120000	91513000	97165000	108870000	1.00293e+08	9.91827e+07	Tnpo1	3	3	0	0	0	0	0	0	0	0
Q8BFZ3	Q8BFZ3	Beta-actin-like protein 2	Actbl2	2	2	10.9	42.004	0	10840000	2960300	1826800	70989000	1593500	27909000	7542400	0	5.20903e+06	1.18171e+07	Actbl2	2	3	0	0	0	0	0	0	0	0
Q8BFZ9;Q91X78	Q8BFZ9;Q91X78	Erlin-2;Erlin-1	Erlin2;Erlin1	4	4	15.9	37.872	0	6869300	6534800	6346900	8225700	6472000	7490800	7889200	5623700	6.58367e+06	7.00123e+06	Erlin2;Erlin1	3	3	0	0	0	0	0	0	0	0
Q8BG05	Q8BG05	Heterogeneous nuclear ribonucleoprotein A3	Hnrnpa3	15	15	45.4	39.652	0	1231200000	1392100000	1337600000	1261600000	1408800000	1347100000	1275800000	1153800000	1320300000	1258900000	Hnrnpa3	3	3	0	0	0	0	0	0	0	0
Q8BG15	Q8BG15	CTD small phosphatase-like protein 2	Ctdspl2	2	2	4.3	52.812	0.00032103	2393100	1665100	1849200	2150200	1901000	1907300	2477400	1895500	1.96913e+06	2093400	Ctdspl2	3	3	0	0	0	0	0	0	0	0
Q8BG30	Q8BG30	Negative elongation factor A	Nelfa	7	7	23.2	57.584	0	11765000	12920000	13739000	14090000	15751000	15872000	15133000	12589000	12808000	1.45313e+07	Nelfa	3	3	0	0	0	0	0	0	0	0
Q8BG32	Q8BG32	26S proteasome non-ATPase regulatory subunit 11	Psmd11	13	13	41.7	47.436	0	181480000	177600000	181110000	169430000	186020000	160580000	178360000	174970000	1.80063e+08	1.71303e+08	Psmd11	3	3	0	0	0	0	0	0	0	0
Q8BG48	Q8BG48	Serine/threonine-protein kinase 17B	Stk17b	4	4	15.9	41.982	0	14262000	14014000	12142000	12458000	12855000	11644000	10550000	11860000	1.34727e+07	1.13513e+07	Stk17b	3	3	0	0	0	0	0	0	0	0
Q8BG79	Q8BG79	CWF19-like protein 2	Cwf19l2	2	2	2.6	103.17	0.00032134	1062900	1580800	0	1424300	1100500	1047300	1310300	0	881233	785867	Cwf19l2	2	2	0	0	0	0	0	0	0	0
Q8BG81	Q8BG81	Polymerase delta-interacting protein 3	Poldip3	8	8	27.6	46.132	0	31425000	32014000	28627000	29702000	33442000	35563000	38083000	29703000	3.06887e+07	3.44497e+07	Poldip3	3	3	0	0	0	0	0	0	0	0
Q8BGA5	Q8BGA5	KRR1 small subunit processome component homolog	Krr1	7	7	22.6	43.537	0	8923900	10867000	10848000	8299900	9936900	6183300	6809000	9903700	1.0213e+07	7632000	Krr1	3	3	0	0	0	0	0	0	0	0
Q8BGA7	Q8BGA7	Uncharacterized protein C7orf26 homolog		2	2	7.8	49.908	0.00032258	1961000	2895500	2558400	1749700	2062600	654790	2157000	2706600	2.47163e+06	1.83946e+06		3	3	0	0	0	0	0	0	0	0
Q8BGB5	Q8BGB5	LIM domain-containing protein 2	Limd2	1	1	13.3	14.237	0	20261000	16637000	14927000	16546000	0	16700000	18128000	16008000	17275000	1.69453e+07	Limd2	3	3	0	0	0	0	0	0	0	0
Q8BGB7	Q8BGB7	Enolase-phosphatase E1	Enoph1	4	4	21.4	28.6	0	6863400	6273900	7292400	8162800	7723500	8381200	7335600	7627800	6809900	7.78153e+06	Enoph1	3	3	0	0	0	0	0	0	0	0
Q8BGC0	Q8BGC0	HIV Tat-specific factor 1 homolog	Htatsf1	4	4	9	86.239	0	5621900	6577300	6072200	6111600	8059500	7931500	7487400	5727300	6.09047e+06	7.04873e+06	Htatsf1	3	3	0	0	0	0	0	0	0	0
Q8BGD9	Q8BGD9	Eukaryotic translation initiation factor 4B	Eif4b	15	15	30.8	68.839	0	87255000	83985000	82022000	99032000	95279000	112130000	114290000	94797000	8.44207e+07	1.07072e+08	Eif4b	3	3	0	0	0	0	0	0	0	0
Q8BGE6	Q8BGE6	Cysteine protease ATG4B	Atg4b	3	3	13	44.375	0	5233100	5062300	6771500	6081400	4738200	5475100	3593500	4153800	5.68897e+06	4.40747e+06	Atg4b	3	3	0	0	0	0	0	0	0	0
Q8BGF3	Q8BGF3	WD repeat-containing protein 92	Wdr92	3	3	12.6	39.79	0	4093800	4535000	6022000	4162400	5911800	4265400	5545100	5893600	4883600	5234700	Wdr92	3	3	0	0	0	0	0	0	0	0
Q8BGH2	Q8BGH2	Sorting and assembly machinery component 50 homolog	Samm50	5	5	14.7	51.863	0	16695000	16563000	16198000	13495000	16308000	14165000	13923000	14025000	1.64853e+07	1.40377e+07	Samm50	3	3	0	0	0	0	0	0	0	0
Q8BGK6	Q8BGK6	Y+L amino acid transporter 2	Slc7a6	1	1	3.5	56.77	0.00032541	2963900	3010400	0	0	0	0	0	3049200	1.99143e+06	1016400	Slc7a6	1	2	0	0	0	0	0	0	0	0
Q8BGQ7	Q8BGQ7	Alanine--tRNA ligase, cytoplasmic	Aars	28	28	42.6	106.91	0	146010000	145800000	151700000	139610000	149040000	174380000	152120000	149050000	1.47837e+08	1.58517e+08	Aars	3	3	0	0	0	0	0	0	0	0
Q8BGR9	Q8BGR9	Ubiquitin-like domain-containing CTD phosphatase 1	Ublcp1	5	5	18.9	36.836	0	6365200	8024500	4439200	5340300	7992100	7638200	8545500	3452200	6276300	6545300	Ublcp1	3	3	0	0	0	0	0	0	0	0
Q8BGS0	Q8BGS0	Protein MAK16 homolog	Mak16	5	5	24	35.185	0	11787000	12962000	17713000	11931000	13092000	11205000	9559800	9357900	14154000	10040900	Mak16	3	3	0	0	0	0	0	0	0	0
Q8BGS1	Q8BGS1	Band 4.1-like protein 5	Epb41l5	5	5	11.1	81.635	0	7216900	7422800	9802000	8454400	7961000	5705000	8735800	7968500	8.14723e+06	7.46977e+06	Epb41l5	3	3	0	0	0	0	0	0	0	0
Q8BGS2	Q8BGS2	BolA-like protein 2	Bola2	2	2	44.2	10.214	0	26446000	29889000	36014000	35186000	26251000	36435000	34084000	21244000	30783000	3.05877e+07	Bola2	3	3	0	0	0	0	0	0	0	0
Q8BGT7	Q8BGT7	Survival of motor neuron-related-splicing factor 30	Smndc1	4	4	29	26.753	0	27789000	31225000	26955000	26941000	27106000	28724000	29596000	26356000	2.86563e+07	2.82253e+07	Smndc1	3	3	0	0	0	0	0	0	0	0
Q8BGW1	Q8BGW1	Alpha-ketoglutarate-dependent dioxygenase FTO	Fto	11	11	29.3	58.006	0	17618000	16658000	16190000	16582000	13561000	21422000	15657000	15300000	16822000	1.74597e+07	Fto	3	3	0	0	0	0	0	0	0	0
Q8BGX0	Q8BGX0	E3 ubiquitin-protein ligase TRIM23	Trim23	1	1	1.7	63.931	0.0029638	918480	841690	0	0	0	0	0	1282500	586723	427500	Trim23	1	2	0	0	0	0	0	0	0	0
Q8BGX2	Q8BGX2	Uncharacterized protein C19orf52 homolog		2	2	14.7	29.415	0	2911700	2793800	2556600	2162500	2352700	3022500	2573600	2169300	2.75403e+06	2.58847e+06		3	3	0	0	0	0	0	0	0	0
Q8BGZ4	Q8BGZ4	Cell division cycle protein 23 homolog	Cdc23	6	6	14.4	68.561	0	10968000	11028000	12410000	11608000	10927000	9785000	10249000	10056000	1.14687e+07	10030000	Cdc23	3	3	0	0	0	0	0	0	0	0
Q8BH04	Q8BH04	Phosphoenolpyruvate carboxykinase [GTP], mitochondrial	Pck2	16	16	39.5	70.527	0	138780000	138340000	127820000	115050000	118530000	144390000	108570000	135530000	134980000	1.29497e+08	Pck2	3	3	0	0	0	0	0	0	0	0
Q8BH15	Q8BH15	CCR4-NOT transcription complex subunit 10	Cnot10	2	2	3.8	81.817	0.00033818	1232900	1426200	1535800	1233800	1552500	0	0	1597900	1398300	532633	Cnot10	1	3	0	0	0	1	0	0	0	0
Q8BH24	Q8BH24	Transmembrane 9 superfamily member 4	Tm9sf4	3	3	7.5	74.692	0.00037092	6417400	6089900	5367500	5897200	7136100	6626900	5547400	5636800	5.95827e+06	5.93703e+06	Tm9sf4	3	3	0	0	0	0	0	0	0	0
Q8BH43	Q8BH43	Wiskott-Aldrich syndrome protein family member 2	Wasf2	5	5	15.3	54.073	0	7596400	8004500	7662900	8250200	7190400	8795000	8975500	6880100	7754600	8.21687e+06	Wasf2	3	3	0	0	0	0	0	0	0	0
Q8BH57	Q8BH57	WD repeat-containing protein 48	Wdr48	5	5	12.1	76.006	0	5959500	6764600	6149500	7004200	6284600	6234300	6450600	4577800	6291200	5.75423e+06	Wdr48	3	3	0	0	0	0	0	0	0	0
Q8BH58	Q8BH58	TIP41-like protein	Tiprl	3	3	16.2	31.253	0	10881000	16082000	8166400	11689000	14653000	19353000	9651900	17024000	11709800	1.5343e+07	Tiprl	3	3	0	0	0	0	0	0	0	0
Q8BH59	Q8BH59	Calcium-binding mitochondrial carrier protein Aralar1	Slc25a12	6	6	13.1	74.569	0	7220100	7869600	8402000	4836100	5968500	9262200	6776200	5984400	7.83057e+06	7.34093e+06	Slc25a12	3	3	0	0	0	0	0	0	0	0
Q8BH60	Q8BH60	Golgi-associated PDZ and coiled-coil motif-containing protein	Gopc	2	2	5.6	50.662	0	6704100	8457100	7084300	10035000	8965400	8977600	10397000	7298200	7.41517e+06	8.89093e+06	Gopc	3	3	0	0	0	0	0	0	0	0
Q8BH69	Q8BH69	Selenide, water dikinase 1	Sephs1	6	6	23.2	42.906	0	7452100	7944500	10915000	9547800	9805200	11802000	8807100	11508000	8.77053e+06	10705700	Sephs1	3	3	0	0	0	0	0	0	0	0
Q8BH74	Q8BH74	Nuclear pore complex protein Nup107	Nup107	13	13	19.1	106.72	0	34880000	38033000	38683000	32818000	35282000	43078000	36270000	33549000	3.71987e+07	3.76323e+07	Nup107	3	3	0	0	0	0	0	0	0	0
Q8BH95	Q8BH95	Enoyl-CoA hydratase, mitochondrial	Echs1	6	6	28.3	31.474	0	18635000	16228000	16721000	14337000	15317000	13359000	12495000	17860000	1.71947e+07	1.45713e+07	Echs1	3	3	0	0	0	0	0	0	0	0
Q8BHB4	Q8BHB4	WD repeat-containing protein 3	Wdr3	6	6	10.5	105.77	0	12516000	12058000	13192000	8502200	12552000	12023000	10771000	10476000	1.25887e+07	11090000	Wdr3	3	3	0	0	0	0	0	0	0	0
Q8BHC4	Q8BHC4	Dephospho-CoA kinase domain-containing protein	Dcakd	6	6	34.6	26.476	0	6375300	8999600	9527000	5234200	7596300	8708500	6534100	7474100	8.30063e+06	7.57223e+06	Dcakd	3	3	0	0	0	0	0	0	0	0
Q8BHD7	Q8BHD7	Polypyrimidine tract-binding protein 3	Ptbp3	8	8	19.3	56.7	0	61147000	71741000	70400000	51238000	58254000	48631000	46287000	82189000	6.77627e+07	5.90357e+07	Ptbp3	3	3	0	0	0	0	0	0	0	0
Q8BHE0	Q8BHE0	Proline-rich protein 11	Prr11	1	1	3.5	40.948	0.0076078	0	1565700	1552500	1986000	1755400	1533700	1546500	1496500	1039400	1.52557e+06	Prr11	3	2	0	0	0	0	0	0	0	0
Q8BHE8	Q8BHE8	Uncharacterized protein C2orf47 homolog, mitochondrial		2	2	7.2	32.985	0.0015337	1968200	1398200	2240800	1713100	1703500	1636100	1749700	1653300	1.86907e+06	1679700		3	3	0	0	0	0	0	0	0	0
Q8BHG1	Q8BHG1	Nardilysin	Nrd1	16	16	18.8	132.89	0	57534000	55752000	49045000	44674000	49963000	44249000	50314000	46028000	5.41103e+07	4.68637e+07	Nrd1	3	3	0	0	0	0	0	0	0	0
Q8BHG2	Q8BHG2	UPF0587 protein C1orf123 homolog		2	2	18.1	18.02	0	3960200	3878100	3394000	3786400	4331200	3937200	4275900	3819100	3744100	4.01073e+06		3	3	0	0	0	0	0	0	0	0
Q8BHG9	Q8BHG9	CGG triplet repeat-binding protein 1	Cggbp1	5	5	35.9	18.761	0	16155000	16509000	14527000	16992000	16070000	17550000	17480000	14492000	1.57303e+07	1.65073e+07	Cggbp1	3	3	0	0	0	0	0	0	0	0
Q8BHI7	Q8BHI7	Elongation of very long chain fatty acids protein 5	Elovl5	1	1	4.3	35.332	0	5071000	6733900	6272700	3428200	3348300	0	3562300	6026500	6.02587e+06	3.19627e+06	Elovl5	2	3	0	0	0	0	0	0	0	0
Q8BHJ5	Q8BHJ5	F-box-like/WD repeat-containing protein TBL1XR1	Tbl1xr1	2	2	6.4	55.66	0.00037651	1800100	1465100	1912100	1702900	1697700	1793900	2481800	1207900	1.72577e+06	1.82787e+06	Tbl1xr1	3	3	0	0	0	0	0	0	0	0
Q8BHK6	Q8BHK6	SLAM family member 7	Slamf7	2	2	7.8	37.187	0.00034106	3611700	0	2555000	2842700	3168000	2865700	3052100	0	2.05557e+06	1972600	Slamf7	2	2	0	0	0	0	0	0	0	0
Q8BHK9	Q8BHK9	DNA excision repair protein ERCC-6-like	Ercc6l	8	8	10.1	138.85	0	7358100	9273800	8635500	10802000	7604400	7598900	8158900	7114100	8.42247e+06	7.62397e+06	Ercc6l	3	3	0	0	0	0	0	0	0	0
Q8BHL8	Q8BHL8	Proteasome inhibitor PI31 subunit	Psmf1	4	4	22.5	29.664	0	18856000	20944000	19506000	18916000	16756000	22073000	23240000	17869000	1.97687e+07	2.10607e+07	Psmf1	3	3	0	0	0	0	0	0	0	0
Q8BHN3	Q8BHN3	Neutral alpha-glucosidase AB	Ganab	18	18	21.6	106.91	0	122000000	126070000	122040000	109450000	124390000	128620000	117670000	113390000	123370000	1.19893e+08	Ganab	3	3	0	0	0	0	0	0	0	0
Q8BHN5	Q8BHN5	RNA-binding protein 45	Rbm45	1	1	4	53.324	0.0089161	1133900	1357500	1416200	1461100	1403400	1253200	1491400	1217200	1.30253e+06	1320600	Rbm45	3	3	0	0	0	0	0	0	0	0
Q8BHS3	Q8BHS3	Pre-mRNA-splicing factor RBM22	Rbm22	4	4	14.3	46.895	0	9853800	10705000	11714000	8530600	7901800	9157600	11369000	9644800	10757600	1.00571e+07	Rbm22	3	3	0	0	0	0	0	0	0	0
Q8BHX3	Q8BHX3	Borealin	Cdca8	8	8	43.9	32.214	0	23769000	19670000	18210000	20255000	17973000	19357000	19333000	21563000	2.05497e+07	2.00843e+07	Cdca8	3	3	0	0	0	0	0	0	0	0
Q8BHY2	Q8BHY2	Nucleolar complex protein 4 homolog	Noc4l	4	4	13	58.675	0	7321700	8802000	8604100	8323200	7658800	6228000	5943100	7018000	8242600	6.39637e+06	Noc4l	3	3	0	0	0	0	0	0	0	0
Q8BIH0	Q8BIH0	Histone deacetylase complex subunit SAP130	Sap130	1	1	0.9	111.23	0.0075971	0	0	0	0	0	0	0	707300	0	235767	Sap130	1	0	0	1	0	0	0	0	0	0
Q8BIJ6	Q8BIJ6	Isoleucine--tRNA ligase, mitochondrial	Iars2	9	9	13.9	112.8	0	20287000	20506000	22399000	16451000	18051000	16621000	18773000	17834000	21064000	1.77427e+07	Iars2	3	3	0	0	0	0	0	0	0	0
Q8BIP0	Q8BIP0	Aspartate--tRNA ligase, mitochondrial	Dars2	1	1	2.9	74.101	0.002963	1141000	1247400	1516900	1054800	899770	1653500	1440300	1075600	1.30177e+06	1389800	Dars2	3	3	0	0	0	0	0	0	0	0
Q8BIQ5	Q8BIQ5	Cleavage stimulation factor subunit 2	Cstf2	8	5	21.6	61.341	0	39192000	36850000	36952000	34395000	36342000	35423000	41487000	36790000	3.76647e+07	37900000	Cstf2	3	3	0	0	0	0	0	0	0	0
Q8BIW1	Q8BIW1	Protein prune homolog	Prune	1	1	4.6	50.239	0.0043554	1292900	1473900	2103400	1543700	1777000	1552900	1430500	1322500	1623400	1435300	Prune	3	3	0	0	0	0	0	0	0	0
Q8BIW9	Q8BIW9	Chromosome transmission fidelity protein 18 homolog	Chtf18	3	3	5.4	108.14	0.00037244	3018600	3865200	3379900	4004400	3978600	3578000	3841700	2164500	3.42123e+06	3.19473e+06	Chtf18	3	3	0	0	0	0	0	0	0	0
Q8BIX3	Q8BIX3	ARL14 effector protein	Arl14ep	2	2	10.5	31.01	0.00035997	1733300	2238100	1888700	2285500	2368500	2007200	1720900	1661800	1.95337e+06	1.79663e+06	Arl14ep	3	3	0	0	0	0	0	0	0	0
Q8BIZ6	Q8BIZ6	Smad nuclear-interacting protein 1	Snip1	2	2	7.3	44.415	0.001233	3512100	2914500	2346400	1917600	3590500	0	0	2277200	2.92433e+06	759067	Snip1	1	3	0	0	0	1	0	0	0	0
Q8BJ05	Q8BJ05	Zinc finger CCCH domain-containing protein 14	Zc3h14	5	5	11.4	82.408	0	11043000	11650000	11140000	10698000	11813000	10604000	11671000	12295000	1.12777e+07	1.15233e+07	Zc3h14	3	3	0	0	0	0	0	0	0	0
Q8BJ37	Q8BJ37	Tyrosyl-DNA phosphodiesterase 1	Tdp1	2	2	6.1	68.689	0.002978	3911100	4609500	3423400	3128600	3256300	4533700	3201500	5473900	3.98133e+06	4.40303e+06	Tdp1	3	3	0	0	0	0	0	0	0	0
Q8BJ71	Q8BJ71	Nuclear pore complex protein Nup93	Nup93	23	23	39.4	93.28	0	100710000	97494000	93674000	103530000	105990000	114420000	104790000	97874000	9.72927e+07	1.05695e+08	Nup93	3	3	0	0	0	0	0	0	0	0
Q8BJ90	Q8BJ90	Zinc finger protein 771	Znf771	1	1	4.1	35.767	0.0060155	69923000	0	0	0	90562000	0	90969000	78326000	2.33077e+07	5.64317e+07	Znf771	2	1	0	0	0	0	0	0	0	0
Q8BJA3	Q8BJA3	Homeobox-containing protein 1	Hmbox1	1	1	2.6	47.115	0.0088988	735210	649230	787060	757380	658990	726480	793610	944430	723833	821507	Hmbox1	3	3	0	0	0	0	0	0	0	0
Q8BJL0	Q8BJL0	SWI/SNF-related matrix-associated actin-dependent regulator of chromatin subfamily A-like protein 1	Smarcal1	3	3	4.1	100.84	0	1575700	1825500	1390100	1842500	1857500	1284500	1324500	1540100	1597100	1.38303e+06	Smarcal1	3	3	0	0	0	0	0	0	0	0
Q8BJS4	Q8BJS4	SUN domain-containing protein 2	Sun2	9	9	19	81.604	0	25998000	27453000	24876000	28927000	28032000	36319000	32767000	27665000	26109000	3.22503e+07	Sun2	3	3	0	0	0	0	0	0	0	0
Q8BJU0	Q8BJU0	Small glutamine-rich tetratricopeptide repeat-containing protein alpha	Sgta	4	4	15.2	34.322	0	14474000	16110000	13068000	13068000	14132000	15675000	14365000	15821000	1.45507e+07	15287000	Sgta	3	3	0	0	0	0	0	0	0	0
Q8BJW5	Q8BJW5	Nucleolar protein 11	Nol11	5	5	6.9	80.817	0	10723000	9524800	11263000	7617300	8272500	10989000	8291900	8858000	10503600	9.37963e+06	Nol11	3	3	0	0	0	0	0	0	0	0
Q8BJW6	Q8BJW6	Eukaryotic translation initiation factor 2A;Eukaryotic translation initiation factor 2A, N-terminally processed	Eif2a	18	18	44.6	64.403	0	117140000	110950000	111390000	120520000	120970000	142660000	128440000	117760000	113160000	129620000	Eif2a	3	3	0	0	0	0	0	0	0	0
Q8BJY1	Q8BJY1	26S proteasome non-ATPase regulatory subunit 5	Psmd5	10	10	25.8	55.971	0	35457000	39883000	34188000	34587000	33438000	41345000	39418000	33725000	3.65093e+07	3.81627e+07	Psmd5	3	3	0	0	0	0	0	0	0	0
Q8BJZ4	Q8BJZ4	28S ribosomal protein S35, mitochondrial	Mrps35	2	2	8.8	35.975	0.00092736	5958800	4257600	0	4347200	3093800	0	5518300	6762400	3.40547e+06	4.09357e+06	Mrps35	2	2	0	0	0	0	0	0	0	0
Q8BK35	Q8BK35		Gltscr2	6	6	17.6	55.792	0	12185000	15032000	13086000	12918000	13756000	10141000	13416000	11689000	1.34343e+07	1.17487e+07	Gltscr2	3	3	0	0	0	0	0	0	0	0
Q8BK63	Q8BK63	Casein kinase I isoform alpha	Csnk1a1	3	3	10.1	38.914	0	6345700	7550200	5858400	6795700	6754900	6745000	6255300	7846700	6.58477e+06	6949000	Csnk1a1	3	3	0	0	0	0	0	0	0	0
Q8BK64	Q8BK64	Activator of 90 kDa heat shock protein ATPase homolog 1	Ahsa1	12	12	51.8	38.117	0	137090000	128330000	140170000	126420000	126660000	127450000	136800000	155800000	1.35197e+08	1.40017e+08	Ahsa1	3	3	0	0	0	0	0	0	0	0
Q8BK67	Q8BK67	Protein RCC2	Rcc2	20	20	49.2	55.983	0	600380000	584540000	593840000	592390000	604910000	648290000	672730000	573380000	592920000	6.31467e+08	Rcc2	3	3	0	0	0	0	0	0	0	0
Q8BK72	Q8BK72	28S ribosomal protein S27, mitochondrial	Mrps27	2	2	6.3	47.778	0.00037523	5611200	6241300	6604800	6481800	5500300	3126500	4631200	5369100	6.15243e+06	4375600	Mrps27	3	3	0	0	0	0	0	0	0	0
Q8BK75	Q8BK75	Elongator complex protein 6	Elp6	2	2	10.2	29.326	0.00062131	2047700	1848300	1518700	1901300	2404600	1748800	1777200	2125100	1804900	1883700	Elp6	3	3	0	0	0	0	0	0	0	0
Q8BKC5;Q8BIV3	Q8BKC5	Importin-5	Ipo5	25	25	32	123.59	0	246060000	211220000	200340000	224980000	235650000	192870000	182340000	282570000	2.19207e+08	219260000	Ipo5	3	3	0	0	0	0	0	0	0	0
Q8BKE6	Q8BKE6	Cytochrome P450 20A1	Cyp20a1	3	3	9.3	52.149	0	3488200	3249900	3401700	3421300	3597600	4179400	4013400	3014700	3.37993e+06	3.73583e+06	Cyp20a1	3	3	0	0	0	0	0	0	0	0
Q8BKS9	Q8BKS9	Pumilio domain-containing protein KIAA0020	Kiaa0020	15	15	30.4	72.799	0	59515000	58196000	59574000	56409000	51851000	56896000	63298000	50708000	59095000	5.69673e+07	Kiaa0020	3	3	0	0	0	0	0	0	0	0
Q8BKT7	Q8BKT7	THO complex subunit 5 homolog	Thoc5	3	3	7.5	78.685	0.0003283	0	0	6615800	0	0	0	4757400	5404900	2.20527e+06	3.38743e+06	Thoc5	2	1	0	0	0	0	0	0	0	0
Q8BKX6	Q8BKX6	Serine/threonine-protein kinase SMG1	Smg1	1	1	0.4	409.76	0.0029727	601720	557720	768380	0	624900	0	524920	611810	642607	378910	Smg1	2	3	0	0	0	0	0	0	0	0
Q8BKZ9	Q8BKZ9	Pyruvate dehydrogenase protein X component, mitochondrial	Pdhx	5	5	17.6	53.998	0	9440900	9367200	8209700	5937900	8466100	7545000	7185900	8072200	9.00593e+06	7.60103e+06	Pdhx	3	3	0	0	0	0	0	0	0	0
Q8BL95	Q8BL95	UPF0769 protein C21orf59 homolog		1	1	9	33.19	0	0	2254700	2578200	0	0	0	2409900	2667400	1.61097e+06	1.69243e+06		2	2	0	0	0	0	0	0	0	0
Q8BL97	Q8BL97	Serine/arginine-rich splicing factor 7	Srsf7	7	7	28.1	30.817	0	153460000	142860000	127840000	177950000	164080000	182010000	177970000	146630000	1.41387e+08	168870000	Srsf7	3	3	0	0	0	0	0	0	0	0
Q8BLH7	Q8BLH7	HIRA-interacting protein 3	Hirip3	5	5	12.1	65.214	0	9442400	7535900	6837800	7870200	8702200	10043000	10322000	7667000	7938700	9344000	Hirip3	3	3	0	0	0	0	0	0	0	0
Q8BLN5	Q8BLN5	Lanosterol synthase	Lss	9	9	15.6	83.14	0	15999000	17002000	17568000	14855000	17830000	14220000	13568000	15824000	1.68563e+07	1.45373e+07	Lss	3	3	0	0	0	0	0	0	0	0
Q8BM39	Q8BM39	Pre-mRNA-splicing factor 18	Prpf18	4	4	17.5	39.889	0	6953300	6104400	8293300	6833400	6988200	7077000	7605700	5993300	7117000	6892000	Prpf18	3	3	0	0	0	0	0	0	0	0
Q8BM55	Q8BM55	Transmembrane protein 214	Tmem214	2	2	4.4	76.429	0.00035778	0	2005100	2839200	0	2526200	1679600	2002100	2008900	1.61477e+06	1.89687e+06	Tmem214	3	2	0	0	0	0	0	0	0	0
Q8BM72	Q8BM72	Heat shock 70 kDa protein 13	Hspa13	2	2	5.3	51.709	0.0021244	1251900	0	1731900	1555800	1716600	1361900	1616800	1519900	994600	1.49953e+06	Hspa13	3	2	0	0	0	0	0	0	0	0
Q8BMA6	Q8BMA6	Signal recognition particle subunit SRP68	Srp68	16	16	33.9	70.573	0	44029000	43475000	43814000	47741000	47504000	49606000	49623000	44173000	4.37727e+07	4.78007e+07	Srp68	3	3	0	0	0	0	0	0	0	0
Q8BMB3	Q8BMB3	Eukaryotic translation initiation factor 4E type 2	Eif4e2	1	1	4.5	28.263	0.004084	1859100	2210100	3523300	2531100	0	0	0	0	2.53083e+06	0	Eif4e2	0	3	0	0	0	1	1	1	0	0
Q8BMC4	Q8BMC4	Nucleolar protein 9	Nop9	7	7	17.5	70.046	0	12716000	14762000	13557000	10453000	11722000	10525000	9397600	14448000	1.36783e+07	1.14569e+07	Nop9	3	3	0	0	0	0	0	0	0	0
Q8BMF4	Q8BMF4	Dihydrolipoyllysine-residue acetyltransferase component of pyruvate dehydrogenase complex, mitochondrial	Dlat	8	8	19	67.941	0	25933000	28892000	28593000	21919000	24047000	21512000	23192000	26283000	27806000	2.36623e+07	Dlat	3	3	0	0	0	0	0	0	0	0
Q8BMG7	Q8BMG7	Rab3 GTPase-activating protein non-catalytic subunit	Rab3gap2	3	3	3.2	152.53	0	1841400	1540900	2183500	2090100	2073000	1782000	1794800	2103200	1.85527e+06	1.89333e+06	Rab3gap2	3	3	0	0	0	0	0	0	0	0
Q8BMJ2	Q8BMJ2	Leucine--tRNA ligase, cytoplasmic	Lars	34	34	38.7	134.19	0	206990000	209400000	199500000	212140000	216050000	250870000	217050000	197770000	2.05297e+08	2.21897e+08	Lars	3	3	0	0	0	0	0	0	0	0
Q8BMJ3;Q60872;Q8BX20;Q3UTA4;Q3UT53;Q3TQZ4;J3QQ02;J3QPI8;J3QP87;J3QNT6;J3QMW5;A0A1Y7VNG9;A0A1Y7VLT7;A0A1Y7VK80;A0A1Y7VJE9	Q8BMJ3;Q60872	Eukaryotic translation initiation factor 1A, X-chromosomal;Eukaryotic translation initiation factor 1A	Eif1ax;Eif1a	3	3	21.5	16.46	0	50026000	44131000	32380000	34692000	41913000	53070000	37529000	19678000	42179000	36759000	Eif1ax;Eif1a	3	3	0	0	0	0	0	0	0	0
Q8BML9	Q8BML9		Qars	13	13	22.3	87.676	0	62707000	58778000	64347000	69781000	64121000	64550000	65556000	65362000	61944000	65156000	Qars	3	3	0	0	0	0	0	0	0	0
Q8BMP6	Q8BMP6	Golgi resident protein GCP60	Acbd3	6	6	17.1	60.18	0	6961200	9537500	7958300	6541200	7803700	6087600	8922100	8697100	8.15233e+06	7.90227e+06	Acbd3	3	3	0	0	0	0	0	0	0	0
Q8BMQ2	Q8BMQ2	General transcription factor 3C polypeptide 4	Gtf3c4	4	4	5.3	91.612	0	5552100	5265800	4708700	5236000	4959600	6508800	5411100	5502900	5.17553e+06	5807600	Gtf3c4	3	3	0	0	0	0	0	0	0	0
Q8BMS1	Q8BMS1	Trifunctional enzyme subunit alpha, mitochondrial;Long-chain enoyl-CoA hydratase;Long chain 3-hydroxyacyl-CoA dehydrogenase	Hadha	19	19	36.7	82.669	0	84617000	90966000	91804000	93581000	92598000	94438000	102380000	88411000	89129000	9.50763e+07	Hadha	3	3	0	0	0	0	0	0	0	0
Q8BMS9;Q8CB96	Q8BMS9	Ras association domain-containing protein 2	Rassf2	5	5	26.1	37.973	0	8582800	12297000	9311800	10051000	12545000	10713000	10188000	9838600	1.00639e+07	1.02465e+07	Rassf2	3	3	0	0	0	0	0	0	0	0
Q8BMZ5	Q8BMZ5	tRNA-splicing endonuclease subunit Sen34	Tsen34	1	1	4.1	34.196	0.0037945	1152900	1513600	1345100	965510	1328100	564840	1323700	1275600	1337200	1.05471e+06	Tsen34	3	3	0	0	0	0	0	0	0	0
Q8BNA6	Q8BNA6	Protocadherin Fat 3	Fat3	2	2	0.4	502	0.0018282	3122500	5022100	6931600	4889300	4591700	5501800	4293000	3110400	5025400	4.30173e+06	Fat3	3	3	0	0	0	0	0	0	0	0
Q8BNU0	Q8BNU0	Armadillo repeat-containing protein 6	Armc6	4	4	12	50.683	0	3845900	4959400	4464900	3462500	3343400	1988900	3832800	4020200	4423400	3.28063e+06	Armc6	3	3	0	0	0	0	0	0	0	0
Q8BNV1	Q8BNV1	tRNA (uracil-5-)-methyltransferase homolog A	Trmt2a	7	7	21.4	67.488	0	11351000	14865000	12192000	11464000	11949000	12693000	11300000	12662000	1.28027e+07	1.22183e+07	Trmt2a	3	3	0	0	0	0	0	0	0	0
Q8BP27	Q8BP27	Swi5-dependent recombination DNA repair protein 1 homolog	Sfr1	1	1	3.4	35.182	0.0035315	2446300	2446900	2344900	2066900	2543200	2924500	2543000	2885500	2412700	2.78433e+06	Sfr1	3	3	0	0	0	0	0	0	0	0
Q8BP40	Q8BP40	Lysophosphatidic acid phosphatase type 6	Acp6	8	8	23	47.624	0	32198000	35147000	41519000	36745000	41515000	39448000	40936000	40489000	36288000	40291000	Acp6	3	3	0	0	0	0	0	0	0	0
Q8BP47	Q8BP47	Asparagine--tRNA ligase, cytoplasmic	Nars	17	17	37.7	64.279	0	148200000	161690000	162330000	138990000	138010000	168340000	144330000	127130000	1.57407e+08	146600000	Nars	3	3	0	0	0	0	0	0	0	0
Q8BP48	Q8BP48	Methionine aminopeptidase 1	Metap1	8	8	31.9	43.221	0	25211000	26904000	21125000	22359000	21099000	22649000	21607000	23916000	2.44133e+07	22724000	Metap1	3	3	0	0	0	0	0	0	0	0
Q8BP67	Q8BP67	60S ribosomal protein L24	Rpl24	8	8	41.4	17.779	0	210580000	209400000	183740000	161440000	203110000	153310000	177960000	176340000	201240000	1.69203e+08	Rpl24	3	3	0	0	0	0	0	0	0	0
Q8BP92	Q8BP92	Reticulocalbin-2	Rcn2	6	6	26.2	37.27	0	17576000	17139000	19796000	17443000	17086000	18019000	16440000	15806000	1.81703e+07	16755000	Rcn2	3	3	0	0	0	0	0	0	0	0
Q921Y0;Q8BPB0	Q921Y0;Q8BPB0	MOB kinase activator 1A;MOB kinase activator 1B	Mob1a;Mob1b	3	3	16.7	25.079	0	20179000	17191000	17868000	20333000	17816000	22023000	25779000	18326000	1.84127e+07	2.20427e+07	Mob1a;Mob1b	3	3	0	0	0	0	0	0	0	0
Q8BPU7;Q8BHL5	Q8BPU7	Engulfment and cell motility protein 1	Elmo1	12	12	21.7	83.935	0	58257000	62921000	56416000	58818000	59736000	59958000	60343000	53223000	59198000	5.78413e+07	Elmo1	3	3	0	0	0	0	0	0	0	0
Q8BPY9	Q8BPY9	Fidgetin-like protein 1	Fignl1	1	1	2.6	74.85	0.00032248	930910	958240	0	917330	0	0	1063700	1290100	629717	784600	Fignl1	2	2	0	0	0	0	0	0	0	0
Q8BQ30	Q8BQ30	Phostensin	Ppp1r18	10	10	26.3	65.629	0	32015000	34989000	37175000	34658000	40661000	40440000	37996000	31695000	3.47263e+07	3.67103e+07	Ppp1r18	3	3	0	0	0	0	0	0	0	0
Q8BQ46	Q8BQ46		Taf15	1	1	1.4	58.6	0.006012	9377800	9196700	6375600	11588000	8140400	13236000	11453000	10765000	8316700	11818000	Taf15	3	3	0	0	0	0	0	0	0	0
Q8BQP8	Q8BQP8	Rab11 family-interacting protein 4	Rab11fip4	1	1	1.6	71.9	0.0075928	0	0	0	0	0	0	0	150960000	0	50320000	Rab11fip4	1	0	0	1	0	0	0	0	0	0
Q8BQX5	Q8BQX5	Transmembrane and coiled-coil domain-containing protein 6	Tmco6	1	1	2	54.914	0.0012338	34299000	0	0	0	0	0	38877000	30404000	11433000	2.30937e+07	Tmco6	2	1	0	0	0	0	0	0	0	0
Q8BQZ5	Q8BQZ5	Cleavage and polyadenylation specificity factor subunit 4	Cpsf4	3	3	24.6	23.653	0	7700300	7497300	7629200	8406900	7679800	7786900	7325500	6099900	7.60893e+06	7.07077e+06	Cpsf4	3	3	0	0	0	0	0	0	0	0
Q8BR65	Q8BR65	Sin3 histone deacetylase corepressor complex component SDS3	Suds3	1	1	4.6	38.107	0	1346600	1556100	0	1456400	1120100	1366100	1391800	1308800	967567	1.35557e+06	Suds3	3	2	0	0	0	0	0	0	0	0
Q8BR90	Q8BR90	UPF0600 protein C5orf51 homolog		1	1	4.8	33.471	0.00062893	1179600	1096200	1063800	1310100	1121500	862560	741690	1220500	1113200	941583		3	3	0	0	0	0	0	0	0	0
Q8BR93	Q8BR93	Putative nuclease HARBI1	Harbi1	1	1	2.6	38.713	0.0096739	0	0	9151400	0	0	0	0	0	3.05047e+06	0	Harbi1	0	1	0	0	0	0	1	0	0	0
Q8BRF7	Q8BRF7	Sec1 family domain-containing protein 1	Scfd1	7	7	15	72.322	0	15537000	17445000	17114000	16955000	14838000	12487000	15199000	14979000	1.66987e+07	1.42217e+07	Scfd1	3	3	0	0	0	0	0	0	0	0
Q8BRH3	Q8BRH3	Rho GTPase-activating protein 19	Arhgap19	2	2	6.7	55.733	0.0003643	1782400	1890100	2016200	0	1668900	0	0	1964800	1.89623e+06	654933	Arhgap19	1	3	0	0	0	1	0	0	0	0
Q8BRN9	Q8BRN9	Coiled-coil and C2 domain-containing protein 1B	Cc2d1b	3	3	7.5	93.09	0.00036738	1833300	2170500	2482200	2282100	2432600	0	1942500	3127100	2162000	1.68987e+06	Cc2d1b	2	3	0	0	0	0	0	0	0	0
Q8BRT1	Q8BRT1	CLIP-associating protein 2	Clasp2	3	3	2.7	140.74	0	3654800	3527900	4009600	3630400	4760200	4098800	0	3667200	3.73077e+06	2.58867e+06	Clasp2	2	3	0	0	0	0	0	0	0	0
Q8BSP2	Q8BSP2	Condensin-2 complex subunit H2	Ncaph2	3	3	6.1	68.945	0.0003375	2263600	2034000	1356600	2425000	1847100	2258300	1556600	1397800	1.88473e+06	1.73757e+06	Ncaph2	3	3	0	0	0	0	0	0	0	0
Q8BSQ9	Q8BSQ9	Protein polybromo-1	Pbrm1	13	13	12.9	187.19	0	17733000	19369000	15473000	19364000	20004000	19589000	20627000	15977000	17525000	18731000	Pbrm1	3	3	0	0	0	0	0	0	0	0
Q8BT07	Q8BT07	Centrosomal protein of 55 kDa	Cep55	3	3	8.4	53.93	0.00036969	1510600	1577700	1376500	1373500	2458000	2100000	2073800	1485800	1.48827e+06	1.88653e+06	Cep55	3	3	0	0	0	0	0	0	0	0
Q8BT60;P59108;Q1RLL3;Q9Z140;Q8BLR2;Q9DC53;Q8JZW4	Q8BT60	Copine-3	Cpne3	2	1	3.4	59.584	0.00035398	3073400	2662600	2992200	3681800	3609600	2744900	2601900	2775900	2909400	2.70757e+06	Cpne3	3	3	0	0	0	0	0	0	0	0
Q8BTI8	Q8BTI8	Serine/arginine repetitive matrix protein 2	Srrm2	24	24	15.2	294.84	0	94424000	94137000	81426000	95692000	91197000	95482000	102160000	102040000	8.99957e+07	99894000	Srrm2	3	3	0	0	0	0	0	0	0	0
Q8BTM8;Q8VHX6	Q8BTM8	Filamin-A	Flna	35	34	22.3	281.22	0	64645000	79867000	75892000	82087000	84165000	74918000	100040000	95100000	73468000	9.00193e+07	Flna	3	3	0	0	0	0	0	0	0	0
Q8BTS4	Q8BTS4	Nuclear pore complex protein Nup54	Nup54	10	10	25.9	55.731	0	28839000	32107000	29993000	30315000	29571000	30256000	28934000	28793000	30313000	2.93277e+07	Nup54	3	3	0	0	0	0	0	0	0	0
Q8BTT6	Q8BTT6	Digestive organ expansion factor homolog	Diexf	5	5	8.8	88.817	0	10114000	11391000	8850300	9093500	10530000	9380800	9804900	8088800	1.01184e+07	9091500	Diexf	3	3	0	0	0	0	0	0	0	0
Q8BTU1	Q8BTU1	Cilia- and flagella-associated protein 20	Cfap20	1	1	8.8	22.748	0.00033212	0	0	0	0	0	0	0	2205700	0	735233	Cfap20	1	0	0	1	0	0	0	0	0	0
Q8BTV2	Q8BTV2	Cleavage and polyadenylation specificity factor subunit 7	Cpsf7	3	3	9.6	52.01	0	6938900	6047900	6758600	8507200	6676500	8729500	9586500	7113300	6581800	8.47643e+06	Cpsf7	3	3	0	0	0	0	0	0	0	0
Q8BTW3	Q8BTW3	Exosome complex component MTR3	Exosc6	3	3	20.1	28.37	0	18543000	21217000	20659000	21789000	21640000	24306000	23417000	17796000	2.01397e+07	2.18397e+07	Exosc6	3	3	0	0	0	0	0	0	0	0
Q8BTW8	Q8BTW8	CDK5 regulatory subunit-associated protein 1	Cdk5rap1	1	1	1.5	66.109	0.0094392	762890	879140	961550	0	779680	971250	640210	693080	867860	768180	Cdk5rap1	3	3	0	0	0	0	0	0	0	0
Q8BTX9	Q8BTX9	Inactive hydroxysteroid dehydrogenase-like protein 1	Hsdl1	1	1	3.9	36.867	0.0006215	1554500	1397800	2186300	1359400	1399000	1086000	1182000	833090	1.71287e+06	1.0337e+06	Hsdl1	3	3	0	0	0	0	0	0	0	0
Q8BTY2;Q8JZR6;Q5DTL9	Q8BTY2	Sodium bicarbonate cotransporter 3	Slc4a7	3	3	4.5	116.51	0	1729300	1783400	1838800	2134300	1941300	1300700	2305600	1807000	1.78383e+06	1.80443e+06	Slc4a7	3	3	0	0	0	0	0	0	0	0
Q8BTZ7	Q8BTZ7	Mannose-1-phosphate guanyltransferase beta	Gmppb	3	3	11.7	39.916	0	3792800	3904500	4945000	3592000	4194700	4506200	4351600	3416000	4214100	4.09127e+06	Gmppb	3	3	0	0	0	0	0	0	0	0
Q8BU03	Q8BU03	Periodic tryptophan protein 2 homolog	Pwp2	5	5	6.2	102.91	0	5450500	4313900	4982100	5350600	4437600	5855600	4418500	4908000	4915500	5060700	Pwp2	3	3	0	0	0	0	0	0	0	0
Q8BU04	Q8BU04	Putative E3 ubiquitin-protein ligase UBR7	Ubr7	5	5	13.2	48.064	0	9233300	9218700	9952600	10530000	10688000	10510000	11403000	10073000	9468200	10662000	Ubr7	3	3	0	0	0	0	0	0	0	0
Q8BU30	Q8BU30	Isoleucine--tRNA ligase, cytoplasmic	Iars	37	37	36.9	144.27	0	251460000	239960000	254910000	244940000	252640000	276390000	257160000	241660000	2.48777e+08	2.58403e+08	Iars	3	3	0	0	0	0	0	0	0	0
Q8BU31	Q8BU31	Ras-related protein Rap-2c	Rap2c	2	1	20.8	20.745	0	3399700	4586800	3739300	2979100	3049000	966140	2841000	3522700	3908600	2443280	Rap2c	3	3	0	0	0	0	0	0	0	0
Q8BU33	Q8BU33	Acetolactate synthase-like protein	Ilvbl	4	4	11.2	68.155	0	3673100	3547600	4533300	0	2393300	0	0	6729600	3918000	2243200	Ilvbl	1	3	0	0	0	1	0	0	0	0
Q8BU88	Q8BU88	39S ribosomal protein L22, mitochondrial	Mrpl22	3	3	19.4	23.805	0	5838400	7827200	7830700	6233500	5320500	4792600	4444200	5109800	7.16543e+06	4782200	Mrpl22	3	3	0	0	0	0	0	0	0	0
Q8BUI3	Q8BUI3	Leucine-rich repeat and WD repeat-containing protein 1	LRWD1	3	3	5.9	71.593	0	3556600	3139400	3353900	3161200	2775700	2735800	2296200	3472200	3.34997e+06	2.83473e+06	LRWD1	3	3	0	0	0	0	0	0	0	0
Q8BUM3	Q8BUM3	Tyrosine-protein phosphatase non-receptor type 7	Ptpn7	3	3	15.6	40.351	0	5582000	7514600	6125300	6082100	7646600	6682000	6546000	6282500	6407300	6503500	Ptpn7	3	3	0	0	0	0	0	0	0	0
Q8BUV3	Q8BUV3	Gephyrin;Molybdopterin adenylyltransferase;Molybdopterin molybdenumtransferase	Gphn	5	5	10.3	83.281	0	6546800	8889100	8253700	7426600	8701500	10841000	7949400	8398500	7.89653e+06	9.06297e+06	Gphn	3	3	0	0	0	0	0	0	0	0
Q8BUY5	Q8BUY5	Complex I assembly factor TIMMDC1, mitochondrial	Timmdc1	3	3	15.1	31.791	0	3355800	3931200	5537400	3032900	3841100	3000200	3781100	3438700	4274800	3.40667e+06	Timmdc1	3	3	0	0	0	0	0	0	0	0
Q8BV13	Q8BV13	COP9 signalosome complex subunit 7b	Cops7b	5	5	28.4	29.689	0	7351200	7187600	8973200	7860900	6630100	8886500	7896800	7162300	7.83733e+06	7.98187e+06	Cops7b	3	3	0	0	0	0	0	0	0	0
Q8BV49;Q504N7	Q8BV49	Pyrin and HIN domain-containing protein 1	Pyhin1	5	5	20.2	46.886	0	11403000	11401000	9537500	11142000	8855600	12837000	14001000	6848400	10780500	11228800	Pyhin1	3	3	0	0	0	0	0	0	0	0
Q8BVE3	Q8BVE3	V-type proton ATPase subunit H	Atp6v1h	4	4	15.1	55.854	0	11338000	13111000	14040000	9412000	12922000	11948000	11402000	12211000	1.28297e+07	1.18537e+07	Atp6v1h	3	3	0	0	0	0	0	0	0	0
Q8BVE8	Q8BVE8	Histone-lysine N-methyltransferase NSD2	Whsc1	6	6	6.6	152.25	0	7195600	9573200	7255000	8045600	8739500	7631400	7364100	6325200	8.00793e+06	7106900	Whsc1	3	3	0	0	0	0	0	0	0	0
Q8BVF2	Q8BVF2	Phosducin-like protein 3	Pdcl3	4	4	22.9	27.581	0	5866900	3828000	4872300	5412200	4812900	5671100	4721700	4611800	4.85573e+06	5.00153e+06	Pdcl3	3	3	0	0	0	0	0	0	0	0
Q8BVG4	Q8BVG4	Dipeptidyl peptidase 9	Dpp9	3	3	7.7	98	0.00037258	3206200	3955000	4589700	5655400	4108200	4484900	3671600	3723700	3.91697e+06	3.96007e+06	Dpp9	3	3	0	0	0	0	0	0	0	0
Q8BVI4	Q8BVI4	Dihydropteridine reductase	Qdpr	6	6	42.3	25.57	0	32593000	31486000	38331000	31270000	29643000	34574000	36189000	30890000	3.41367e+07	3.38843e+07	Qdpr	3	3	0	0	0	0	0	0	0	0
Q8BVK9	Q8BVK9	Sp110 nuclear body protein	Sp110	5	5	15.1	50.14	0	30004000	33486000	29129000	32808000	30664000	28696000	33499000	26602000	30873000	29599000	Sp110	3	3	0	0	0	0	0	0	0	0
Q8BVL3	Q8BVL3	Sorting nexin-17	Snx17	2	2	4.9	52.797	0.00037189	1932900	2463600	2205700	2338500	2889700	2798500	3493000	2526100	2.20073e+06	2939200	Snx17	3	3	0	0	0	0	0	0	0	0
Q8BVQ5	Q8BVQ5	Protein phosphatase methylesterase 1	Ppme1	3	3	10.9	42.256	0	5519900	4399200	4978600	4163800	4592200	4614500	5152400	5650200	4965900	5.13903e+06	Ppme1	3	3	0	0	0	0	0	0	0	0
Q8BVU0	Q8BVU0	Leucine-rich repeat and calponin homology domain-containing protein 3	Lrch3	1	1	1.5	86.34	0.00032154	1114400	1279600	1104500	1397600	1066700	1559700	1182300	1357300	1.16617e+06	1.36643e+06	Lrch3	3	3	0	0	0	0	0	0	0	0
Q8BVY0	Q8BVY0	Ribosomal L1 domain-containing protein 1	Rsl1d1	14	14	51.5	50.421	0	124940000	123460000	152110000	95575000	110690000	121340000	88475000	144060000	1.33503e+08	1.17958e+08	Rsl1d1	3	3	0	0	0	0	0	0	0	0
Q8BW10	Q8BW10	RNA-binding protein NOB1	Nob1	9	9	25.6	45.463	0	21416000	25053000	22964000	23866000	23771000	20717000	27821000	21574000	2.31443e+07	2.33707e+07	Nob1	3	3	0	0	0	0	0	0	0	0
Q8BWM0	Q8BWM0	Prostaglandin E synthase 2;Prostaglandin E synthase 2 truncated form	Ptges2	2	2	7	43.323	0	1631600	1587400	1551000	1634900	1666300	1329300	1405800	1568000	1590000	1.43437e+06	Ptges2	3	3	0	0	0	0	0	0	0	0
Q8BWQ6	Q8BWQ6	UPF0505 protein C16orf62 homolog		1	1	1.3	109.08	0.0043567	944670	0	1538700	0	1353300	0	0	1216500	827790	405500		1	2	0	0	0	0	0	0	0	0
Q8BWT1	Q8BWT1	3-ketoacyl-CoA thiolase, mitochondrial	Acaa2	3	3	12.1	41.829	0	3099600	3499500	4477900	3456700	3508600	3549700	3379600	3974200	3.69233e+06	3634500	Acaa2	3	3	0	0	0	0	0	0	0	0
Q8BWU5	Q8BWU5	Probable tRNA N6-adenosine threonylcarbamoyltransferase	Osgep	4	4	17.6	36.3	0	5943400	7553400	7654300	6039100	7039600	6980100	8012500	6226500	7.05037e+06	7.07303e+06	Osgep	3	3	0	0	0	0	0	0	0	0
Q8BWW4	Q8BWW4	La-related protein 4	Larp4	11	11	21.4	79.763	0	16143000	18672000	15743000	17456000	15200000	19686000	21720000	15744000	1.68527e+07	19050000	Larp4	3	3	0	0	0	0	0	0	0	0
Q8BWY3	Q8BWY3	Eukaryotic peptide chain release factor subunit 1	Etf1	16	16	44.4	49.03	0	87775000	76372000	82496000	80268000	80702000	99647000	91140000	88608000	8.22143e+07	9.31317e+07	Etf1	3	3	0	0	0	0	0	0	0	0
Q8BWY7	Q8BWY7	Zinc transporter ZIP11	Slc39a11	1	1	4.4	35.466	0.0057422	633610	710790	0	946290	741260	709340	701050	787480	448133	732623	Slc39a11	3	2	0	0	0	0	0	0	0	0
Q8BWY9	Q8BWY9	Protein CIP2A	Kiaa1524	5	5	6.3	102.04	0	8707200	10396000	9973200	9724600	9438700	11506000	14705000	9842200	9.69213e+06	1.20177e+07	Kiaa1524	3	3	0	0	0	0	0	0	0	0
Q8BWZ3	Q8BWZ3	N-alpha-acetyltransferase 25, NatB auxiliary subunit	Naa25	6	6	7.3	111.71	0	10805000	13166000	10598000	10707000	10588000	11136000	10457000	11979000	11523000	1.11907e+07	Naa25	3	3	0	0	0	0	0	0	0	0
Q8BX09	Q8BX09	Retinoblastoma-binding protein 5	Rbbp5	3	3	9.9	59.097	0.00034188	6452700	7925200	6302300	10185000	6718100	6808600	7820300	6885600	6893400	7171500	Rbbp5	3	3	0	0	0	0	0	0	0	0
Q8BX10	Q8BX10	Serine/threonine-protein phosphatase PGAM5, mitochondrial	Pgam5	8	8	26.4	31.994	0	19462000	21181000	19615000	21708000	19812000	30446000	22761000	17181000	20086000	2.34627e+07	Pgam5	3	3	0	0	0	0	0	0	0	0
Q8BX17	Q8BX17	Gem-associated protein 5	Gemin5	12	12	11.1	166.59	0	16676000	17464000	15736000	14788000	18999000	24007000	19908000	16674000	1.66253e+07	2.01963e+07	Gemin5	3	3	0	0	0	0	0	0	0	0
Q8BX57	Q8BX57	PX domain-containing protein kinase-like protein	Pxk	2	2	5	65.23	0.00033841	1308100	0	1591400	0	0	0	0	1310800	966500	436933	Pxk	1	2	0	0	0	0	0	0	0	0
Q8BXC6	Q8BXC6	COMM domain-containing protein 2	Commd2	1	1	5	22.848	0.0075949	2877300	2427600	2677300	2991400	2707300	3359000	3489100	2123100	2.66073e+06	2990400	Commd2	3	3	0	0	0	0	0	0	0	0
Q8BXL7	Q8BXL7	ADP-ribosylation factor-related protein 1	Arfrp1	1	1	9	22.659	0.0012357	1820000	2281200	1786500	1177700	1236000	0	1512200	1430100	1.96257e+06	980767	Arfrp1	2	3	0	0	0	0	0	0	0	0
Q8BXN9	Q8BXN9	Transmembrane protein 87A	Tmem87a	1	1	3.2	63.379	0.00033738	1387700	1103700	1259100	0	887800	0	0	1583300	1.25017e+06	527767	Tmem87a	1	3	0	0	0	1	0	0	0	0
Q8BXV2	Q8BXV2	BRI3-binding protein	Bri3bp	2	2	13	28.263	0	10339000	9633100	9669900	8947200	8418200	6581600	7678800	7785900	9.88067e+06	7.34877e+06	Bri3bp	3	3	0	0	0	0	0	0	0	0
Q8BXZ1	Q8BXZ1	Protein disulfide-isomerase TMX3	Tmx3	5	5	14.3	51.847	0	13805000	14259000	12440000	15693000	15779000	17387000	17691000	14750000	1.35013e+07	1.66093e+07	Tmx3	3	3	0	0	0	0	0	0	0	0
Q8BY02	Q8BY02	NF-kappa-B-repressing factor	Nkrf	2	2	3.8	77.738	0.0003427	1566700	1415100	1283500	0	1768900	1835100	1993200	0	1.42177e+06	1276100	Nkrf	2	3	0	0	0	0	0	0	0	0
Q8BY71	Q8BY71	Histone acetyltransferase type B catalytic subunit	Hat1	8	8	26.4	49.278	0	27335000	36875000	35132000	26613000	39395000	49613000	41713000	28611000	33114000	39979000	Hat1	3	3	0	0	0	0	0	0	0	0
Q8BY87	Q8BY87	Ubiquitin carboxyl-terminal hydrolase 47	Usp47	4	4	4.7	157.45	0	113980000	136570000	133880000	149850000	138330000	138740000	129360000	128650000	1.28143e+08	132250000	Usp47	3	3	0	0	0	0	0	0	0	0
Q8BYA0	Q8BYA0	Tubulin-specific chaperone D	Tbcd	9	9	11	133.32	0	20715000	19743000	21568000	19626000	20992000	19763000	18516000	19466000	2.06753e+07	1.92483e+07	Tbcd	3	3	0	0	0	0	0	0	0	0
Q8BYB9	Q8BYB9	Protein O-glucosyltransferase 1	Poglut1	1	1	3.6	46.379	0.00035524	978250	1142500	1255700	681820	862810	0	0	1517300	1.12548e+06	505767	Poglut1	1	3	0	0	0	1	0	0	0	0
Q8BYC6;Q5F2E8	Q8BYC6	Serine/threonine-protein kinase TAO3	Taok3	3	3	5.3	105.33	0.00035286	4949200	5052400	4300100	4393500	5383700	6102300	4596400	4218300	4.76723e+06	4.97233e+06	Taok3	3	3	0	0	0	0	0	0	0	0
Q8BYK6	Q8BYK6	YTH domain-containing family protein 3	Ythdf3	10	6	20.5	63.961	0	35684000	38959000	34686000	37351000	40776000	38697000	38851000	32959000	36443000	3.68357e+07	Ythdf3	3	3	0	0	0	0	0	0	0	0
Q8BYL4	Q8BYL4	Tyrosine--tRNA ligase, mitochondrial	Yars2	7	7	23.1	52.597	0	6283900	6324900	6718300	6841200	6712700	8711700	8715800	6947600	6.44237e+06	8.12503e+06	Yars2	3	3	0	0	0	0	0	0	0	0
[truncated: 1,595 more rows]

## Sheet: Tab2-WT_vs_KO_IP
Protein IDs	Majority protein IDs	Protein names	Gene names	Fasta headers	Razor + unique peptides	Unique peptides	Unique + razor sequence coverage [%]	Mol. weight [kDa]	Q-value	Intensity KO_01	Intensity KO_02	Intensity KO_03	Intensity WT01	Intensity WT02	Intensity WT03	Intensity POOL_TR01	Intensity POOL_TR02	LFQ intensity KO_01	LFQ intensity KO_02	LFQ intensity KO_03	LFQ intensity WT01	LFQ intensity WT02	LFQ intensity WT03	LFQ intensity POOL_TR01	LFQ intensity POOL_TR02	Average of LFQ intensity - KO	Average of LFQ intensity - WT	Gene names	1 if protein LFQ intensity > WT vs KO	Number of WT samples detected in	Number of KO samples detected in	1 if detected in WT (all 3 samples), but not KO (max 1 sample)	1 if all WT mean at least 2X single KO value	1 if robustly detected in WT but not KO	1 if significant by Perseus (min n=5 across all samples)	1 if significantly higher in WT	1 if robustly detected only in WT or significantly higher in WT
O89090	O89090	Transcription factor Sp1	Sp1	sp|O89090|SP1_MOUSE Transcription factor Sp1 OS=Mus musculus OX=10090 GN=Sp1 PE=1 SV=2	3	3	8.2	80.731	0	0	0	0	49835000	51330000	55165000	19089000	20144000	0	0	0	31375000	24475000	34588000	12155000	15179000	0	30146000	Sp1	1	3	0	1	1	1	0	0	1
Q9JJZ6	Q9JJZ6	Krueppel-like factor 13	Klf13	sp|Q9JJZ6|KLF13_MOUSE Krueppel-like factor 13 OS=Mus musculus OX=10090 GN=Klf13 PE=1 SV=2	1	1	5.9	31.136	0	0	0	0	3572400	4152600	4021400	1774400	2064000	0	0	0	2926600	2147600	2602800	1313300	1867000	0	2559000	Klf13	1	3	0	1	1	1	0	0	1
P68368	P68368	Tubulin alpha-4A chain	Tuba4a	sp|P68368|TBA4A_MOUSE Tubulin alpha-4A chain OS=Mus musculus OX=10090 GN=Tuba4a PE=1 SV=1	1	1	3.3	49.924	0.0042194	0	0	0	641220	691840	610620	341190	297420	0	0	0	536070	365140	403330	241780	253540	0	434847	Tuba4a	1	3	0	1	1	1	0	0	1
P61982	P61982	14-3-3 protein gamma;14-3-3 protein gamma, N-terminally processed	Ywhag	sp|P61982|1433G_MOUSE 14-3-3 protein gamma OS=Mus musculus OX=10090 GN=Ywhag PE=1 SV=2	1	1	5.7	28.302	0	0	0	0	955680	1104500	1155400	571460	680140	0	0	0	782900	571190	747820	422950	615220	0	700637	Ywhag	1	3	0	1	1	1	0	0	1
Q7TNK4	Q7TNK4		Zfp397	tr|Q7TNK4|Q7TNK4_MOUSE Zinc finger protein 397 OS=Mus musculus OX=10090 GN=Zfp397 PE=1 SV=1	2	2	4.7	60.524	0	0	0	0	3928200	3479800	4212800	1073000	935250	0	0	0	2986000	1669900	2525800	1066600	1136200	0	2393900	Zfp397	1	3	0	1	1	1	0	0	1
Q07231	Q07231	Zinc finger and SCAN domain-containing protein 21	Zscan21	sp|Q07231|ZSC21_MOUSE Zinc finger and SCAN domain-containing protein 21 OS=Mus musculus OX=10090 GN=Zscan21 PE=2 SV=2	6	6	14.1	63.012	0	0	0	0	23795000	28676000	26416000	8404600	5181700	0	0	0	15887000	12508000	14381000	6563300	9243500	0	1.42587e+07	Zscan21	1	3	0	1	1	1	0	0	1
Q61967	Q61967	Zinc finger protein 90	Zfp90	sp|Q61967|ZFP90_MOUSE Zinc finger protein 90 OS=Mus musculus OX=10090 GN=Zfp90 PE=1 SV=1	3	3	7.4	72.422	0	0	0	0	3281300	3650400	3077500	602440	459160	0	0	0	2071200	1772700	1756600	938580	889940	0	1.86683e+06	Zfp90	1	3	0	1	1	1	0	0	1
Q91VN1	Q91VN1	Zinc finger protein 24	Znf24	sp|Q91VN1|ZNF24_MOUSE Zinc finger protein 24 OS=Mus musculus OX=10090 GN=Znf24 PE=1 SV=1	7	7	32.9	41.918	0	0	0	0	24221000	31840000	32236000	10213000	5006400	0	0	0	19332000	14500000	18708000	7636500	7231700	0	1.75133e+07	Znf24	1	3	0	1	1	1	0	0	1
Q8K2R5	Q8K2R5	Zinc finger protein 668	Znf668	sp|Q8K2R5|ZN668_MOUSE Zinc finger protein 668 OS=Mus musculus OX=10090 GN=Znf668 PE=2 SV=1	4	4	10	68.346	0	0	0	0	16965000	22119000	22591000	7091200	4458000	0	0	0	14358000	10576000	13935000	5298800	5072900	0	1.29563e+07	Znf668	1	3	0	1	1	1	0	0	1
Q6NZI9	Q6NZI9		Zfp180	tr|Q6NZI9|Q6NZI9_MOUSE Zinc finger protein 180 OS=Mus musculus OX=10090 GN=Zfp180 PE=1 SV=1	3	3	7.5	73.801	0	0	0	0	5380200	7385800	7386300	2076500	1802500	0	0	0	3966100	3664300	4188600	2178600	2177400	0	3.93967e+06	Zfp180	1	3	0	1	1	1	0	0	1
Q8BQN6	Q8BQN6	Zinc finger protein OZF	Znf146	sp|Q8BQN6|OZF_MOUSE Zinc finger protein OZF OS=Mus musculus OX=10090 GN=Znf146 PE=2 SV=2	3	3	11.6	33.092	0	0	0	0	6466800	8477300	8167400	2988100	717610	0	0	0	4436700	4432500	5250000	2826200	883310	0	4706400	Znf146	1	3	0	1	1	1	0	0	1
A2ART0	A2ART0		Gm6710	tr|A2ART0|A2ART0_MOUSE Predicted gene 14391 OS=Mus musculus OX=10090 GN=Gm6710 PE=4 SV=1	2	0	4	64.074	0	0	0	0	3618800	3506300	4128700	1041000	911040	0	0	0	2046500	1224700	1938900	1287600	1261400	0	1736700	Gm6710	1	3	0	1	1	1	0	0	1
O88939	O88939	Zinc finger and BTB domain-containing protein 7A	Zbtb7a	sp|O88939|ZBT7A_MOUSE Zinc finger and BTB domain-containing protein 7A OS=Mus musculus OX=10090 GN=Zbtb7a PE=1 SV=2	4	4	15.5	60.28	0	0	0	0	20534000	26758000	25331000	10612000	10022000	0	0	0	17219000	13709000	15042000	7916200	10089000	0	1.53233e+07	Zbtb7a	1	3	0	1	1	1	0	0	1
Q9WTJ4	Q9WTJ4	Flt3-interacting zinc finger protein 1	Fiz1	sp|Q9WTJ4|FIZ1_MOUSE Flt3-interacting zinc finger protein 1 OS=Mus musculus OX=10090 GN=Fiz1 PE=1 SV=1	5	5	17.8	52.685	0	0	0	0	22013000	27319000	23989000	8404300	5135900	0	0	0	15049000	13615000	14239000	5769200	7837000	0	14301000	Fiz1	1	3	0	1	1	1	0	0	1
E9Q6W4	E9Q6W4		Zfp296	sp|E9Q6W4|ZN296_MOUSE Zinc finger protein 296 OS=Mus musculus OX=10090 GN=Znf296 PE=1 SV=1	2	2	9	47.82	0	0	0	0	3046100	3455700	2736600	573100	0	0	0	0	2230500	1683500	1684100	879790	0	0	1.86603e+06	Zfp296	1	3	0	1	1	1	0	0	1
Q9D2H6	Q9D2H6	Transcription factor Sp2	Sp2	sp|Q9D2H6|SP2_MOUSE Transcription factor Sp2 OS=Mus musculus OX=10090 GN=Sp2 PE=2 SV=2	5	5	14.2	64.907	0	0	0	0	21144000	29559000	28211000	11387000	7712800	0	0	0	16619000	14885000	17460000	8313600	8994300	0	1.63213e+07	Sp2	1	3	0	1	1	1	0	0	1
Q8BP18	Q8BP18		Zfp101	tr|Q8BP18|Q8BP18_MOUSE Zinc finger protein 101 OS=Mus musculus OX=10090 GN=Zfp101 PE=1 SV=1	4	4	8.2	70.493	0	0	0	0	6514100	9309900	9003600	2876400	2894500	0	0	0	4901800	4762100	5718500	2198200	3145100	0	5.12747e+06	Zfp101	1	3	0	1	1	1	0	0	1
Q8BIV1	Q8BIV1		Zfp719	tr|Q8BIV1|Q8BIV1_MOUSE Zinc finger protein 719 OS=Mus musculus OX=10090 GN=Zfp719 PE=1 SV=1	1	1	1.8	83.598	0	0	0	0	1470100	1351600	1092500	1224900	0	0	0	0	1182800	673810	681600	978810	0	0	846070	Zfp719	1	3	0	1	1	1	0	0	1
P25206	P25206	DNA replication licensing factor MCM3	Mcm3	sp|P25206|MCM3_MOUSE DNA replication licensing factor MCM3 OS=Mus musculus OX=10090 GN=Mcm3 PE=1 SV=2	1	1	1.8	91.545	0	0	0	0	550590	736830	781740	457120	0	0	0	0	460420	363610	516490	335890	0	0	446840	Mcm3	1	3	0	1	1	1	0	0	1
[truncated: 441 more rows]
