# Supplementary material for: PBK/TOPK mediates Ikaros, Aiolos and CTCF displacement from mitotic chromosomes and alters chromatin accessibility at selected C2H2-zinc finger protein binding sites
Source: Nat Commun. 2025 Sep 23;16:8348. doi: 10.1038/s41467-025-63740-4 (PMC12457614; doi:10.1038/s41467-025-63740-4)
Supplement: Supplementary file 11 — Source Data [file 41467_2025_63740_MOESM11_ESM.xlsx]

## Sheet: Fig. 1b
									Lane	Sample											Lane	Sample
									1	WT preB											1	WT preB
									2	Ikaros-mNeonGreen KI (clone1.1)											2	Ikaros-mNeonGreen KI (clone1.1)
									3	Ikaros-mNeonGreen KI (clone1.2)											3	Ikaros-mNeonGreen KI (clone1.2)
									4	Ikaros-mNeonGreen KI (clone2.1)											4	Ikaros-mNeonGreen KI (clone2.1)
									5	Ikaros-mNeonGreen KI (clone2.2)											5	Ikaros-mNeonGreen KI (clone2.2)
																					Top	Anti-Ikaros
																					Bottom	Anti-H3
																					Same image as above: brightness/contrast adjsuted for display of H3 bands

## Sheet: Fig. 1d
DNA/cytoplasm mean intensity ratio									GraphPad Prism analysis
DMSO	K252a	OTS514	VX-680	Alp.	CX-4945
0.911206	3.78738	4.43234	0.741291	1.47876	1.48218				Number of families	1
0.8956	3.70367	1.17883	0.745643	0.875016	1.20624				Number of comparisons per family	5
0.936541	2.61245	3.97921	0.71488	0.540157	1.03295				Alpha	0.05
0.933581	3.8476	2.73295	0.94609	0.830135	0.934408
1.39221	4.17044	1.67577	0.556279	0.803394	2.14563				Dunnett's multiple comparisons test	Mean Diff.	95.00% CI of diff.	Below threshold?	Summary	Adjusted P Value	A-?
1.27606	2.98062	10.7272	0.916349	0.839672	0.89058				DMSO vs. K252a	-2.195	-2.935 to -1.454	Yes	****	<0.0001	B	K252a
1.10666	5.48497	3.23673	0.633414	0.823071	0.927946				DMSO vs. OTS514	-2.391	-3.144 to -1.638	Yes	****	<0.0001	C	OTS514
0.774405	3.24284	3.42401	2.43549	0.89292	0.903286				DMSO vs. VX-680	-0.1494	-0.9652 to 0.6664	No	ns	0.9859	D	VX-680
0.7598	3.47799	2.98649	0.650871	0.983264	0.678433				DMSO vs. Alp.	0.1008	-0.6343 to 0.8359	No	ns	0.9962	E	Alp.
1.2553	3.07258	2.18161	0.629567	0.919639	0.710341				DMSO vs. CX-4945	-0.1262	-0.8730 to 0.6206	No	ns	0.9901	F	CX-4945
0.901664	1.85629	6.09147	3.57872	0.94116	1.0531
0.797701	3.34041	1.99362	0.633196	0.862955	0.765809				Test details	Mean 1	Mean 2	Mean Diff.	SE of diff.	n1	n2	q	DF
1.14212	3.07963	3.08982	0.627637	0.782679	0.996207				DMSO vs. K252a	0.969	3.164	-2.195	0.2932	20	27	7.485	138
0.649619	1.73439	2.6542	3.00591	0.83829	1.47559				DMSO vs. OTS514	0.969	3.36	-2.391	0.2981	20	25	8.02	138
1.12766	2.17773	3.76983	0.635519	0.774733	1.15075				DMSO vs. VX-680	0.969	1.118	-0.1494	0.3229	20	18	0.4628	138
1.23074	5.93308	2.88403	0.56509	1.32984	1.01714				DMSO vs. Alp.	0.969	0.8682	0.1008	0.2909	20	28	0.3464	138
0.779541	2.30264	3.83253	1.617	0.794817	0.897201				DMSO vs. CX-4945	0.969	1.095	-0.1262	0.2956	20	26	0.427	138
0.929989	2.81846	4.6981	0.498632	0.771608	1.01575
0.804954	3.19454	2.78421		0.908994	0.756894
0.774256	4.46509	3.15295		1.01939	1.71873
	2.71698	1.39728		0.882603	1.01939
	1.65705	3.91909		0.543378	1.83676
	2.98653	3.02346		0.812069	0.966443
	4.00182	1.00479		0.748981	0.89329
	2.5751	3.14766		0.789023	1.02675
	2.35951			0.864502	0.973157
	1.83474			0.844904
				0.813281

## Sheet: Fig. 2a
DNA/cytoplasm mean intensity ratio
	Time (min)
Cell	pre OTS	0	1	2	3	4
1	0.694938	1.01428	1.90211	2.71387	3.42976	4.12407
2	0.751503	1.04794	1.75466	2.27841	2.72061	2.9888
3	0.709333	1.20255	1.45794	1.67657	1.66379	1.72899
4	0.799161	1.45678	1.86118	2.19605	2.14508	2.23345
5	0.700663	0.786928	1.09514	1.46629	1.59099	1.56324
6	0.789832	1.04435	1.31686	1.46876	1.58194	1.76511
7	0.782614	1.31294	1.73971	2.06063	2.07879	2.34956
8	0.846547	1.00739	1.38246	1.72054	1.83342	1.86018
9	0.661501	1.09031	1.62512	2.30228	2.604	2.82176

## Sheet: Figs. 2c&e
									Lane	Sample															Lane	Sample
								Left: Ikzf1-mNG/mNG (clone2.1)	1	Pbk+/+	Rep1													Left: Ikzf1-mNG/mNG (clone2.1)	1	Pbk+/+	Rep1
									2	Pbk-/- (cloneB2)															2	Pbk-/- (cloneB2)
									3	Pbk+/+	Rep2														3	Pbk+/+	Rep2
									4	Pbk-/- (cloneB2)															4	Pbk-/- (cloneB2)
								Right: WT Ikzf1	1	Pbk+/+														Right: WT Ikzf1	1	Pbk+/+	Rep1
									2	Pbk-/- (clone1.4)															2	Pbk-/- (clone1.4)
									3	Pbk-/- (second KO clone3.1)															3	Pbk-/- (second KO clone3.1)
																									4	Pbk+/+	Rep2
																									5	Pbk-/- (clone1.4)
																									6	Pbk-/- (second KO clone3.1)
								Top	Anti-PBK															Top	Anti-Ikaros
								Bottom	Anti-H3															Bottom	Anti-H3
								Same image as above: brightness/contrast adjsuted for display																Same image as above: brightness/contrast adjsuted for display of H3 bands

## Sheet: Fig. 2f
DNA/cytoplasm mean intensity ratio					GraphPad Prism analysis
WT	PBK KO				Column B	KO
0.815554	3.05742				vs.	vs.
1.11163	8.77671				Column A	WT
0.869364	4.07986
0.919024	3.41587				Unpaired t test
0.796809	7.01277				P value	<0.0001
0.887223	5.0027				P value summary	****
0.747035	5.60053				Significantly different (P < 0.05)?	Yes
0.80013	5.583				One- or two-tailed P value?	Two-tailed
0.874245	4.33368				t, df	t=7.988, df=64
0.948833	4.54474
0.941362	3.86669				How big is the difference?
0.837986	6.19003				Mean of column A	0.8789
0.841932	14.5952				Mean of column B	5.914
0.922355	4.12547				Difference between means (B - A) ± SEM	5.036 ± 0.6304
0.942464	1.64933				95% confidence interval	3.776 to 6.295
1.04131	5.32985				R squared (eta squared)	0.4993
0.992504	8.93422
0.86218	4.67869				F test to compare variances
0.802434	3.5624				F, DFn, Dfd	1457, 33, 31
0.750572	5.92297				P value	<0.0001
0.87918	4.20401				P value summary	****
0.85857	4.12983				Significantly different (P < 0.05)?	Yes
0.652293	8.83456
0.892275	3.06756				Data analyzed
0.87255	3.67916				Sample size, column A	32
0.786984	5.40906				Sample size, column B	34
0.975094	19.9693
0.885012	5.79882
0.916547	2.24159
0.784326	10.326
0.896311	5.20646
1.01937	5.11347
	8.50942
	4.33741

## Sheet: Fig. 3c
Chr3 area			GraphPad Prism analysis				Chr3 centromere area			GraphPad Prism analysis				Chr19 area			GraphPad Prism analysis				Chr19 centromere area			GraphPad Prism analysis
WT	Pbk-/-		Column B	Pbk-/-			WT	Pbk-/-		Column B	Pbk-/-			WT	Pbk-/-		Column B	Pbk-/-			WT	Pbk-/-		Column B	Pbk-/-
47.3088	143.954		vs.	vs.			2.7279	2.4904		vs.	vs.			25.5754	33.9927		vs.	vs.			2.048	2.2282		vs.	vs.
49.1356	125.612		Column A	WT			3.4529	3.5348		Column A	WT			29.0939	30.6258		Column A	WT			2.8385	1.8227		Column A	WT
60.8993	125.698						2.7935	2.4535						26.2431	32.514						1.8432	2.4412
52.1585	115.495		Unpaired t test				2.2118	3.6536		Unpaired t test				28.6761	35.8277		Unpaired t test				2.5313	2.1094		Unpaired t test
57.1105	99.9383		P value	<0.0001			2.2405	4.9521		P value	<0.0001			27.3859	30.3473		P value	<0.0001			2.3306	2.9245		P value	<0.0001
51.7775	109.023		P value summary	****			2.2651	4.4687		P value summary	****			23.6872	29.4461		P value summary	****			1.9661	2.1955		P value summary	****
45.6417	63.0661		Significantly different (P < 0.05)?	Yes			2.8795	3.3219		Significantly different (P < 0.05)?	Yes			24.9733	34.2426		Significantly different (P < 0.05)?	Yes			1.8964	2.7484		Significantly different (P < 0.05)?	Yes
60.7191	142.295		One- or two-tailed P value?	Two-tailed			3.6086	6.398		One- or two-tailed P value?	Two-tailed			25.0061	28.5491		One- or two-tailed P value?	Two-tailed			2.3634	2.1094		One- or two-tailed P value?	Two-tailed
48.0993	101.818		t, df	t=27.52, df=180			2.0931	2.7935		t, df	t=11.44, df=143			22.6386	30.8511		t, df	t=9.857, df=320			1.5974	2.5149		t, df	t=4.588, df=275
52.6213	124.686						2.1217	2.8918						23.9206	26.8534						1.6425	2.5928
48.3164	96.0635		How big is the difference?				3.0147	2.2323		How big is the difference?				25.4321	38.5311		How big is the difference?				3.1171	2.4945		How big is the difference?
52.2486	118.809		Mean of column A	44.61			2.9696	2.6911		Mean of column A	2.403			24.7521	29.9909		Mean of column A	24.08			1.9497	1.9128		Mean of column A	2.166
48.3	112.058		Mean of column B	107.8			2.5354	2.7935		Mean of column B	3.623			27.9962	35.799		Mean of column B	28.34			2.5354	2.5149		Mean of column B	2.444
39.8828	117.395		Difference between means (B - A) ± SEM	63.15 ± 2.294			2.2651	3.285		Difference between means (B - A) ± SEM	1.220 ± 0.1067			24.5432	33.0711		Difference between means (B - A) ± SEM	4.262 ± 0.4323			1.8186	2.1955		Difference between means (B - A) ± SEM	0.2780 ± 0.06060
49.3609	106.328		95% confidence interval	58.62 to 67.68			2.2323	4.0878		95% confidence interval	1.009 to 1.431			22.9171	29.1021		95% confidence interval	3.411 to 5.112			2.6952	2.986		95% confidence interval	0.1587 to 0.3973
43.3889	99.8892		R squared (eta squared)	0.808			3.2645	4.309		R squared (eta squared)	0.4778			23.1588	29.1758		R squared (eta squared)	0.2329			1.6179	1.5196		R squared (eta squared)	0.07111
38.0396	126.091						2.7443	4.6326						21.1026	28.6679						2.3347	2.4863
52.1175	113.918		F test to compare variances				2.7566	4.9029		F test to compare variances				17.6824	23.1383		F test to compare variances				2.1996	1.9948		F test to compare variances
63.3774	130.22		F, DFn, Dfd	11.93, 64, 116			2.6419	3.0597		F, DFn, Dfd	3.932, 48, 95			19.5707	25.129		F, DFn, Dfd	1.271, 188, 132			2.261	2.8918		F, DFn, Dfd	1.045, 112, 163
54.485	169.189		P value	<0.0001			2.433	3.3137		P value	<0.0001			23.4004	27.648		P value	0.1417			2.6132	2.519		P value	0.7915
48.3901	107.311		P value summary	****			2.5887	3.1539		P value summary	****			20.3981	29.6837		P value summary	ns			2.1094	2.0931		P value summary	ns
47.276	148.374		Significantly different (P < 0.05)?	Yes			2.7443	4.0141		Significantly different (P < 0.05)?	Yes			25.3829	24.5924		Significantly different (P < 0.05)?	No			2.0931	3.0679		Significantly different (P < 0.05)?	No
50.4709	149.303						2.6788	3.4079						26.8124	25.4444						1.6384	3.0106
47.0385	133.464		Data analyzed				3.0024	4.5056		Data analyzed				23.9493	27.1811		Data analyzed				2.7689	1.5933		Data analyzed
40.3988	84.7872		Sample size, column A	117			2.134	3.6741		Sample size, column A	96			29.7574	26.9107		Sample size, column A	133			2.0726	2.5887		Sample size, column A	113
44.2941	88.6415		Sample size, column B	65			2.6296	2.9737		Sample size, column B	49			26.3823	25.5099		Sample size, column B	189			1.9005	2.9655		Sample size, column B	164
49.2995	97.4807						3.0843	4.8128						26.0792	30.167						1.9333	1.835
44.5112	114.18						2.0029	2.9573						24.7603	30.3964						2.1955	2.0562
51.159	118.293						1.7039	3.5389						28.6269	32.2068						2.4494	2.0603
51.1631	81.4162						2.2118	3.031						27.7053	28.6843						2.048	2.3429
49.9917	151.941						1.7572	2.4371						29.6878	30.3391						2.7034	1.9497
46.6207	104.583						2.1832	4.3622						26.1571	28.16						2.2405	2.2528
37.8634	120.996						1.8309	3.3587						28.3566	27.435						2.6706	1.9087
41.5785	113.508						1.749	4.5875						27.7996	34.6112						1.6261	2.0111
44.757	110.731						2.1914	4.7718						28.8195	26.0301						1.6548	2.3716
54.0099	104.084						2.0439	3.3464						25.8171	39.2479						1.8473	1.8022
42.0045	109.371						2.7566	4.7063						21.8522	29.0324						1.9825	2.3511
45.7605	122.376						2.1135	3.5389						22.6222	22.569						3.5881	2.5354
32.3338	92.4344						2.2446	3.2399						28.2214	33.4889						1.7654	4.0632
41.9512	161.391						1.9579	3.8339						32.1004	30.5644						1.5892	1.8842
37.8102	110.019						2.8508	3.0802						30.5971	22.8516						3.0761	3.5226
41.9185	111.645						2.9696	3.5062						26.3004	35.881						2.1996	3.6741
46.1619	120.59						1.9784	3.326						31.9816	27.6193						1.921	2.1217
41.5908	97.8575						2.3306	3.8093						30.8511	27.9347						1.8555	1.8432
44.3515	109.572						2.1709	4.866						29.9213	23.7281						3.0147	3.0106
36.7411	95.404						2.7935	3.6659						31.0067	31.6867						2.2241	2.3552
38.1092	82.6081						1.7531	2.3265						26.796	29.0243						2.4084	2.0931
31.7604	107.52						2.9942	3.2932						23.1096	26.4233						1.7981	2.4945
38.0314	90.7633						1.9866	3.1171						31.6375	27.5005						2.0111	2.0193
36.2496	101.986						2.3839							32.8581	29.1758						2.1586	1.8186
44.204	109.4						2.9696							25.8826	31.4573						1.9128	2.1791
52.8998	84.1318						1.8104							22.2781	27.3818						2.8508	1.9456
42.2052	80.0891						1.9661							24.8873	25.3297						2.4535	3.2481
40.6856	64.0246						1.9948							22.9294	32.1454						2.6132	2.8344
57.5611	68.735						2.2159							27.5907	28.5942						1.9988	2.3839
53.035	94.634						2.4576							27.394	34.0664						2.6501	2.261
42.5656	85.3811						2.7156							24.4777	29.5444						2.1217	1.7326
48.726	81.8053						1.9661							22.9253	32.7475						1.8964	1.9538
49.5575	73.3389						2.1422							21.6023	29.6632						2.7771	2.1955
42.8892	68.4933						2.6214							18.7105	30.7036						1.876	2.5928
43.6347	121.082						2.433							24.9364	25.0184						1.7162	1.9456
39.3257	118.632						2.4453							21.4794	32.768						1.7039	2.0726
43.4668	83.8779						1.8514							22.5853	26.8657						2.0603	2.5682
46.7558	113.115						2.3265							22.442	27.902						2.6214	2.7116
38.9775	73.4495						2.4166							20.8609	27.2179						1.4828	2.5846
37.1139							2.1381							22.8884	24.703						2.818	2.2118
36.3151							2.5641							21.3688	27.2466						2.2118	2.5559
32.5714							1.9374							24.6252	27.7586						1.6302	2.3388
40.7183							2.2528							23.7609	26.4888						2.2323	2.3265
41.7792							3.1293							23.6544	51.1181						2.1299	2.7935
45.0929							2.7034							29.057	30.0933						1.749	2.6255
36.9336							3.0802							24.4818	31.1132						1.409	2.9327
38.658							2.4986							26.5626	27.7914						1.6998	2.4986
40.4726							2.1955							22.5485	29.995						1.9538	2.5805
38.9489							2.0152							26.7141	28.4467						2.5313	2.5805
39.637							3.0433							27.1933	26.8001						2.7771	2.1586
36.6346							3.199							22.9827	31.0477						1.278	2.5477
44.1303							2.1135							21.3443	25.2928						1.6343	2.2487
36.352							1.9005							22.3314	32.768						1.4213	1.9497
41.8775							2.2528							18.817	28.6515						1.6507	2.519
46.3503							2.6665							17.8749	23.0031						2.8795	2.4781
41.4597							2.8426							26.5871	29.2659						1.9456	2.1053
43.1063							2.2938							27.4268	26.5544						1.794	3.2891
36.4667							1.9292							23.81	24.961						1.4623	3.2031
46.2561							2.3306							24.7931	30.8593						2.1504	2.4494
42.7909							1.9415							24.9774	29.8844						2.859	2.1258
53.7395							2.1504							18.7351	31.8874						2.22	2.818
59.1176							2.7443							21.5654	33.1407						2.1914	3.6987
62.6483							2.3962							21.9996	32.1618						1.9292	2.0357
55.2919							2.8549							21.0575	25.5099						1.6097	3.0597
56.9836							1.9005							19.5338	29.9622						2.859	3.4816
46.1128							1.835							18.4812	34.4719						2.0193	2.4699
42.6967							2.3757							22.2208	31.2812						1.9784	2.2856
43.1063							1.9251							17.2237	28.1928						3.883	2.3101
49.7377							2.1258							18.7351	25.514						1.9415	2.7525
35.3526							1.9169							15.3805	30.0769						2.5846	1.6015
41.5293														18.346	30.0769						2.0316	3.3178
41.6768														18.4361	31.1419						1.6425	1.962
42.623														25.8007	31.1132						3.9117	2.2815
42.5902														23.937	29.3151						1.8186	2.007
41.0214														24.363	30.6954						2.0029	1.8227
32.6328														25.854	22.9786						1.8842	2.1791
42.0086														22.827	30.9084						2.5068	2.3306
42.5165														27.0295	35.0536						2.2815	2.9327
43.2128														25.8908	20.3858						1.9784	2.773
36.6019														23.1711	30.6545						2.6952	2.5477
40.0425														24.6415	27.7299						1.9866	2.2118
39.5059														23.0728	24.2196						2.1791	2.5354
46.2848														21.676	25.2273						1.5155	3.838
44.073														23.4578	28.3607						1.8063	2.8836
37.4252														24.6989	26.8411						1.409	2.7976
51.4785														24.6006	31.318						2.7648	2.0152
42.9834														21.6269	30.3718						2.3921	2.302
40.0835														23.3226	31.6703							2.2528
38.4369														23.2038	27.9593							1.9988
41.9389														24.105	26.5298							2.5682
37.2695														24.8627	28.5614							2.6419
														21.1231	30.7937							2.7894
														24.9405	26.1898							2.5969
														23.9411	30.2981							2.4371
														18.0265	24.4204							1.7777
														21.0084	26.366							3.6782
														21.9546	27.648							2.1545
														24.8095	26.5175							3.1457
														24.6579	28.9055							2.433
														22.9089	28.3197							2.1955
														22.6836	27.1237							2.8344
														21.1026	26.8042							2.1012
														14.8849	27.6234							2.5518
														17.5841	27.0131							2.5436
														24.1418	19.71							2.9778
														21.1272	24.3507							2.433
														18.6327	29.4584							2.1545
															25.641							2.7034
															23.7855							2.6583
															28.5245							1.9661
															23.4701							1.6671
															23.7855							2.6132
															22.2863							3.0024
															17.367							2.2528
															19.5789							1.7654
															15.9621							3.8543
															25.9932							2.3388
															32.2437							2.9204
															33.1612							2.6255
															28.3197							2.3142
															31.1542							2.8959
															29.6387							1.6916
															32.0553							1.7777
															31.7809							1.8186
															24.7808							1.7244
															30.9125							3.5758
															25.5263							2.1463
															26.5175							2.4699
															30.036							2.5641
															28.1313							2.3839
															30.3145							2.2979
															29.569							2.6665
															22.6591							2.007
															25.0266							2.3142
															26.9189							2.7607
															22.0037							2.5887
															26.9189							2.1996
															30.7118							2.0562
															26.9394
															30.2285
															28.3976
															28.0166
															26.6035
															28.9014
															22.5772
															26.7346
															21.4303
															25.8703
															26.6854
															32.8827
															29.6059
															28.631
															29.1185
															27.1114
															25.8376
															26.239
															27.8733
															26.2554
															20.7462
															26.1243
															25.3665
															24.0312
															21.3647

## Sheet: Fig. 3d
Chr3 area			GraphPad Prism analysis				Chr19 area			GraphPad Prism analysis
WT	Pbk-/-		Column B	Pbk-/-			WT	Pbk-/-		Column B	Pbk-/-
8.4162	7.8797		vs.	vs.			4.8185	4.1407		vs.	vs.
9.0487	7.071		Column A	WT			3.7156	3.7506		Column A	WT
7.4922	7.9484						3.3502	3.8076
8.367	7.2537		Unpaired t test				3.507	3.9813		Unpaired t test
7.9743	5.3123		P value	0.0017			3.332	3.0547		P value	0.0172
7.3794	5.6454		P value summary	**			4.2949	3.6366		P value summary	*
6.7742	6.3984		Significantly different (P < 0.05)?	Yes			3.6534	3.945		Significantly different (P < 0.05)?	Yes
5.2501	6.3647		One- or two-tailed P value?	Two-tailed			3.7092	3.8971		One- or two-tailed P value?	Two-tailed
7.4209	9.1718		t, df	t=3.275, df=63			3.4318	4.4595		t, df	t=2.449, df=61
6.8377	8.9126						3.7973	4.2729
6.5085	10.1205		How big is the difference?				2.5129	5.3045		How big is the difference?
6.2869	8.0339		Mean of column A	7.237			3.4227	5.3304		Mean of column A	3.7
5.7879	7.1124		Mean of column B	8.257			2.3432	4.8678		Mean of column B	4.187
5.7685	8.6443		Difference between means (B - A) ± SEM	1.020 ± 0.3115			4.1692	3.1817		Difference between means (B - A) ± SEM	0.4874 ± 0.1990
8.4823	7.6283		95% confidence interval	0.3976 to 1.643			5.311	3.6975		95% confidence interval	0.08943 to 0.8853
8.4849	7.868		R squared (eta squared)	0.1454			3.472	4.1044		R squared (eta squared)	0.08952
6.69	9.4608						3.1298	5.3019
6.6005	7.5712		F test to compare variances				4.4168	3.437		F test to compare variances
8.4162	11.2778		F, DFn, Dfd	1.526, 38, 25			5.0077	5.3667		F, DFn, Dfd	1.202, 38, 23
9.1018	10.5456		P value	0.269			4.1576	4.9067		P value	0.6495
6.4968	8.0974		P value summary	ns			3.5925	3.6573		P value summary	ns
7.5751	7.3392		Significantly different (P < 0.05)?	No			3.4681	3.4331		Significantly different (P < 0.05)?	No
7.3185	8.472						3.4629	3.6249
7.3367	7.8473		Data analyzed				2.7203	3.0469		Data analyzed
5.6843	8.6599		Sample size, column A	26				4.1096		Sample size, column A	24
6.6511	6.9893		Sample size, column B	39				3.5459		Sample size, column B	39
	8.888							4.2353
	9.3338							3.2841
	8.6897							4.9118
	8.5679							5.3771
	9.9377							5.1386
	10.0868							5.613
	8.6832							3.8089
	9.4336							5.8242
	9.4193							4.2561
	8.7739							3.8064
	6.1754							2.7462
	8.1791							4.3986
	8.2166							4.0396

## Sheet: Fig. 4b
										Lane	Conditions
										1	Pbk+/+	Asyn
										2		Arrested
										3	Pbk-/- (clone '1.4'; shown in figures)	Asyn
										4		Arrested
										5	Pbk-/- (second KO clone '3.1')	Asyn
										6		Arrested
										Top	Anti-phospho-linker
										Middle	Anti-GAPDH
										Bottom	Anti-H3S10p

## Sheet: Supplementary Fig. 4b
	Asynchronous				Arrested
	WT		PBK KO		WT	PBK KO
Replicate	%G1	%G2/M	%G1	%G2/M	%G2/M	%G2/M
1	32	15	33.2	17.3	47	42.7
2	34.3	15	32.4	13	43.4	39
3	34.2	17.7	33.4	15	50	43.3
Mean	33.5	15.9	33	15.1	46.8	41.6667
SD	1.3	1.55885	0.52915	2.15174	3.30454	2.32881
t-test			0.570612	0.629566		0.0927222

## Sheet: Supplementary Fig. 4c
										Lane	Conditions
									Left	1	WT preB	Asyn
										2	WT preB	Arrested
										3	WT preB	Arrested + OTS514
										4	Ikaros-mNeonGreen KI (clone2.1)	Asyn
									Right	Same samples, alternative purification of antibody
										Top	Anti-phospho-linker
										Bottom	Anti-H3
										Same image as above: brightness/contrast adjsuted for display of H3 bands

[truncated: 4 more sheets: Supplementary Fig. 4f, Supplementary Fig. 4g, Supplementary Fig. 5h, Supplementary Fig. 5i]
